# Supplementary material for: Crystal structure of an HgII coordination polymer with an unsymmetrical dipyridyl ligand: catena-poly[[[di­chlorido­mercury(II)]-μ-N-(pyridin-4-ylmeth­yl)pyridin-3-amine-κ2 N:N′] chloro­form hemisolvate]
Source: Acta Crystallogr E Crystallogr Commun. 2016 Oct 4;72(Pt 11):1513–6. doi: 10.1107/S2056989016015310 (PMC5095822; doi:10.1107/S2056989016015310)
Supplement: Supplementary file 1 [file e-72-01513-sup1.cif]

##############################################################################
#                                                                            #
# This CIF contains the data in a paper accepted for publication in          #
# Acta Crystallographica Section E. It conforms to the requirements of       #
# Notes for Authors for Acta Crystallographica Section E, and has been       #
# peer reviewed under the auspices of the IUCr Commission on Journals.       #
#                                                                            #
# Full details of the Crystallographic Information File format               #
# are given in the paper "The Crystallographic Information File (CIF):       #
# a New Standard Archive File for Crystallography" by S. R. Hall, F. H.      #
# Allen and I. D. Brown [Acta Cryst. (1991), A47, 655-685].                  #
#                                                                            #
# The current version of the core CIF dictionary is obtainable from          #
# ftp://ftp.iucr.org/pub/cif_core.dic.                                       #
#                                                                            #
# Software is freely available for graphical display of the structure(s)     #
# in this CIF. For information consult the CIF software page                 #
# http://www.iucr.org/resources/cif/software.                                #
#                                                                            #
# This file may be used for bona fide research purposes within the           #
# scientific community so long as proper attribution is given to the journal # 
# article from which it was obtained.                                        #
#                                                                            #
##############################################################################
data_I
_audit_creation_method     'SHELXL-2014/7'
_database_code_depnum_ccdc_archive     'CCDC 1507232'
_chemical_name_systematic
;\
<i>catena</i>-Poly[[[dichloridomercury(II)]-\m-<i>N</i>-
(pyridin-4-ylmethyl)pyridin-3-amine-\k^2^<i>N</i>:<i>N</i>']
chloroform hemisolvate]
;
_chemical_name_common     ?
_chemical_formula_moiety     'C11 H11 Cl2 Hg N3, 0.5 (C H Cl3)'
_chemical_formula_sum     'C11.50 H11.50 Cl3.50 Hg N3'
_chemical_formula_iupac     '[Hg Cl2 (C11 H11 N3)], 0.5C H Cl3'
_chemical_formula_weight     516.40
_chemical_melting_point     ?
_shelx_space_group_comment
;
The symmetry employed for this shelxl refinement is uniquely defined
by the following loop, which should always be used as a source of
symmetry information in preference to the above space-group names.
They are only intended as comments.
;
_space_group_crystal_system     monoclinic
_space_group_name_H-M_alt     'C 2/c'
_space_group_name_Hall     '-C 2yc'
loop_
    _space_group_symop_operation_xyz
    'x, y, z'
    '-x, y, -z+1/2'
    'x+1/2, y+1/2, z'
    '-x+1/2, y+1/2, -z+1/2'
    '-x, -y, -z'
    'x, -y, z-1/2'
    '-x+1/2, -y+1/2, -z'
    'x+1/2, -y+1/2, z-1/2'
_cell_length_a     16.6906(14)
_cell_length_b     9.1942(8)
_cell_length_c     21.0159(17)
_cell_angle_alpha     90
_cell_angle_beta     95.501(2)
_cell_angle_gamma     90
_cell_volume     3210.2(5)
_cell_formula_units_Z     8
_cell_measurement_reflns_used     3870
_cell_measurement_theta_min     1.95
_cell_measurement_theta_max     28.27
_cell_measurement_temperature     298(2)
_exptl_crystal_description     block
_exptl_crystal_colour     colorless
_exptl_crystal_size_max     0.4
_exptl_crystal_size_mid     0.3
_exptl_crystal_size_min     0.3
_exptl_crystal_density_diffrn     2.137
_exptl_crystal_density_meas     ?
_exptl_crystal_density_method     ?
_exptl_crystal_F_000     1928
_exptl_absorpt_coefficient_mu     10.160
_exptl_absorpt_correction_type     multi-scan
_exptl_absorpt_process_details
;
(SADABS; Bruker, 2014)
;
_shelx_estimated_absorpt_T_min     ?
_shelx_estimated_absorpt_T_max     ?
_exptl_absorpt_correction_T_min     0.520798
_exptl_absorpt_correction_T_max     0.928069
_diffrn_ambient_temperature     298(2)
_diffrn_radiation_type     MoK\a
_diffrn_radiation_wavelength     0.71073
_diffrn_measurement_device_type     'Bruker APEXII CCD area detector'
_diffrn_measurement_method     'phi and omega scans'
_diffrn_detector_area_resol_mean     ?
_diffrn_reflns_number     8852
_diffrn_reflns_av_R_equivalents     0.0443
_diffrn_reflns_theta_min     2.452
_diffrn_reflns_theta_max     25.999
_diffrn_reflns_theta_full     25.242
_diffrn_measured_fraction_theta_max     0.997
_diffrn_measured_fraction_theta_full     0.998
_diffrn_reflns_limit_h_min     -12
_diffrn_reflns_limit_h_max     20
_diffrn_reflns_limit_k_min     -11
_diffrn_reflns_limit_k_max     10
_diffrn_reflns_limit_l_min     -24
_diffrn_reflns_limit_l_max     25
_refine_special_details     ?
_reflns_number_total     3151
_reflns_number_gt     2189
_reflns_threshold_expression     'I > 2\s(I)'
_refine_ls_structure_factor_coef     Fsqd
_refine_ls_matrix_type     full
_refine_ls_R_factor_all     0.0626
_refine_ls_R_factor_gt     0.0328
_refine_ls_wR_factor_gt     0.0658
_refine_ls_wR_factor_ref     0.0735
_refine_ls_goodness_of_fit_ref     0.987
_refine_ls_restrained_S_all     0.990
_refine_ls_number_reflns     3151
_refine_ls_number_parameters     190
_refine_ls_number_restraints     3
_refine_ls_hydrogen_treatment     constr
_refine_ls_weighting_scheme     calc
_refine_ls_weighting_details
                      'w=1/[\s^2^(Fo^2^)+(0.0340P)^2^] where P=(Fo^2^+2Fc^2^)/3'
_atom_sites_solution_hydrogens     geom
_atom_sites_solution_primary     ?
_atom_sites_solution_secondary     ?
_refine_ls_shift/su_max     0.001
_refine_ls_shift/su_mean     0.000
_refine_diff_density_max     0.584
_refine_diff_density_min     -0.829
_refine_ls_extinction_method     none
_refine_ls_extinction_coef     .
loop_
    _atom_type_symbol
    _atom_type_description
    _atom_type_scat_dispersion_real
    _atom_type_scat_dispersion_imag
    _atom_type_scat_source
    'C' 'C' 0.0033 0.0016
                         'International Tables Vol C Tables 4.2.6.8 and 6.1.1.4'
    'H' 'H' 0.0000 0.0000
                         'International Tables Vol C Tables 4.2.6.8 and 6.1.1.4'
    'N' 'N' 0.0061 0.0033
                         'International Tables Vol C Tables 4.2.6.8 and 6.1.1.4'
    'Cl' 'Cl' 0.1484 0.1585
                         'International Tables Vol C Tables 4.2.6.8 and 6.1.1.4'
    'Hg' 'Hg' -2.3894 9.2266
                         'International Tables Vol C Tables 4.2.6.8 and 6.1.1.4'
_computing_data_collection
;
APEX2 (Bruker, 2014)
;
_computing_cell_refinement
;
SAINT (Bruker, 2014)
;
_computing_data_reduction
;
SAINT (Bruker, 2014)
;
_computing_structure_solution
;
SHELXS97 (Sheldrick, 2008)
;
_computing_structure_refinement
;
SHELXL2014 (Sheldrick, 2015)
;
_computing_molecular_graphics
;
DIAMOND (Brandenburg, 2010)
;
_computing_publication_material
;
SHELXTL (Sheldrick, 2008)
;
loop_
    _atom_site_type_symbol
    _atom_site_label
    _atom_site_fract_x
    _atom_site_fract_y
    _atom_site_fract_z
    _atom_site_U_iso_or_equiv
    _atom_site_adp_type
    _atom_site_calc_flag
    _atom_site_occupancy
    _atom_site_disorder_assembly
    _atom_site_disorder_group
    Hg Hg1 0.32126(2) 0.66479(3) 0.10699(2) 0.06180(11) Uani d 1 . .
    Cl Cl1 0.44104(11) 0.8055(2) 0.11123(9) 0.0766(5) Uani d 1 . .
    Cl Cl2 0.18389(11) 0.6629(2) 0.06581(9) 0.0839(6) Uani d 1 . .
    N N1 0.3676(3) 0.4300(6) 0.0825(2) 0.0548(13) Uani d 1 . .
    N N2 0.1898(3) 0.1323(5) 0.2816(2) 0.0568(13) Uani d 1 . .
    N N3 0.2853(4) 0.0648(6) 0.0611(2) 0.0641(15) Uani d 1 . .
    H H3 0.3015 -0.0182 0.0486 0.077 Uiso calc 1 . .
    C C1 0.3176(4) 0.3179(7) 0.0811(3) 0.0522(15) Uani d 1 . .
    H H1 0.2663 0.3330 0.0938 0.063 Uiso calc 1 . .
    C C2 0.4398(4) 0.4134(8) 0.0648(3) 0.0693(18) Uani d 1 . .
    H H2 0.4749 0.4922 0.0662 0.083 Uiso calc 1 . .
    C C3 0.4649(5) 0.2790(10) 0.0439(4) 0.080(2) Uani d 1 . .
    H H3A 0.5163 0.2687 0.0310 0.096 Uiso calc 1 . .
    C C4 0.4152(5) 0.1641(8) 0.0423(3) 0.075(2) Uani d 1 . .
    H H4 0.4322 0.0742 0.0284 0.090 Uiso calc 1 . .
    C C5 0.3372(4) 0.1798(7) 0.0618(3) 0.0562(16) Uani d 1 . .
    C C6 0.2052(4) 0.0749(7) 0.0800(3) 0.0615(17) Uani d 1 . .
    H H6A 0.1761 -0.0130 0.0667 0.074 Uiso calc 1 . .
    H H6B 0.1780 0.1559 0.0576 0.074 Uiso calc 1 . .
    C C7 0.2007(4) 0.0955(7) 0.1513(2) 0.0499(15) Uani d 1 . .
    C C8 0.1386(4) 0.1686(7) 0.1738(3) 0.0636(17) Uani d 1 . .
    H H8 0.0986 0.2093 0.1454 0.076 Uiso calc 1 . .
    C C9 0.1348(4) 0.1821(7) 0.2375(3) 0.0664(18) Uani d 1 . .
    H H9 0.0904 0.2298 0.2512 0.080 Uiso calc 1 . .
    C C10 0.2502(4) 0.0629(7) 0.2600(3) 0.0677(19) Uani d 1 . .
    H H10 0.2895 0.0249 0.2897 0.081 Uiso calc 1 . .
    C C11 0.2594(4) 0.0424(7) 0.1953(3) 0.0618(18) Uani d 1 . .
    H H11 0.3040 -0.0060 0.1825 0.074 Uiso calc 1 . .
    C C12 0.0095(13) -0.2965(16) 0.2726(7) 0.128(8) Uani d 0.5 A -1
    H H12 0.0355 -0.3356 0.3128 0.153 Uiso calc 0.5 A -1
    Cl Cl3 -0.0016(4) -0.4392(6) 0.2177(3) 0.1288(19) Uani d 0.5 A -1
    Cl Cl4 0.0705(7) -0.1706(11) 0.2464(6) 0.201(5) Uani d 0.5 A -1
    Cl Cl5 -0.0803(8) -0.2208(14) 0.2885(6) 0.230(7) Uani d 0.5 A -1
loop_
    _atom_site_aniso_label
    _atom_site_aniso_U_11
    _atom_site_aniso_U_22
    _atom_site_aniso_U_33
    _atom_site_aniso_U_12
    _atom_site_aniso_U_13
    _atom_site_aniso_U_23
    Hg1 0.06149(17) 0.07271(18) 0.05193(16) 0.00720(15) 0.00918(12) -0.00275(14)
    Cl1 0.0576(10) 0.0833(12) 0.0887(13) 0.0035(9) 0.0056(10) 0.0198(10)
    Cl2 0.0639(11) 0.1104(15) 0.0748(11) 0.0191(11) -0.0065(9) -0.0262(11)
    N1 0.052(3) 0.069(3) 0.044(3) 0.012(3) 0.006(3) -0.001(2)
    N2 0.053(3) 0.078(4) 0.040(3) 0.007(3) 0.009(3) 0.006(2)
    N3 0.096(4) 0.052(3) 0.047(3) 0.018(3) 0.019(3) -0.004(2)
    C1 0.053(4) 0.063(4) 0.041(3) 0.017(3) 0.007(3) -0.001(3)
    C2 0.056(4) 0.083(5) 0.070(4) 0.019(4) 0.011(4) 0.008(4)
    C3 0.065(5) 0.097(6) 0.083(6) 0.030(5) 0.026(4) 0.020(5)
    C4 0.099(6) 0.072(5) 0.057(4) 0.032(5) 0.027(4) 0.010(4)
    C5 0.070(4) 0.066(4) 0.034(3) 0.023(4) 0.010(3) 0.007(3)
    C6 0.074(5) 0.061(4) 0.047(4) 0.002(4) -0.004(4) 0.001(3)
    C7 0.061(4) 0.053(3) 0.036(3) 0.000(3) 0.002(3) 0.006(3)
    C8 0.052(4) 0.082(4) 0.053(4) 0.017(4) -0.011(3) 0.007(4)
    C9 0.052(4) 0.089(5) 0.059(4) 0.015(4) 0.005(3) -0.002(4)
    C10 0.065(4) 0.083(5) 0.055(4) 0.018(4) 0.004(4) 0.017(3)
    C11 0.061(4) 0.083(5) 0.042(3) 0.029(4) 0.008(3) 0.003(3)
    C12 0.18(2) 0.108(14) 0.098(18) 0.000(18) 0.04(2) -0.024(10)
    Cl3 0.147(5) 0.100(3) 0.135(4) -0.006(4) -0.011(5) -0.026(3)
    Cl4 0.208(10) 0.167(7) 0.234(11) -0.120(7) 0.051(8) -0.057(7)
    Cl5 0.184(9) 0.242(12) 0.281(15) -0.077(9) 0.110(10) -0.150(11)
_geom_special_details
;
 All esds (except the esd in the dihedral angle between two l.s. planes)
 are estimated using the full covariance matrix.  The cell esds are taken
 into account individually in the estimation of esds in distances, angles
 and torsion angles; correlations between esds in cell parameters are only
 used when they are defined by crystal symmetry.  An approximate (isotropic)
 treatment of cell esds is used for estimating esds involving l.s. planes.
;
loop_
    _geom_bond_atom_site_label_1
    _geom_bond_atom_site_label_2
    _geom_bond_site_symmetry_2
    _geom_bond_distance
    _geom_bond_publ_flag
    Hg1 N1 . 2.367(5) y
    Hg1 Cl2 . 2.3718(19) y
    Hg1 Cl1 . 2.3759(18) y
    Hg1 N2 4 2.385(5) y
    N1 C2 . 1.303(8) ?
    N1 C1 . 1.326(8) ?
    N2 C10 . 1.310(8) ?
    N2 C9 . 1.323(8) ?
    N2 Hg1 4_545 2.386(5) ?
    N3 C5 . 1.366(8) ?
    N3 C6 . 1.434(8) ?
    N3 H3 . 0.8600 ?
    C1 C5 . 1.382(8) ?
    C1 H1 . 0.9300 ?
    C2 C3 . 1.389(11) ?
    C2 H2 . 0.9300 ?
    C3 C4 . 1.342(10) ?
    C3 H3A . 0.9300 ?
    C4 C5 . 1.409(10) ?
    C4 H4 . 0.9300 ?
    C6 C7 . 1.519(7) ?
    C6 H6A . 0.9700 ?
    C6 H6B . 0.9700 ?
    C7 C8 . 1.358(8) ?
    C7 C11 . 1.371(8) ?
    C8 C9 . 1.352(9) ?
    C8 H8 . 0.9300 ?
    C9 H9 . 0.9300 ?
    C10 C11 . 1.394(8) ?
    C10 H10 . 0.9300 ?
    C11 H11 . 0.9300 ?
    C12 Cl4 . 1.670(15) ?
    C12 Cl5 . 1.713(17) ?
    C12 Cl3 . 1.746(13) ?
    C12 H12 . 0.9800 ?
loop_
    _geom_angle_atom_site_label_1
    _geom_angle_atom_site_label_2
    _geom_angle_atom_site_label_3
    _geom_angle_site_symmetry_1
    _geom_angle_site_symmetry_3
    _geom_angle
    _geom_angle_publ_flag
    N1 Hg1 Cl2 . . 103.82(14) y
    N1 Hg1 Cl1 . . 102.31(14) y
    Cl2 Hg1 Cl1 . . 142.96(7) y
    N1 Hg1 N2 . 4 99.05(17) y
    Cl2 Hg1 N2 . 4 101.20(14) y
    Cl1 Hg1 N2 . 4 100.11(13) y
    C2 N1 C1 . . 120.0(6) ?
    C2 N1 Hg1 . . 120.0(5) ?
    C1 N1 Hg1 . . 119.7(4) ?
    C10 N2 C9 . . 115.6(5) ?
    C10 N2 Hg1 . 4_545 122.4(4) ?
    C9 N2 Hg1 . 4_545 122.0(4) ?
    C5 N3 C6 . . 123.7(5) ?
    C5 N3 H3 . . 118.2 ?
    C6 N3 H3 . . 118.2 ?
    N1 C1 C5 . . 123.7(6) ?
    N1 C1 H1 . . 118.2 ?
    C5 C1 H1 . . 118.2 ?
    N1 C2 C3 . . 120.6(7) ?
    N1 C2 H2 . . 119.7 ?
    C3 C2 H2 . . 119.7 ?
    C4 C3 C2 . . 120.3(7) ?
    C4 C3 H3A . . 119.8 ?
    C2 C3 H3A . . 119.8 ?
    C3 C4 C5 . . 119.9(7) ?
    C3 C4 H4 . . 120.1 ?
    C5 C4 H4 . . 120.1 ?
    N3 C5 C1 . . 123.1(6) ?
    N3 C5 C4 . . 121.4(6) ?
    C1 C5 C4 . . 115.5(7) ?
    N3 C6 C7 . . 114.6(5) ?
    N3 C6 H6A . . 108.6 ?
    C7 C6 H6A . . 108.6 ?
    N3 C6 H6B . . 108.6 ?
    C7 C6 H6B . . 108.6 ?
    H6A C6 H6B . . 107.6 ?
    C8 C7 C11 . . 117.5(5) ?
    C8 C7 C6 . . 121.0(5) ?
    C11 C7 C6 . . 121.5(6) ?
    C9 C8 C7 . . 119.9(6) ?
    C9 C8 H8 . . 120.0 ?
    C7 C8 H8 . . 120.0 ?
    N2 C9 C8 . . 124.5(6) ?
    N2 C9 H9 . . 117.7 ?
    C8 C9 H9 . . 117.7 ?
    N2 C10 C11 . . 124.3(6) ?
    N2 C10 H10 . . 117.8 ?
    C11 C10 H10 . . 117.8 ?
    C7 C11 C10 . . 118.1(6) ?
    C7 C11 H11 . . 120.9 ?
    C10 C11 H11 . . 120.9 ?
    Cl4 C12 Cl5 . . 110.8(10) ?
    Cl4 C12 Cl3 . . 109.4(9) ?
    Cl5 C12 Cl3 . . 113.3(11) ?
    Cl4 C12 H12 . . 107.7 ?
    Cl5 C12 H12 . . 107.7 ?
    Cl3 C12 H12 . . 107.7 ?
loop_
    _geom_torsion_atom_site_label_1
    _geom_torsion_atom_site_label_2
    _geom_torsion_atom_site_label_3
    _geom_torsion_atom_site_label_4
    _geom_torsion_site_symmetry_1
    _geom_torsion_site_symmetry_2
    _geom_torsion_site_symmetry_3
    _geom_torsion_site_symmetry_4
    _geom_torsion
    _geom_torsion_publ_flag
    C2 N1 C1 C5 . . . . 0.3(9) ?
    Hg1 N1 C1 C5 . . . . 174.1(4) ?
    C1 N1 C2 C3 . . . . 0.6(9) ?
    Hg1 N1 C2 C3 . . . . -173.3(5) ?
    N1 C2 C3 C4 . . . . -0.8(11) ?
    C2 C3 C4 C5 . . . . 0.1(11) ?
    C6 N3 C5 C1 . . . . 0.1(9) ?
    C6 N3 C5 C4 . . . . -179.6(5) ?
    N1 C1 C5 N3 . . . . 179.5(5) ?
    N1 C1 C5 C4 . . . . -0.8(9) ?
    C3 C4 C5 N3 . . . . -179.7(6) ?
    C3 C4 C5 C1 . . . . 0.6(9) ?
    C5 N3 C6 C7 . . . . -70.9(7) ?
    N3 C6 C7 C8 . . . . 150.4(6) ?
    N3 C6 C7 C11 . . . . -29.1(9) ?
    C11 C7 C8 C9 . . . . -2.3(10) ?
    C6 C7 C8 C9 . . . . 178.2(6) ?
    C10 N2 C9 C8 . . . . -1.6(10) ?
    Hg1 N2 C9 C8 4_545 . . . 179.0(5) ?
    C7 C8 C9 N2 . . . . 2.3(11) ?
    C9 N2 C10 C11 . . . . 1.1(10) ?
    Hg1 N2 C10 C11 4_545 . . . -179.5(5) ?
    C8 C7 C11 C10 . . . . 1.9(10) ?
    C6 C7 C11 C10 . . . . -178.7(6) ?
    N2 C10 C11 C7 . . . . -1.4(11) ?
loop_
    _geom_hbond_atom_site_label_D
    _geom_hbond_atom_site_label_H
    _geom_hbond_atom_site_label_A
    _geom_hbond_site_symmetry_A
    _geom_hbond_distance_DH
    _geom_hbond_distance_HA
    _geom_hbond_distance_DA
    _geom_hbond_angle_DHA
    _geom_hbond_publ_flag
    N3 H3 Cl2 7_555 0.86 2.78 3.467(5) 138.2 y
    C8 H8 Cl1 3_445 0.93 2.80 3.654(6) 152.7 y
    C6 H6B Cg1 7_555 0.97 2.71 3.465(7) 135 y
_shelx_hkl_file
;
   0   0  -1   -0.33    0.27
   0   0  -2   -0.39    0.59
   0   0  -3   33.14    1.50
   0   0  -4 3277.79   20.16
   0   0   4 3194.70   20.82
   0   0  -5    3.09    2.42
   0   0   5    5.88    2.76
   0   0   5    1.27    2.00
   0   0  -6 8621.52   49.11
   0   0   6 8043.82   48.16
   0   0   6 8570.92   48.61
   0   0  -7   -5.91    3.05
   0   0   7   -0.21    3.77
   0   0   7   -3.77    2.72
   0   0  -8  233.49    5.65
   0   0   8  239.94    6.39
   0   0   8  234.16    5.56
   0   0  -9    2.27    3.36
   0   0   9    8.93    4.11
   0   0   9    3.14    3.48
   0   0 -10 1480.23   15.32
   0   0  10 1438.01   16.82
   0   0  10 1433.76   14.66
   0   0 -11   -3.45    4.08
   0   0  11   -3.09    4.11
   0   0  11    2.01    3.97
   0   0 -12   61.30    5.24
   0   0  12   57.54    6.18
   0   0  12   60.74    5.77
   0   0 -13    6.46    4.79
   0   0  13    4.45    5.06
   0   0  13    5.08    4.91
   0   0 -14  890.67   14.02
   0   0  14  868.78   15.28
   0   0  14  897.57   13.69
   0   0 -15   -7.46    5.86
   0   0  15   -0.96    6.40
   0   0  15    1.00    5.72
   0   0 -16   18.26    6.68
   0   0  16    6.35    6.58
   0   0  16   -0.96    5.91
   0   0  17    5.40    6.27
   0   0  17    0.01    6.33
   0   0  18  580.80   15.04
   0   0  18  586.74   13.40
   0   0  19   -8.60    7.70
   0   0  19    5.29    7.03
   0   0  20  135.80   10.71
   0   0  21   -0.07    8.54
   0   0  22  131.51   11.61
   0   0  23   15.36    9.21
   0   0  24  118.29   12.11
   0   0  25   -4.10    9.79
   0   0  26   13.69   11.75
   0   0  27    3.16   12.37
   0  -2   0 2903.41   20.88
   0  -2  -1 3478.22   23.67
   0  -2   1 3494.36   24.28
   0   2   1 3465.33   22.36
   0  -2  -2  125.66    3.67
   0  -2   2  133.03    4.17
   0  -2   2  123.28    3.34
   0   2   2  131.98    3.82
   0  -2  -3 2414.01   17.42
   0  -2   3 2494.42   19.77
   0  -2   3 2579.81   18.15
   0   2   3 2482.78   18.91
   0  -2  -4  855.94    8.78
   0  -2   4  902.61   10.72
   0  -2   4  973.01    9.98
   0   2   4  917.45    9.59
   0   2   4  931.18   10.63
   0  -2  -5    8.53    2.58
   0  -2   5    5.57    3.44
   0  -2   5    6.66    2.79
   0   2   5    6.74    3.82
   0   2   5    9.16    3.21
   0  -2  -6  566.90    7.47
   0  -2   6  596.21    9.29
   0  -2   6  642.22    9.08
   0   2   6  647.53    9.64
   0   2   6  587.99    9.22
   0  -2  -7 1077.99   11.10
   0  -2   7 1193.81   13.89
   0  -2   7 1152.49   13.02
   0   2   7 1170.95   13.60
   0   2   7 1119.59   13.53
   0  -2  -8  399.80    7.20
   0  -2   8  411.09    8.17
   0  -2   8  439.86    8.66
   0   2  -8  425.51    8.46
   0   2  -8  417.03    8.24
   0   2   8  430.61    8.68
   0   2   8  415.32    8.76
   0  -2  -9  118.79    4.96
   0  -2   9  136.92    5.86
   0   2  -9  143.37    6.13
   0   2  -9  136.98    5.79
   0   2   9  136.48    6.47
   0   2   9  130.11    5.72
   0  -2 -10  315.61    7.18
   0  -2  10  325.45    5.83
   0   2 -10  314.84    8.27
   0   2 -10  324.29    8.22
   0   2  10  325.28    8.42
   0   2  10  352.23    8.89
   0  -2 -11  568.89    9.84
   0  -2  11  646.68   12.22
   0  -2  11  592.13    8.29
   0   2 -11  635.58   11.79
   0   2 -11  622.07   11.48
   0   2  11  589.42   11.38
   0   2  11  612.16   11.66
   0  -2 -12   44.25    5.15
   0  -2  12   58.09    6.10
   0  -2  12   39.60    4.45
   0   2 -12   43.98    5.38
   0   2 -12   50.58    5.33
   0   2  12   39.61    5.71
   0   2  12   50.60    5.85
   0  -2 -13  135.87    6.93
   0  -2  13  160.61    7.80
   0  -2  13  159.72    6.14
   0   2 -13  162.35    7.50
   0   2  13  154.15    7.83
   0   2  13  186.12    8.48
   0  -2 -14  411.95    9.77
   0  -2  14  442.82   11.76
   0   2 -14  444.09   11.08
   0   2  14  464.96   11.86
   0   2  14  415.83   11.37
   0  -2  15  242.28   10.10
   0   2 -15  226.71    8.89
   0   2  15  239.74   10.01
   0   2  15  227.47    9.38
   0  -2  16    9.97    6.30
   0   2 -16    3.61    5.53
   0   2  16   15.57    6.52
   0   2  16   15.82    6.87
   0  -2  17  358.71   12.20
   0   2 -17  378.21   12.01
   0   2  17  361.68   12.25
   0   2  17  391.84   13.77
   0  -2  18  164.15    9.68
   0   2 -18  168.19    8.97
   0   2  18  181.19   10.42
   0   2  18  194.26   11.22
   0  -2  19   38.51    7.69
   0   2 -19   34.38    7.12
   0   2  19   44.78    8.07
   0   2  19   38.03    8.72
   0  -2  20   31.59    8.82
   0   2  20   34.24    8.42
   0   2  20   24.93    9.14
   0  -2  21  225.83   12.49
   0   2  21  222.81   12.19
   0   2  21  249.80   13.07
   0  -2  22    1.33    8.85
   0   2  22   21.67    8.90
   0   2  22   23.25    9.63
   0  -2  23   17.61    9.04
   0   2  23   15.04    9.80
   0  -2  24   29.22   10.69
   0  -2  25   64.31   11.59
   0  -2  26    1.65   10.93
   0  -2  27   21.75   11.55
   0  -4   0 1447.92   16.93
   0   4   0 1390.12   13.46
   0  -4  -1  248.62    7.24
   0  -4   1  232.12    7.47
   0   4  -1  226.58    5.19
   0   4   1  221.86    5.71
   0  -4  -2   62.44    4.92
   0  -4   2   49.96    4.76
   0   4  -2   56.50    3.23
   0   4   2   53.68    4.22
   0  -4  -3 1700.74   17.61
   0  -4   3 1778.43   19.72
   0   4  -3 1814.71   13.85
   0   4   3 1869.46   17.02
   0   4   3 1747.82   17.53
   0  -4  -4  593.94    9.87
   0  -4   4  538.26   10.92
   0   4  -4  629.71    6.69
   0   4   4  587.63    9.30
   0   4   4  579.56   10.01
   0  -4  -5   21.24    3.91
   0  -4   5   26.25    4.80
   0  -4   5   22.75    3.98
   0   4   5   27.11    4.08
   0   4   5   26.31    4.01
   0  -4  -6  327.40    7.38
   0  -4   6  357.43    9.38
   0  -4   6  363.23    8.11
   0   4   6  346.06    7.96
   0   4   6  353.24    8.68
   0  -4  -7  540.50    9.04
   0  -4   7  599.85   12.47
   0  -4   7  588.90   10.16
   0   4   7  616.26   10.80
   0   4   7  574.50   11.45
   0  -4  -8   98.02    4.77
   0  -4   8  120.70    6.95
   0  -4   8  107.74    5.64
   0   4   8  113.07    6.58
   0   4   8  119.95    7.02
   0  -4  -9   90.53    5.01
   0  -4   9   85.11    6.96
   0  -4   9   99.46    5.94
   0   4   9  102.35    7.19
   0   4   9   93.68    6.49
   0  -4 -10  152.91    5.55
   0  -4  10  175.33    8.16
   0  -4  10  173.94    7.28
   0   4  10  184.06    8.48
   0   4  10  167.45    7.89
   0  -4 -11  243.44    6.56
   0  -4  11  269.77   10.27
   0  -4  11  278.15    8.99
   0   4  11  262.72    9.70
   0   4  11  272.23    9.77
   0  -4 -12    7.42    3.95
   0  -4  12    5.01    5.08
   0   4 -12    0.41    6.31
   0   4 -12    4.06    5.72
   0   4  12   -2.03    6.00
   0   4  12    3.47    5.60
   0  -4  13  182.49    8.73
   0   4 -13  164.23    9.38
   0   4 -13  151.56    8.67
   0   4  13  168.51    9.08
   0   4  13  168.27    8.94
   0  -4  14   95.72    8.00
   0   4 -14   86.15    8.20
   0   4 -14   80.73    7.55
   0   4  14   89.18    8.41
   0  -4  15  154.31    8.72
   0   4 -15  162.25    9.07
   0   4 -15  164.89    9.06
   0   4  15  165.75   10.13
   0  -4  16    6.14    6.29
   0   4 -16   16.36    7.22
   0   4 -16    0.97    6.41
   0   4  16   -0.14    7.31
   0  -4  17  179.24   10.39
   0   4 -17  172.47   10.14
   0   4 -17  183.20    9.99
   0   4  17  194.67   10.70
   0  -4  18  106.86    9.26
   0   4 -18   86.21    9.29
   0   4  18   81.05   10.20
   0  -4  19   13.66    7.57
   0   4 -19   17.37    8.07
   0   4  19   41.84    9.95
   0  -4  20    4.50    8.05
   0   4 -20    3.44    7.70
   0   4  20    2.81    9.98
   0  -4  21   84.44   10.31
   0   4  21   75.32   10.44
   0  -4  22   23.80    9.31
   0   4  22   24.30   10.92
   0  -4  23   -5.63    8.44
   0   4  23   13.88   11.35
   0  -4  24   16.90    9.42
   0   4  24    5.12   12.20
   0  -4  25   23.32    9.95
   0   4  25   23.39   12.80
   0  -4  26   24.44   10.27
   0   4  26   -5.12   13.30
   0  -6   0 1375.80   19.21
   0   6   0 1414.44   16.11
   0  -6  -1    4.18    5.59
   0  -6   1    2.32    5.96
   0   6  -1   12.15    3.93
   0   6   1    8.56    4.27
   0  -6  -2   71.42    6.19
   0  -6   2   62.23    6.64
   0   6  -2   70.39    4.59
   0   6   2   73.65    5.68
   0  -6  -3   72.78    6.74
   0  -6   3   82.08    7.50
   0   6  -3   69.69    4.32
   0   6   3   61.59    5.57
   0   6   3   64.60    5.72
   0  -6  -4  709.43   13.55
   0  -6   4  730.01   15.23
   0   6   4  760.24   12.87
   0   6   4  743.14   13.41
   0  -6  -5   13.71    6.01
   0  -6   5    4.06    6.29
   0   6   5   11.16    4.87
   0   6   5   10.96    5.54
   0  -6  -6  381.28   10.23
   0  -6   6  420.68   12.56
   0   6   6  423.37   10.91
   0  -6  -7   31.32    5.40
   0  -6   7   19.74    6.30
   0   6   7   31.41    5.42
   0  -6  -8  236.43    8.19
   0  -6   8  224.39   10.46
   0   6   8  237.92    9.51
   0  -6  -9   -1.95    4.79
   0  -6   9    0.09    6.60
   0   6   9    1.62    5.45
   0  -6 -10  332.24    9.24
   0  -6  10  396.17   13.18
   0  -6  10  396.27   11.28
   0   6  10  353.86   11.66
   0  -6  11   23.97    6.63
   0  -6  11   19.88    6.70
   0   6  11   18.77    6.78
   0  -6  12   30.05    7.69
   0  -6  12   16.82    7.04
   0   6  12   28.91    6.73
   0  -6  13    3.52    7.23
   0  -6  13    0.79    7.56
   0   6  13    9.04    6.64
   0  -6  14  358.38   13.00
   0   6 -14  313.36   13.34
   0   6 -14  333.03   13.25
   0   6  14  319.82   13.22
   0  -6  15   10.43    7.41
   0   6 -15    2.41    8.00
   0   6 -15    5.48    7.28
   0   6  15   -4.65    6.93
   0  -6  16    6.27    7.78
   0   6 -16   -1.59    8.35
   0   6 -16    5.40    7.97
   0   6  16   -0.09    8.39
   0  -6  17    5.05    6.32
   0   6 -17    9.31    8.09
   0   6 -17    8.52    7.29
   0   6  17   15.08    8.74
   0  -6  18  134.19    9.87
   0   6 -18  137.36   11.87
   0   6 -18  159.92   11.54
   0   6  18  157.27   12.29
   0  -6  19   -3.32    7.60
   0   6 -19    7.00    9.77
   0   6 -19   -5.77    8.83
   0   6  19    2.63    9.25
   0  -6  20   30.72    8.06
   0   6 -20   32.31   11.03
   0   6  20   44.07   10.30
   0  -6  21    2.53    9.20
   0   6 -21   10.28   11.25
   0   6  21  -10.23    9.17
   0  -6  22    1.47    9.82
   0   6 -22   -2.85   10.92
   0   6  22   32.41   10.89
   0  -6  23    7.94   10.11
   0   6  23   -6.22   10.98
   0  -6  24   27.17   11.47
   0   6  24   34.12   13.39
   0  -8   0  269.80   11.54
   0  -8  -1  160.69    9.64
   0  -8   1  126.27    9.18
   0   8   1  134.47    7.09
   0  -8  -2   13.28    6.61
   0  -8   2   -0.99    6.60
   0   8   2    3.19    5.13
   0  -8  -3  252.96   10.35
   0  -8   3  253.31   11.82
   0   8   3  239.24    8.75
   0  -8  -4   53.99    7.06
   0  -8   4   45.02    8.09
   0   8   4   58.47    6.31
   0  -8  -5   -5.32    5.98
   0  -8   5   -5.99    6.69
   0   8   5   -5.10    5.36
   0  -8  -6   83.62    7.64
   0  -8   6   94.18    8.77
   0   8   6   88.11    7.40
   0  -8  -7  157.11    8.97
   0  -8   7  156.18   10.72
   0   8   7  167.45    9.08
   0  -8   8    4.76    6.70
   0   8   8    6.71    5.62
   0  -8   9   18.50    7.58
   0   8   9   15.09    6.74
   0  -8  10   20.52    7.67
   0   8  10   26.35    7.34
   0  -8  11   87.77    9.97
   0   8  11   98.65    9.09
   0  -8  12   -3.95    8.55
   0   8  12   -2.62    6.71
   0  -8  13   32.85    9.17
   0   8  13   24.68    8.16
   0  -8  14   31.00    9.11
   0   8 -14   17.16    8.67
   0   8 -14    8.26    7.79
   0   8  14   12.73    8.25
   0   8 -15   24.47   10.02
   0   8 -15   33.58    9.61
   0   8  15   40.62    9.01
   0   8 -16    4.48   10.29
   0   8 -16    9.10    9.09
   0   8  16    5.79    8.59
   0   8 -17   48.98   11.86
   0   8 -17   34.46   10.53
   0   8  17   47.25   10.09
   0   8 -18   27.10   11.92
   0   8 -18   17.73   10.59
   0   8  18    6.57    9.72
   0   8 -19    1.96   12.16
   0   8 -19    2.10   11.06
   0   8  19    1.38   10.19
   0   8  20   11.72    9.82
   0   8  21   24.03   12.00
   0 -10   0   37.21    8.93
   0 -10  -1   22.98    9.00
   0 -10   1   26.07    9.48
   0 -10  -2    0.13    8.52
   0 -10   2    3.34    8.75
   0 -10  -3   43.92    8.81
   0 -10   3   32.81    8.89
   0 -10  -4    5.27    8.46
   0 -10   4   10.69    8.41
   0 -10  -5  -19.28    8.04
   0 -10   5    7.12    8.41
   0 -10   6    7.50    8.45
   0  10   6    8.59    6.78
   0 -10   7    8.84    8.14
   0  10   7   14.19    6.99
   0 -10   8    2.18    9.17
   0  10   8    1.62    7.23
   0 -10   9    4.48    9.76
   0  10   9   12.04    7.78
   0 -10  10   -1.55    9.96
   0  10  10   -1.32    7.79
   0 -10  11   -2.81    9.61
   0  10  11   19.05   10.81
   0 -10  12    0.30   10.17
   0  10  12   11.29    9.94
   0 -10  13    4.68   10.16
   0  10  13   -1.46   10.42
   0  10  14    9.64    9.75
   0  10  15    3.62    9.65
   0  10  16   13.49   10.47
   0 -12   0   24.81   10.25
   0 -12  -1   -1.17   10.39
  -1  -1  27    8.70   11.40
  -1  -1  26   18.39   10.46
  -1  -1  25   67.62   11.19
  -1  -1  24    6.82    9.34
  -1   1  24   -4.68    9.38
  -1  -1  23   99.52   10.38
  -1   1  23   81.69   10.46
  -1  -1  22   26.95    8.97
  -1   1  22   20.41    8.83
  -1  -1  21   39.22    9.11
  -1   1  21   47.26    9.02
  -1   1  21   25.50    8.72
  -1  -1  20   19.54    7.35
  -1   1  20   28.27    8.27
  -1   1  20   13.46    8.22
  -1  -1  19  418.26   13.48
  -1   1  19  430.01   13.63
  -1   1  19  423.12   13.22
  -1  -1  18   28.86    6.89
  -1   1  18   41.87    7.60
  -1   1  18   42.12    7.35
   1   1 -18   37.09    7.07
  -1  -1  17   11.30    6.56
  -1   1  17    1.70    6.42
  -1   1  17   -0.71    6.54
   1   1 -17    2.59    5.98
  -1  -1  16  113.35    7.74
  -1  -1  16  114.73    7.51
  -1   1  16  118.07    7.94
  -1   1  16  108.65    8.04
   1  -1 -16  103.70    7.99
   1   1 -16  126.14    8.01
  -1  -1  15  778.00   14.95
  -1  -1  15  750.73   12.72
  -1   1  15  809.46   14.86
  -1   1  15  770.69   14.35
   1  -1 -15  723.01   14.18
   1   1 -15  768.23   14.07
  -1  -1  14  111.61    7.29
  -1  -1  14   94.73    6.31
  -1   1  14  103.70    7.11
  -1   1  14  112.82    7.23
   1  -1 -14   86.09    6.93
   1   1 -14   99.17    6.51
  -1  -1  13  122.42    7.06
  -1  -1  13  106.90    5.97
  -1   1  13  108.29    6.55
  -1   1  13   96.60    6.35
   1  -1 -13  109.71    7.28
   1   1 -13  109.47    6.47
  -1  -1  12  162.75    6.96
  -1  -1  12  159.73    6.11
  -1   1  12  170.29    7.21
  -1   1  12  172.40    7.24
   1  -1 -12  155.99    7.48
   1   1 -12  163.49    6.64
  -1  -1  11 1367.14   16.74
  -1  -1  11 1335.22   14.08
  -1   1  11 1303.40   15.66
  -1   1  11 1357.82   16.24
   1  -1 -11 1253.47   16.48
   1   1 -11 1369.91   16.67
  -1  -1  10   24.05    4.18
  -1  -1  10   24.80    3.84
  -1   1  10   18.80    4.14
  -1   1  10   24.03    4.96
   1  -1 -10   20.99    5.09
   1   1 -10   32.49    4.37
  -1  -1   9 2417.39   21.51
  -1  -1   9 2261.01   17.66
  -1   1   9 2263.09   19.66
  -1   1   9 2316.03   20.44
   1  -1  -9 2216.98   20.82
   1   1  -9 2267.40   20.49
  -1  -1   8 1340.94   14.30
  -1  -1   8 1357.00   12.04
  -1   1   8 1385.48   14.01
  -1   1   8 1398.03   14.34
   1  -1  -8 1317.22   14.98
   1   1  -8 1377.47   14.65
  -1  -1   7 1591.30   14.83
  -1  -1   7 1581.31   12.80
  -1   1   7 1544.46   13.88
  -1   1   7 1655.10   15.22
   1  -1  -7 1630.00   16.54
   1   1  -7 1575.01   15.38
  -1  -1   6  140.77    4.59
  -1   1   6  126.71    4.02
  -1   1   6  130.65    4.50
   1  -1  -6  125.37    5.27
   1   1  -6  136.38    4.63
   1   1  -6  130.98    4.52
  -1  -1   5 7176.31   42.21
  -1   1   5 7276.95   41.52
  -1   1   5 6844.21   40.85
   1  -1  -5 6840.66   42.02
   1   1  -5 6802.82   41.45
   1   1  -5 6749.89   41.16
  -1  -1   4 1222.27   10.55
  -1   1   4 1181.91   10.45
   1  -1  -4 1183.16   11.30
   1   1  -4 1173.94   10.89
   1   1  -4 1184.54   10.96
  -1  -1   3    3.97    1.57
  -1   1   3    4.79    1.85
   1  -1  -3    4.75    2.13
   1   1  -3    4.52    1.75
   1   1  -3    2.61    1.59
   1  -1  -2  551.17    6.22
   1   1  -2  544.82    5.97
   1   1  -2  533.15    5.86
   1  -1  -1 1779.27   12.97
  -1  -1  -1  813.32    6.01
  -1  -1  -2  812.91    5.71
   1  -1   2  911.60    8.77
  -1  -1  -3 2509.04   14.12
   1  -1   3 2565.23   17.81
   1  -1   3 2605.25   17.95
   1   1   3 2454.52   17.84
  -1  -1  -4   34.54    1.67
   1  -1   4   32.54    2.85
   1  -1   4   34.54    2.88
   1   1   4   34.34    3.40
  -1  -1  -5  271.16    3.89
   1  -1   5  288.13    5.36
   1  -1   5  289.52    6.16
   1   1   5  289.37    6.74
  -1  -1  -6 1285.38   10.49
   1  -1   6 1289.13   12.13
   1  -1   6 1289.89   13.54
   1   1   6 1344.70   14.74
   1   1   6 1240.95   12.81
  -1  -1  -7 1100.59   10.38
   1  -1   7 1146.25   12.19
   1  -1   7 1144.08   13.45
   1  -1   7 1219.74   10.29
   1   1   7 1100.01   13.83
   1   1   7 1133.73   12.69
  -1  -1  -8  488.81    7.29
  -1   1  -8  557.86    8.53
  -1   1  -8  558.34    8.45
   1  -1   8  509.95    9.41
   1  -1   8  538.29    6.77
   1   1   8  504.95    9.89
   1   1   8  512.57    8.84
  -1  -1  -9 2391.38   19.18
  -1   1  -9 2578.17   21.56
  -1   1  -9 2572.53   21.44
   1  -1   9 2467.58   22.99
   1  -1   9 2512.61   18.46
   1   1   9 2491.58   23.66
   1   1   9 2591.72   22.73
  -1  -1 -10  316.63    6.99
  -1   1 -10  332.75    7.44
  -1   1 -10  331.89    7.29
   1  -1  10  347.67    8.99
   1  -1  10  375.96    6.87
   1   1  10  337.12    8.93
   1   1  10  319.99    7.75
  -1  -1 -11  102.95    5.26
  -1   1 -11  111.93    5.30
  -1   1 -11  112.33    5.16
   1  -1  11  122.92    6.99
   1  -1  11  112.12    4.87
   1   1  11  122.24    7.07
   1   1  11  112.33    6.11
  -1  -1 -12  378.81    8.46
  -1   1 -12  429.37    9.19
   1  -1  12  423.51   10.44
   1  -1  12  409.43    8.02
   1   1  12  392.62   10.27
   1   1  12  452.66   10.05
  -1  -1 -13 1503.39   17.33
  -1   1 -13 1636.40   18.50
   1  -1  13 1658.63   21.47
   1  -1  13 1568.63   16.42
   1   1  13 1705.64   22.01
   1   1  13 1641.55   19.77
  -1  -1 -14    6.72    5.49
  -1   1 -14    9.19    5.11
   1  -1  14   10.56    6.68
   1  -1  14    7.21    5.25
   1   1  14   10.91    6.49
   1   1  14   10.88    5.60
  -1   1 -15   87.26    7.06
   1  -1  15   84.07    7.75
   1  -1  15   67.66    6.34
   1   1  15   67.41    7.71
   1   1  15   81.94    7.44
  -1   1 -16  193.55    8.15
   1  -1  16  215.04   10.54
   1  -1  16  214.15    8.36
   1   1  16  186.38    9.62
   1   1  16  244.50   10.14
  -1   1 -17  414.76   11.11
   1  -1  17  465.61   13.70
   1   1  17  432.72   13.61
   1   1  17  478.84   12.92
   1  -1  18    5.71    8.04
   1   1  18   -6.76    6.50
   1   1  18    2.06    9.10
   1  -1  19  234.67   12.19
   1   1  19  192.84   10.95
   1   1  19  212.47   11.04
   1  -1  20   63.80    9.96
   1   1  20   70.31    9.49
   1   1  20   66.93    8.97
   1  -1  21   45.14    9.10
   1   1  21   65.00   10.01
   1   1  21   59.87    9.56
   1  -1  22   14.05    9.73
   1   1  22   -7.09    8.89
   1  -1  23  121.45   12.21
   1   1  23  131.26   12.03
   1  -1  24   11.28    9.39
   1   1  24    0.17   10.69
   1  -1  25    3.36   10.58
   1   1  25    7.42   11.36
   1  -1  26   -8.04   11.57
   1   1  26   19.26   12.54
   1  -1  27   44.09   13.53
  -1  -3  27   -4.33   10.14
  -1  -3  26   49.01   10.08
  -1  -3  25   -4.64    9.26
  -1   3  25   -5.63   11.25
  -1  -3  24   -4.98    8.45
  -1   3  24   -4.70   10.53
  -1  -3  23   -3.33    7.89
  -1   3  23    8.12   10.43
  -1  -3  22  109.00   10.22
  -1   3  22  123.66   11.76
  -1  -3  21   -8.25    7.97
  -1   3  21    4.07    9.32
  -1  -3  20   53.66    9.11
  -1   3  20   78.63   10.39
   1   3 -20   63.07    8.60
  -1  -3  19    6.85    7.15
  -1   3  19    4.79    7.36
   1   3 -19   -6.29    7.95
  -1  -3  18  171.04    9.91
  -1   3  18  190.38   10.94
   1   3 -18  181.06   10.55
  -1  -3  17   11.29    6.69
  -1   3  17    3.08    7.66
   1   3 -17    2.38    6.51
  -1  -3  16  159.99    8.65
  -1   3  16  156.86    8.66
  -1   3  16  150.17   10.13
   1   3 -16  157.30    8.91
  -1  -3  15    9.89    5.48
  -1   3  15    5.47    6.19
  -1   3  15    7.26    7.35
   1   3 -15    9.66    6.25
  -1  -3  14  110.34    7.38
  -1   3  14  102.40    7.20
  -1   3  14  114.94    7.94
   1  -3 -14  100.13    6.92
   1   3 -14  106.21    7.79
  -1  -3  13    3.54    4.77
  -1   3  13    3.39    5.40
  -1   3  13    7.65    6.01
   1  -3 -13    1.90    5.28
   1   3 -13    2.22    5.44
   1   3 -13    0.47    5.09
  -1  -3  12  827.66   14.26
  -1   3  12  792.93   12.88
  -1   3  12  794.67   14.61
   1  -3 -12  745.48   12.29
   1   3 -12  829.16   15.18
   1   3 -12  838.83   14.99
  -1  -3  11    8.37    4.81
  -1   3  11    9.41    4.87
  -1   3  11   11.52    5.53
   1  -3 -11    6.85    4.18
   1   3 -11   11.93    4.95
   1   3 -11    5.65    4.47
  -1  -3  10   11.93    4.57
  -1   3  10   17.20    4.58
  -1   3  10   24.01    5.07
   1  -3 -10   22.10    4.41
   1   3 -10   21.72    5.26
   1   3 -10   12.47    4.81
  -1  -3   9  124.63    5.83
  -1   3   9  119.52    5.87
  -1   3   9  120.64    6.24
   1  -3  -9  114.56    5.11
   1   3  -9  138.92    6.91
   1   3  -9  135.51    6.68
  -1  -3   8 2880.31   26.41
  -1  -3   8 2939.51   24.84
  -1   3   8 2802.20   22.93
  -1   3   8 2693.91   24.80
   1  -3  -8 2760.07   23.20
   1   3  -8 2843.61   26.28
   1   3  -8 2825.57   26.14
  -1  -3   7   76.62    5.72
  -1  -3   7   83.67    4.67
  -1   3   7   85.39    5.07
  -1   3   7   79.74    5.00
   1  -3  -7   83.99    4.69
  -1  -3   6  313.07    7.68
  -1  -3   6  310.05    6.71
  -1   3   6  321.71    6.33
  -1   3   6  336.14    7.75
   1  -3  -6  313.73    6.98
  -1  -3   5    4.91    3.70
  -1  -3   5    5.68    2.98
  -1   3   5    7.32    3.33
  -1   3   5    8.32    3.62
   1  -3  -5   12.00    3.28
  -1  -3   4 1495.03   16.16
  -1   3   4 1485.08   14.99
   1  -3  -4 1406.18   14.39
  -1  -3   3   25.50    3.63
  -1   3   3   33.90    3.66
   1  -3  -3   29.70    3.72
  -1  -3   2 4790.84   33.63
  -1   3   2 4630.94   30.66
   1  -3  -2 4401.15   31.07
  -1  -3   1  269.59    6.34
  -1   3   1  289.39    5.52
   1  -3  -1  263.56    6.56
  -1  -3   0  575.98    8.54
  -1   3   0  609.69    7.23
   1  -3   0  532.51    9.17
  -1  -3  -1   32.27    3.54
  -1   3  -1   37.90    2.66
   1  -3   1   37.54    4.54
  -1  -3  -2 1974.68   16.86
   1  -3   2 2108.17   20.43
   1  -3   2 2074.73   15.62
   1   3   2 2263.84   18.38
  -1  -3  -3   51.94    3.82
   1  -3   3   48.87    5.10
   1  -3   3   51.25    3.33
   1   3   3   54.54    4.02
  -1  -3  -4  528.16    7.62
   1  -3   4  505.32    9.59
   1  -3   4  536.08    7.83
   1   3   4  525.60    8.60
   1   3   4  507.83    8.77
  -1  -3  -5   55.93    3.50
   1  -3   5   50.10    4.70
   1  -3   5   50.18    3.88
   1   3   5   53.89    4.66
   1   3   5   61.82    4.46
  -1  -3  -6 1649.55   14.21
   1  -3   6 1645.66   18.19
   1  -3   6 1734.99   17.08
   1   3   6 1686.52   17.62
   1   3   6 1664.11   17.84
  -1  -3  -7   11.38    2.72
   1  -3   7    4.98    4.01
   1  -3   7   16.52    3.57
   1   3   7   11.56    4.50
   1   3   7    9.54    4.35
  -1  -3  -8  484.00    6.94
   1  -3   8  565.32   11.45
   1  -3   8  551.33    9.96
   1   3   8  541.93   10.89
   1   3   8  555.35   10.97
  -1  -3  -9    9.61    2.97
   1  -3   9    5.75    4.44
   1  -3   9   11.57    4.46
   1   3   9   12.66    5.93
   1   3   9   11.09    4.97
  -1  -3 -10  471.13    6.97
   1  -3  10  540.01   11.40
   1  -3  10  524.68   11.00
   1   3  10  529.08   12.25
   1   3  10  505.46   11.36
  -1  -3 -11    8.50    3.27
   1  -3  11    8.99    5.62
   1  -3  11   15.96    5.35
   1   3  11    7.50    6.36
   1   3  11    1.42    5.43
  -1  -3 -12  668.10    8.94
  -1   3 -12  748.27   14.33
  -1   3 -12  754.80   14.02
   1  -3  12  774.13   14.63
   1   3  12  667.32   13.83
   1   3  12  739.90   14.81
  -1   3 -13    2.62    5.74
  -1   3 -13   -3.00    4.94
   1  -3  13    8.29    5.97
   1   3  13    0.84    7.01
   1   3  13   -1.03    6.07
  -1   3 -14  163.10    8.65
  -1   3 -14  163.18    8.24
   1  -3  14  177.21    9.30
   1   3  14  172.51    9.58
   1   3  14  174.07    9.36
  -1   3 -15   21.79    6.79
  -1   3 -15    9.56    5.94
   1  -3  15   10.32    6.74
   1   3  15   -1.02    6.83
   1   3  15    6.62    6.08
  -1   3 -16  449.93   12.65
  -1   3 -16  438.88   12.34
   1  -3  16  467.57   13.78
   1   3  16  469.74   13.84
   1   3  16  454.98   13.69
  -1   3 -17   15.31    6.95
   1  -3  17   18.39    7.54
   1   3  17    3.23    7.66
   1   3  17   -0.18    7.64
  -1   3 -18    2.15    7.27
   1  -3  18   -3.67    6.88
   1   3  18   -5.09    7.39
   1   3  18   -4.17    7.73
  -1   3 -19   -5.19    7.19
   1  -3  19    4.46    7.49
   1   3  19   -0.92    7.82
   1   3  19    2.02    8.17
   1  -3  20  225.96   13.01
   1   3  20  274.39   15.75
   1  -3  21    3.74    8.99
   1   3  21   -5.55   10.85
   1  -3  22   31.69    9.07
   1   3  22   42.41   10.87
   1  -3  23   -2.09    9.25
   1   3  23  -16.82   10.45
   1  -3  24   40.74   11.35
   1   3  24   55.52   11.95
   1  -3  25  -15.47   10.33
   1   3  25    1.44   12.05
   1  -3  26   20.45   11.73
  -1  -5  25   24.82   11.12
  -1   5  25   21.32   12.84
  -1  -5  24    0.12    8.03
  -1   5  24    9.94   11.90
  -1  -5  23   42.74    9.10
  -1   5  23   47.34   12.18
  -1  -5  22    6.98    8.41
  -1   5  22   13.35   10.98
   1   5 -22   -7.56   10.98
  -1  -5  21    4.59    8.02
  -1   5  21    5.35    9.72
   1   5 -21   -7.66    8.95
  -1  -5  20    1.30    6.89
  -1   5  20    2.48    9.19
   1   5 -20    6.01    8.33
  -1  -5  19  149.30   10.62
  -1   5  19  158.86   11.70
   1   5 -19  140.18   11.32
  -1  -5  18   23.59    7.67
  -1   5  18   24.47    8.51
   1   5 -18   29.25    8.78
  -1  -5  17    0.37    6.74
  -1   5  17   -0.85    7.92
   1   5 -17    1.47    7.35
   1   5 -17   -2.44    6.79
  -1  -5  16    7.30    6.57
  -1   5  16   11.14    9.20
   1   5 -16   13.65    7.61
   1   5 -16   10.40    6.92
  -1  -5  15  153.01    9.02
  -1   5  15  152.43   10.02
   1   5 -15  166.14   10.48
   1   5 -15  145.42    9.69
  -1  -5  14   22.15    5.87
  -1   5  14   16.95    6.68
   1   5 -14   18.50    7.73
   1   5 -14   26.51    7.31
  -1  -5  13   65.74    7.53
  -1   5  13   62.79    7.85
   1   5 -13   50.36    7.57
   1   5 -13   53.38    6.96
  -1  -5  12   86.23    7.84
  -1   5  12   54.53    7.45
   1   5 -12   57.17    7.42
   1   5 -12   58.41    7.04
  -1  -5  11  459.27   12.85
  -1  -5  11  487.29   12.09
  -1   5  11  476.73   12.79
   1  -5 -11  427.81    9.82
   1   5 -11  484.74   13.23
   1   5 -11  454.80   12.90
  -1  -5  10    6.60    6.17
  -1  -5  10   14.77    5.33
  -1   5  10   15.23    5.72
   1  -5 -10    9.31    4.85
  -1  -5   9  402.50   11.96
  -1  -5   9  430.62   10.60
  -1   5   9  409.68   11.33
   1  -5  -9  342.38    8.57
  -1  -5   8  115.81    7.82
  -1   5   8  114.97    7.13
   1  -5  -8  101.78    6.19
  -1  -5   7  413.37   11.38
  -1   5   7  412.24    8.99
  -1   5   7  415.65   10.31
   1  -5  -7  373.37    8.94
  -1  -5   6  104.12    7.36
  -1   5   6  106.30    6.03
  -1   5   6  106.79    6.31
   1  -5  -6   90.03    6.06
  -1  -5   5 1408.33   19.60
  -1   5   5 1323.94   14.59
  -1   5   5 1350.97   17.04
   1  -5  -5 1341.83   17.21
   1   5  -5 1301.45   11.44
  -1  -5   4   80.53    6.14
  -1   5   4   92.75    5.16
  -1   5   4   95.41    5.57
   1  -5  -4   81.72    5.86
   1   5  -4   81.07    3.71
  -1  -5   3    8.85    5.21
  -1   5   3   13.73    4.05
   1  -5  -3    7.75    4.61
   1   5  -3    7.55    2.95
  -1  -5   2  332.27    9.20
  -1   5   2  346.56    7.72
   1  -5  -2  369.39    9.94
   1   5  -2  358.29    6.95
  -1  -5   1 2108.29   22.42
  -1   5   1 2170.42   19.50
   1  -5  -1 2025.59   22.94
   1   5  -1 2098.06   18.62
  -1  -5   0    8.36    4.28
  -1   5   0   14.56    3.43
   1  -5   0    7.13    5.63
   1   5   0    8.51    3.77
  -1  -5  -1  331.71    8.64
  -1   5  -1  339.91    6.71
   1  -5   1  380.29   10.52
   1   5   1  326.73    7.66
  -1  -5  -2  142.24    6.35
  -1   5  -2  153.29    4.75
   1  -5   2  150.11    7.56
   1   5   2  143.15    5.92
  -1  -5  -3  603.61   10.89
  -1   5  -3  596.58    7.62
   1  -5   3  628.69   12.86
   1   5   3  670.46   11.39
   1   5   3  606.66   10.92
  -1  -5  -4  121.43    6.33
  -1   5  -4  131.48    4.07
   1  -5   4  132.52    7.64
   1   5   4  130.53    6.34
   1   5   4  124.84    6.14
  -1  -5  -5  726.52   11.68
   1  -5   5  785.53   15.06
   1  -5   5  796.10   11.73
   1   5   5  710.52   12.10
   1   5   5  770.71   13.11
  -1  -5  -6  161.30    6.31
   1  -5   6  186.53    8.88
   1  -5   6  188.67    6.97
   1   5   6  170.93    7.33
   1   5   6  181.60    7.83
  -1  -5  -7   44.43    5.02
   1  -5   7   55.84    6.79
   1  -5   7   38.21    4.77
   1   5   7   39.17    6.21
   1   5   7   51.81    6.22
  -1  -5  -8   25.77    4.67
   1  -5   8   14.09    6.64
   1  -5   8    9.38    4.95
   1   5   8   26.08    6.29
   1   5   8   19.74    5.81
  -1  -5  -9  604.65   10.15
   1  -5   9  657.23   15.28
   1  -5   9  675.00   13.03
   1   5   9  651.13   13.58
   1   5   9  678.26   14.33
  -1  -5 -10   21.57    4.66
   1  -5  10   17.56    6.03
   1  -5  10   16.38    5.24
   1   5  10   24.69    7.25
   1   5  10   20.71    6.37
   1  -5  11    9.45    5.91
   1  -5  11    3.55    5.28
   1   5  11   10.03    7.91
   1   5  11    7.51    6.23
   1  -5  12   67.10    7.27
   1  -5  12   83.32    7.11
   1   5  12   65.57    7.54
   1  -5  13  343.65   13.00
   1  -5  13  291.65   10.50
   1   5  13  305.13   11.94
  -1   5 -14   12.84    7.05
  -1   5 -14   18.20    6.60
   1  -5  14    3.45    6.94
   1  -5  14   21.42    6.27
   1   5  14   12.32    7.56
  -1   5 -15   17.97    7.70
  -1   5 -15   13.27    7.25
   1  -5  15   14.99    6.91
   1   5  15   16.58    7.06
  -1   5 -16   45.48    8.65
  -1   5 -16   49.17    8.11
   1  -5  16   43.43    7.39
   1   5  16   35.73    8.52
  -1   5 -17  132.51   10.79
  -1   5 -17  104.90    9.70
   1  -5  17  144.70   10.19
   1   5  17  130.46   10.81
  -1   5 -18   28.73    9.00
  -1   5 -18    4.84    7.68
   1  -5  18    8.82    7.40
   1   5  18    4.16    9.09
  -1   5 -19   81.65   10.38
  -1   5 -19   55.18    9.47
   1  -5  19   59.88    9.34
   1   5  19   75.19   10.19
  -1   5 -20   20.43    9.76
   1  -5  20   27.53    8.51
   1   5  20   24.22   10.40
  -1   5 -21   12.05    9.82
   1  -5  21   15.47    8.10
   1   5  21   31.40   12.95
   1  -5  22   11.93    9.27
   1   5  22   19.66   11.33
   1  -5  23   59.02    9.90
   1   5  23   49.15   12.95
   1  -5  24    0.98    8.82
   1   5  24  -15.46   12.63
   1  -5  25   11.57    9.93
   1   5  25   -9.79   13.48
  -1   7  22    7.63   11.30
   1   7 -22   35.40   13.08
  -1   7  21   -2.94   11.02
   1   7 -21   12.22   12.21
  -1   7  20   13.52   10.24
   1   7 -20   16.36   11.11
  -1   7  19   52.36   10.69
   1   7 -19   41.97   10.37
   1   7 -19   67.10   10.47
  -1   7  18   17.51    8.69
   1   7 -18   32.40   10.58
   1   7 -18   17.25    9.67
  -1   7  17    2.59    7.96
   1   7 -17    9.52    9.83
   1   7 -17   -7.92    8.61
  -1   7  16   22.49    8.50
   1   7 -16   22.46    9.69
   1   7 -16   18.70    8.85
  -1   7  15  122.78   10.95
   1   7 -15  120.76   11.22
   1   7 -15  117.40   10.87
  -1   7  14   13.67    9.08
   1   7 -14   10.52    8.65
   1   7 -14   17.00    7.93
  -1   7  13    1.54    6.96
   1   7 -13    3.33    7.90
   1   7 -13    4.30    7.23
  -1  -7  12   68.26    8.43
  -1   7  12   58.67    8.21
   1   7 -12   72.93    8.74
   1   7 -12   70.09    8.26
  -1  -7  11  167.11   11.02
  -1   7  11  150.68    9.31
  -1  -7  10   11.22    7.28
  -1   7  10   12.96    6.27
  -1  -7   9  133.20    9.78
  -1   7   9  138.97    9.00
   1  -7  -9  123.07    7.90
  -1  -7   8  226.05   10.76
  -1   7   8  210.38    9.51
   1  -7  -8  207.60    9.12
  -1  -7   7   57.56    7.65
  -1   7   7   56.11    6.88
   1  -7  -7   52.49    7.03
  -1  -7   6   26.37    7.08
  -1   7   6   27.96    6.01
   1  -7  -6   33.71    6.85
  -1  -7   5  543.99   14.69
  -1   7   5  530.65   12.51
   1  -7  -5  499.10   12.86
  -1  -7   4  134.82    8.82
  -1   7   4  139.77    7.41
   1  -7  -4  122.13    8.46
  -1  -7   3    0.08    7.05
  -1   7   3    9.70    5.17
   1  -7  -3   -0.13    6.17
  -1  -7   2  269.87   10.55
  -1   7   2  299.72    8.96
   1  -7  -2  276.50   10.49
  -1  -7   1  357.36   11.15
  -1   7   1  372.49    9.31
   1  -7  -1  346.91   11.80
   1   7  -1  368.85    8.74
  -1  -7   0   45.60    6.48
  -1   7   0   36.28    5.09
   1  -7   0   34.02    7.21
   1   7   0   42.12    5.21
  -1  -7  -1   70.08    7.15
  -1   7  -1   77.50    5.30
   1  -7   1   73.40    7.30
   1   7   1   89.61    6.16
  -1  -7  -2  179.95    8.76
   1  -7   2  161.97    9.10
   1   7   2  180.72    7.61
  -1  -7  -3  260.15    9.36
   1  -7   3  235.29   10.57
   1   7   3  244.06    8.82
   1   7   3  243.92    8.65
  -1  -7  -4    4.71    5.40
   1  -7   4   -4.77    7.23
   1   7   4   -0.06    5.07
  -1  -7  -5  151.73    7.65
   1  -7   5  159.46   10.12
   1   7   5  173.26    8.29
  -1  -7  -6  111.03    6.96
   1  -7   6  123.67    9.56
   1   7   6  109.62    7.32
  -1  -7  -7   97.43    6.86
   1  -7   7  107.28    9.54
   1   7   7   91.36    7.62
  -1  -7  -8   22.73    5.66
   1  -7   8   21.00    7.65
   1   7   8   19.28    6.05
   1  -7   9  200.95   11.20
   1   7   9  204.33    9.94
   1  -7  10   76.40    8.82
   1   7  10   78.52    8.09
   1  -7  11    6.84    7.29
   1   7  11   -0.49    6.62
   1  -7  12   12.70    7.90
   1  -7  12   22.47    7.08
   1   7  12   16.19    6.83
   1  -7  13  154.52   11.51
   1  -7  13  162.02   10.35
   1   7  13  147.64   10.40
   1  -7  14   24.29    8.68
   1  -7  14   32.43    7.57
   1   7  14    9.26    7.90
  -1   7 -15    6.92    8.82
  -1   7 -15    7.10    8.19
   1  -7  15   23.32    9.02
   1  -7  15    9.91    8.50
   1   7  15   10.68    7.86
  -1   7 -16   31.30    9.79
  -1   7 -16   19.43    8.98
   1  -7  16   33.29    9.60
   1   7  16   31.50    8.77
  -1   7 -17   35.38   10.07
  -1   7 -17   44.15    9.41
   1  -7  17   51.38   10.42
   1   7  17   42.40   10.25
  -1   7 -18   -6.39   10.21
  -1   7 -18   -6.68    9.27
   1  -7  18   -0.31    9.02
   1   7  18    5.86    9.68
  -1   7 -19   28.61   11.68
  -1   7 -19   55.97   11.25
   1  -7  19   51.07   11.00
   1   7  19   31.32   11.01
  -1   7 -20   33.43   12.47
  -1   7 -20   26.14   11.49
   1  -7  20   41.00   10.48
   1   7  20   37.55   11.68
  -1   7 -21    7.45   12.37
   1  -7  21   -1.03   10.37
   1   7  21   12.92   11.52
  -1   7 -22  -11.04   12.84
   1  -7  22    8.54   10.92
   1   7  22    5.34   12.12
  -1   9  19   -4.01   10.99
  -1   9  18   17.11   10.71
  -1   9  17   11.09    9.23
  -1   9  16    6.81    9.26
   1   9 -16   24.15   11.20
   1   9 -16   20.37    9.82
  -1   9  15   -0.22    8.05
   1   9 -15   12.22   11.07
   1   9 -15  -10.28    9.48
  -1   9  14   28.55    9.03
   1   9 -14   25.29   10.63
   1   9 -14   16.18    9.53
  -1   9  13   -4.72    7.98
   1   9 -13    3.80    9.83
   1   9 -13   -4.84    8.89
  -1  -9  12   45.36   10.15
  -1   9  12   32.83    9.02
   1   9 -12   37.45   10.04
   1   9 -12   39.16    9.45
  -1  -9  11    1.64    8.82
  -1   9  11   -0.78    8.95
  -1  -9  10    3.68    8.97
  -1   9  10   -0.89    8.47
  -1  -9   9   -2.74    7.80
  -1   9   9   -7.23    8.18
  -1   9   8  126.53   10.86
  -1  -9   7    8.72    7.81
  -1   9   7    0.76    8.90
   1  -9  -7    8.94    7.39
  -1  -9   6   18.11    7.32
  -1   9   6   14.44    8.74
   1  -9  -6   30.63    7.85
  -1  -9   5   -2.08    6.96
  -1   9   5   -1.30    8.33
   1  -9  -5   -0.22    7.19
  -1  -9   4  109.09    9.65
  -1   9   4  107.85    9.19
   1  -9  -4   95.71    8.66
  -1  -9   3    0.96    7.12
   1  -9  -3    3.89    7.78
  -1  -9   2   93.54    9.25
   1  -9  -2   96.50    9.21
  -1  -9   1    7.30    7.74
   1  -9  -1   18.95    7.20
  -1  -9   0   21.12    7.29
   1  -9   0   11.48    7.41
  -1  -9  -1   13.25    7.73
   1  -9   1   10.61    8.23
  -1  -9  -2  134.45    9.89
   1  -9   2  172.61   11.48
  -1  -9  -3   -0.54    6.93
   1  -9   3    3.38    7.48
   1   9   3    1.45    5.44
  -1  -9  -4   -3.11    6.96
   1  -9   4   -1.03    8.22
   1   9   4   -0.11    5.55
  -1  -9  -5    2.30    7.32
   1  -9   5    9.22    8.97
   1   9   5   10.78    6.01
   1  -9   6  146.72   11.64
   1   9   6  111.88    8.33
   1  -9   7    9.57    8.33
   1   9   7    0.33    6.07
   1  -9   8   27.08    8.83
   1   9   8   18.72    6.76
   1  -9   9    3.57    7.71
   1   9   9   -4.37    5.72
   1  -9  10   52.04    9.98
   1   9  10   41.42    7.61
   1  -9  11    4.84    9.23
   1   9  11    3.80    7.42
   1  -9  12   43.35    9.54
   1   9  12   68.77    9.51
   1  -9  13    4.78    9.98
   1   9  13   -5.28    7.24
   1  -9  14   20.73   10.97
   1   9  14   -0.73    8.53
  -1   9 -15    5.31    9.81
  -1   9 -15   -1.83    9.08
   1  -9  15  -20.50    9.45
   1   9  15    1.49    9.06
  -1   9 -16   42.19   11.98
  -1   9 -16   13.59   10.78
   1   9  16   42.47   10.52
   1   9  17  -15.12   10.14
   1   9  18   -1.29   10.76
  -1  11  12    5.71    9.50
  -1  11  11    1.05    9.05
  -1  11  10   -2.52    9.00
  -1  11   9   11.51    8.90
  -1 -11   8    9.42   10.27
  -1 -11   7    4.30    8.77
  -1 -11   6    1.62    9.09
  -1 -11   5   27.01    9.27
  -1 -11   4    7.62    8.78
   1 -11  -4   -6.62    9.36
  -1 -11   3   17.76    9.21
   1 -11  -3   -5.98    9.41
  -1 -11   2    3.79    8.59
   1 -11  -2   28.73   10.25
  -1 -11   1   22.95    9.02
   1 -11  -1   22.49   10.39
  -1 -11   0   -1.15    8.25
   1 -11   0    4.69   10.24
  -1 -11  -1    8.07    8.67
   1 -11   1    6.23   10.82
  -1 -11  -2   -5.04    8.31
   1 -11   2   -3.25    9.41
   1 -11   3    9.03   10.09
   1 -11   4   -0.73    8.91
   1 -11   5    0.58    9.31
   1 -11   6   -3.36    9.45
   1 -11   7    7.25    9.94
   1  11   8   -0.45    7.86
   1  11   9    8.43    8.42
   1  11  10    9.55    8.64
   1  11  11   -6.74   12.39
   1  11  12    6.63   12.01
  -2   0  26   42.51   10.91
  -2   0  25    1.36    9.42
  -2   0  24  107.12   11.00
  -2   0  23    5.08    8.11
  -2   0  22   -2.99    7.63
  -2   0  21   -8.74    7.75
  -2   0  20  399.01   13.42
  -2   0  19    4.05    6.95
  -2   0  19    2.33    7.58
  -2   0  18   -1.22    6.16
  -2   0  18   -5.09    7.19
   2   0 -18   -3.35    7.06
  -2   0  17   -2.26    6.06
  -2   0  17  -11.14    6.68
   2   0 -17  -11.08    7.11
  -2   0  16  637.04   13.52
  -2   0  16  651.99   13.52
   2   0 -16  637.97   14.49
  -2   0  15    5.05    4.93
  -2   0  15    9.12    6.12
   2   0 -15   -9.02    6.32
  -2   0  14  274.50    9.03
  -2   0  14  244.30    8.34
   2   0 -14  290.03   10.25
  -2   0  13    3.17    4.92
  -2   0  13    1.80    4.60
   2   0 -13    3.96    5.67
  -2   0  12 1715.16   18.71
  -2   0  12 1804.40   18.74
   2   0 -12 1727.29   20.30
  -2   0  11    3.65    4.03
  -2   0  11    3.65    3.97
   2   0 -11    0.77    4.70
  -2   0  10 1974.73   18.67
  -2   0  10 1974.02   18.36
   2   0 -10 2039.50   20.73
  -2   0   9   -0.61    3.29
  -2   0   9   -1.89    3.44
   2   0  -9    5.11    4.21
  -2   0   8 1493.17   14.15
  -2   0   8 1457.95   14.10
   2   0  -8 1471.83   15.88
  -2   0   7    2.14    2.93
  -2   0   7    2.20    3.29
   2   0  -7    4.88    3.66
  -2   0   6 5488.80   33.34
  -2   0   6 5458.94   34.03
   2   0  -6 5575.28   36.75
  -2   0   5    4.39    2.22
  -2   0   5   -2.10    2.81
   2   0  -5   -1.98    3.24
  -2   0   4   16.57    1.90
  -2   0   4   21.01    2.57
   2   0  -4   24.42    2.79
  -2   0   3    0.37    1.91
   2   0  -3    7.51    2.34
   2   0  -2 7495.45   43.34
   2   0  -1    2.52    1.57
   2   0   0 2464.48   16.38
   2   0   1   14.69    1.46
   2   0   2 2445.07   15.04
   2   0   3    5.89    1.55
   2   0   3    4.93    2.91
   2   0   4 7538.37   41.02
   2   0   4 7797.48   48.38
   2   0   5    3.70    1.87
   2   0   5    8.04    3.98
   2   0   6  133.70    3.34
   2   0   6  141.62    6.06
  -2   0  -7   -0.62    2.41
  -2   0  -7    2.00    2.24
   2   0   7    2.47    4.49
  -2   0  -8 2089.30   15.88
  -2   0  -8 2110.30   15.94
   2   0   8 2024.28   20.92
  -2   0  -9    1.82    3.04
   2   0   9    6.10    4.26
   2   0   9   -1.81    3.52
  -2   0 -10    1.37    3.26
   2   0  10    1.10    4.61
   2   0  10    5.98    4.09
  -2   0 -11   -0.87    3.70
   2   0  11    2.64    5.36
   2   0  11    4.04    4.35
  -2   0 -12 1017.06   12.29
   2   0  12  984.05   16.62
   2   0  12 1064.58   14.23
  -2   0 -13   -1.70    4.32
   2   0  13   -9.66    6.19
   2   0  13    0.56    5.13
  -2   0 -14  101.61    6.06
   2   0  14  135.05    8.77
   2   0  14  107.36    6.72
   2   0  15    0.80    7.00
   2   0  15    2.93    5.34
   2   0  16  465.65   13.64
   2   0  16  468.88   11.88
   2   0  17    0.06    6.96
   2   0  17   10.82    6.85
   2   0  18  426.05   14.61
   2   0  18  422.14   12.21
   2   0  19    2.55    7.89
   2   0  20   17.73    8.84
   2   0  21   -5.18    8.76
   2   0  22  191.87   12.93
   2   0  23   -4.26   10.10
   2   0  24   26.04   11.53
   2   0  25   -8.43   11.76
   2   0  26   54.64   13.74
   2   0  27   10.97   12.06
  -2  -2  27   32.66   10.81
  -2  -2  26   21.69    8.89
  -2  -2  25   -0.11    8.88
  -2  -2  24   21.05    8.00
  -2   2  24   25.85   10.91
  -2  -2  23   89.56   10.03
  -2   2  23   80.21   11.48
  -2  -2  22    0.23    7.81
  -2   2  22   -3.33    9.00
  -2  -2  21  101.35    9.27
  -2   2  21  131.05   10.81
  -2  -2  20   59.98    8.19
  -2   2  20   61.91    9.25
   2   2 -20   52.85    8.37
  -2  -2  19  104.84    8.16
  -2   2  19  127.39    9.16
  -2   2  19  133.27   10.16
   2   2 -19  106.58    9.15
  -2  -2  18   -4.64    6.01
  -2   2  18  -13.18    6.65
  -2   2  18   -7.49    7.00
   2   2 -18   -4.79    6.14
  -2  -2  17  291.80   10.45
  -2   2  17  327.26   10.85
  -2   2  17  322.99   11.58
   2   2 -17  280.64   10.34
  -2  -2  16  193.25    8.92
  -2   2  16  183.68    8.26
  -2   2  16  196.25    9.73
   2  -2 -16  173.18    9.83
   2   2 -16  203.86    9.03
  -2  -2  15   25.47    6.01
  -2   2  15   22.55    5.71
  -2   2  15   30.58    6.86
   2  -2 -15   30.66    7.38
   2   2 -15   20.43    5.88
  -2  -2  14   28.46    5.28
  -2  -2  14   30.00    6.10
  -2   2  14   27.81    5.54
  -2   2  14   29.57    6.43
   2  -2 -14   28.81    6.96
   2   2 -14   21.21    6.25
  -2  -2  13 1099.63   16.07
  -2  -2  13 1058.94   14.15
  -2   2  13 1089.91   14.72
  -2   2  13 1053.82   16.16
   2  -2 -13  995.78   16.69
   2   2 -13 1139.11   17.50
  -2  -2  12  339.14    8.96
  -2  -2  12  313.12    7.84
  -2   2  12  331.72    8.16
  -2   2  12  317.64    9.14
   2  -2 -12  330.33    9.90
   2   2 -12  333.13    9.52
  -2  -2  11   89.63    5.73
  -2   2  11   82.87    5.10
  -2   2  11   75.39    5.55
   2  -2 -11   74.09    6.36
   2   2 -11   77.70    6.01
  -2   2  10  509.87    8.62
  -2   2  10  490.11    9.81
   2  -2 -10  469.09   10.54
   2   2 -10  508.53   10.50
  -2  -2   9 2052.53   19.49
  -2   2   9 1940.24   16.78
  -2   2   9 2023.00   19.97
   2  -2  -9 1872.85   20.06
   2   2  -9 2051.67   21.19
  -2  -2   8  105.36    4.87
  -2   2   8  101.38    4.22
  -2   2   8   99.07    5.03
   2  -2  -8   98.67    5.68
   2   2  -8   97.80    5.41
   2   2  -8   99.43    5.29
  -2  -2   7 1454.46   14.70
  -2   2   7 1393.46   11.89
  -2   2   7 1450.01   15.22
   2  -2  -7 1399.63   15.93
   2   2  -7 1388.19   15.65
   2   2  -7 1423.96   15.82
  -2  -2   6 1297.49   13.14
  -2   2   6 1299.12   13.75
   2  -2  -6 1227.92   14.27
   2   2  -6 1322.49   14.73
   2   2  -6 1319.51   14.64
  -2  -2   5  900.11   10.28
  -2   2   5  853.25   10.34
   2  -2  -5  907.97   11.80
   2   2  -5  904.47   11.49
   2   2  -5  930.16   11.61
  -2   2   4    6.10    2.96
   2  -2  -4    8.21    3.51
   2   2  -4   -0.48    2.98
   2   2  -4    7.12    2.86
  -2   2   3 3522.57   23.89
   2  -2  -3 3379.53   25.19
   2   2  -3 3497.50   25.12
   2   2  -3 3415.08   24.64
  -2  -2   2 1189.41   11.40
  -2   2   2 1262.22   11.20
   2  -2  -2 1233.30   12.70
  -2  -2   1  786.71    8.84
  -2   2   1  756.93    7.77
   2  -2  -1  723.87    9.42
  -2  -2   0    6.75    2.27
  -2   2   0    7.87    2.33
   2  -2   0    7.42    3.34
  -2  -2  -1 3865.12   24.15
   2  -2   1 3895.14   27.55
  -2  -2  -2  275.05    4.21
   2  -2   2  294.76    6.60
   2  -2   2  312.69    5.17
   2   2   2  315.01    6.31
  -2  -2  -3  959.21    7.92
   2  -2   3 1077.66   12.76
   2  -2   3 1094.58   10.81
   2   2   3 1047.53   11.81
  -2  -2  -4  965.92    7.58
   2  -2   4  988.65   12.47
   2  -2   4 1035.11   11.10
   2   2   4 1006.58   12.33
  -2  -2  -5  434.87    4.49
   2  -2   5  450.90    8.43
   2  -2   5  441.04    7.61
   2   2   5  463.44    8.83
  -2  -2  -6  235.67    3.28
   2  -2   6  264.80    7.07
   2  -2   6  254.21    6.54
   2   2   6  269.28    7.75
  -2  -2  -7  771.70    6.01
   2  -2   7  897.58   12.38
   2  -2   7  866.02   12.03
   2   2   7  872.27   13.41
  -2  -2  -8  399.49    4.28
   2  -2   8  466.82    8.98
   2  -2   8  434.59    9.01
   2   2   8  456.62   11.03
   2   2   8  423.68    9.02
  -2  -2  -9  733.89    6.51
   2  -2   9  906.54   12.93
   2  -2   9  844.39   13.27
   2   2   9  880.91   15.29
   2   2   9  858.72   13.37
  -2  -2 -10    7.33    2.40
   2  -2  10    2.54    3.87
   2  -2  10    1.65    5.04
   2  -2  10    2.17    3.10
   2   2  10   -9.36    5.68
   2   2  10    1.76    4.67
  -2  -2 -11  348.66    5.41
   2  -2  11  355.41    9.12
   2  -2  11  393.09   10.72
   2  -2  11  396.05    6.50
   2   2  11  391.87   11.44
   2   2  11  388.93   10.05
  -2  -2 -12  293.53    5.65
  -2   2 -12  316.88    8.90
  -2   2 -12  307.48    8.53
   2  -2  12  299.92   10.07
   2  -2  12  299.69    6.56
   2   2  12  302.62   11.01
   2   2  12  302.33    9.75
  -2   2 -13  242.62    8.54
  -2   2 -13  239.22    8.16
   2  -2  13  240.72   10.14
   2   2  13  231.98   10.22
   2   2  13  235.52    9.44
  -2   2 -14   26.08    5.84
  -2   2 -14   13.44    5.21
   2  -2  14   27.51    6.80
   2   2  14   11.47    7.16
   2   2  14   28.75    6.76
  -2   2 -15  732.93   13.95
  -2   2 -15  738.31   13.87
   2  -2  15  701.23   16.23
   2   2  15  766.84   17.06
   2   2  15  782.78   15.96
  -2   2 -16   61.64    7.11
   2  -2  16   69.25    8.75
   2   2  16   62.97    8.56
   2   2  16   65.30    8.06
  -2   2 -17   22.92    6.59
   2  -2  17   19.46    8.78
   2   2  17   12.32    7.98
   2   2  17   30.44    7.40
   2  -2  18  138.27   10.52
   2   2  18  136.66   10.67
   2   2  18  129.08    9.83
   2   2  19  362.03   14.53
   2   2  19  357.11   13.94
   2  -2  20   24.52    9.71
   2   2  20   24.36    9.01
   2   2  20   14.24    8.70
   2  -2  21  117.89   12.17
   2   2  21  117.56   11.36
   2   2  21  121.47   11.55
   2  -2  22   34.53    9.90
   2   2  22   34.64   10.38
   2   2  22   46.41   11.62
   2  -2  23   36.89   10.89
   2   2  23   29.72   10.46
   2  -2  24    4.70    9.89
   2   2  24  -12.94   10.95
   2  -2  25   70.88   12.82
   2  -2  26   12.24   12.95
   2  -2  27    3.10   12.01
  -2  -4  26   -1.26   11.19
  -2   4  26   13.58   13.80
  -2  -4  25    7.88    8.86
  -2   4  25  -18.00   11.12
  -2  -4  24   14.83    7.77
  -2   4  24    4.68   11.05
  -2  -4  23   47.01    9.11
  -2   4  23   43.71   11.60
  -2  -4  22    6.61    7.53
  -2   4  22   -7.05    9.51
   2   4 -22    5.59    8.69
  -2  -4  21   45.93    8.24
  -2   4  21   38.07    9.31
   2   4 -21   42.69    8.93
  -2  -4  20   42.48    8.00
  -2   4  20   71.17   10.12
   2   4 -20   46.23    9.96
  -2  -4  19   37.72    7.19
  -2   4  19   41.16    9.39
   2   4 -19   19.43    8.09
  -2  -4  18    8.86    6.29
  -2   4  18   13.34    7.65
   2   4 -18    5.38    7.34
  -2  -4  17  188.77    9.64
  -2   4  17  193.64   10.93
   2   4 -17  171.85   10.16
  -2  -4  16  133.12    8.54
  -2   4  16  143.02   10.09
   2   4 -16  165.33    9.78
  -2  -4  15   13.84    5.90
  -2   4  15    1.12    7.15
   2   4 -15   12.91    7.06
  -2  -4  14   75.22    7.17
  -2   4  14   76.34    8.33
   2  -4 -14   64.63    5.86
   2   4 -14   72.48    7.26
   2   4 -14   82.17    7.17
  -2  -4  13  422.36   11.27
  -2   4  13  400.36   12.20
   2  -4 -13  397.41   10.29
   2   4 -13  403.67   12.41
   2   4 -13  382.73   11.95
  -2  -4  12  113.12    7.85
  -2   4  12  109.22    8.42
   2  -4 -12  117.21    6.62
   2   4 -12  117.36    8.14
   2   4 -12  113.46    7.57
  -2  -4  11  128.98    7.31
  -2   4  11  119.49    8.26
   2  -4 -11  113.50    6.43
   2   4 -11  130.54    8.35
   2   4 -11  112.22    7.77
  -2  -4  10  428.82   10.24
  -2   4  10  403.92   11.33
   2  -4 -10  401.12    9.58
   2   4 -10  423.15   11.34
   2   4 -10  432.55   11.25
  -2  -4   9  702.17   12.21
  -2   4   9  665.80    9.80
  -2   4   9  679.62   12.97
   2  -4  -9  616.73   11.34
   2   4  -9  695.40   13.97
   2   4  -9  710.27   13.92
  -2   4   8   39.18    4.44
  -2   4   8   38.93    5.14
   2  -4  -8   33.04    4.75
   2   4  -8   41.03    6.00
   2   4  -8   45.17    5.38
  -2  -4   7  585.46   11.87
  -2   4   7  575.66    8.46
  -2   4   7  536.82   10.67
   2  -4  -7  522.88   10.19
  -2  -4   6  591.17   11.73
  -2   4   6  625.96    8.18
  -2   4   6  608.04   10.89
   2  -4  -6  553.16   10.43
  -2  -4   5  483.31   10.03
  -2   4   5  460.64    9.17
   2  -4  -5  452.99    9.33
  -2  -4   4   86.41    5.30
  -2   4   4  112.79    5.37
   2  -4  -4   96.78    5.19
  -2  -4   3 1196.44   15.27
  -2   4   3 1153.83   13.40
   2  -4  -3 1129.87   14.70
  -2  -4   2  541.64   10.06
  -2   4   2  566.43    9.00
   2  -4  -2  500.89    9.98
  -2  -4   1   13.32    3.85
  -2   4   1   15.20    3.45
   2  -4  -1    9.74    3.94
  -2  -4   0  650.94   10.39
  -2   4   0  675.42    8.61
   2  -4   0  689.59   12.19
  -2  -4  -1 1575.85   15.88
  -2   4  -1 1655.08   13.89
   2  -4   1 1709.66   20.03
  -2  -4  -2  132.05    5.16
  -2   4  -2  143.31    3.96
   2  -4   2  156.09    7.21
   2  -4   2  151.35    4.66
  -2  -4  -3  163.59    5.34
  -2   4  -3  176.39    4.05
   2  -4   3  193.20    8.12
   2  -4   3  204.33    5.49
   2   4   3  179.38    6.41
  -2  -4  -4  452.54    7.70
   2  -4   4  479.77   10.99
   2  -4   4  488.06    8.29
   2   4   4  495.26    9.92
  -2  -4  -5  883.20   10.64
   2  -4   5  957.92   15.34
   2  -4   5  980.33   12.28
   2   4   5  933.43   13.93
  -2  -4  -6   11.46    3.42
   2  -4   6    0.65    5.27
   2  -4   6    1.52    4.05
   2   4   6    3.74    5.78
   2   4   6    4.26    4.03
  -2  -4  -7  635.84    8.76
   2  -4   7  649.52   13.35
   2  -4   7  680.91   11.18
   2   4   7  627.55   12.30
   2   4   7  656.39   12.61
  -2  -4  -8  399.33    6.85
   2  -4   8  449.76   11.93
   2  -4   8  454.43   10.04
   2   4   8  453.52   11.33
   2   4   8  388.66   10.35
  -2  -4  -9  330.98    6.38
   2  -4   9  363.75   10.96
   2  -4   9  328.36    9.35
   2   4   9  374.74   11.26
   2   4   9  335.66   10.09
  -2  -4 -10   -5.66    3.60
   2  -4  10    5.65    5.52
   2  -4  10    4.33    5.34
   2   4  10   -0.80    7.08
   2   4  10    1.28    5.91
   2  -4  11  842.46   16.58
   2  -4  11  811.26   14.92
   2   4  11  809.75   16.51
   2   4  11  786.49   15.98
   2  -4  12  190.30    9.47
   2  -4  12  191.44    8.91
   2   4  12  211.00   11.67
   2   4  12  205.97   10.09
   2  -4  13   12.56    6.46
   2  -4  13   16.26    5.96
   2   4  13   14.24    8.01
   2   4  13   19.09    6.50
   2  -4  14   23.99    6.97
   2  -4  14   28.22    7.20
   2   4  14   26.17    8.41
   2   4  14   17.58    7.51
  -2   4 -15  397.94   12.84
  -2   4 -15  367.92   12.25
   2  -4  15  392.74   12.95
   2   4  15  359.99   13.27
   2   4  15  380.46   13.48
  -2   4 -16   24.72    7.47
  -2   4 -16   21.27    6.62
   2  -4  16   18.89    7.58
   2   4  16   30.61    8.75
   2   4  16   13.42    7.96
  -2   4 -17  105.35    9.40
  -2   4 -17   95.76    8.69
   2  -4  17   98.27    9.92
   2   4  17   85.54   10.11
   2   4  17   96.24    9.90
  -2   4 -18   95.11    9.74
  -2   4 -18   96.26    9.10
   2  -4  18  101.78   10.00
   2   4  18   98.63   10.13
  -2   4 -19  140.31   10.67
  -2   4 -19  166.41   10.68
   2  -4  19  162.57   11.26
   2   4  19  174.60   12.20
   2  -4  20    2.42    7.92
   2   4  20   -3.71    9.21
   2  -4  21   62.65    9.48
   2   4  21   45.82   10.99
   2  -4  22   29.83   10.39
   2   4  22   30.30   11.54
   2  -4  23    7.73   10.13
   2   4  23    7.77   13.32
   2  -4  24    9.26   10.55
   2   4  24   -0.85   13.35
   2  -4  25   30.99   11.43
   2   4  25    7.76   13.13
  -2   6  24   22.99   12.89
  -2   6  23   -9.79   11.51
   2   6 -23    8.24   12.52
  -2  -6  22    0.85    8.85
  -2   6  22   18.84   10.20
   2   6 -22   -8.26   11.62
  -2  -6  21    6.42    8.58
  -2   6  21   -3.45   10.45
   2   6 -21    1.29   10.13
  -2  -6  20   79.55   10.00
  -2   6  20   61.99   10.57
   2   6 -20   71.23   10.95
  -2  -6  19    1.81    7.69
  -2   6  19    2.91    9.04
   2   6 -19   -3.56    8.70
  -2   6  18    2.18    8.53
   2   6 -18   10.90    8.37
  -2   6  17    8.31    8.56
   2   6 -17    5.68    7.79
   2   6 -17    1.83    7.42
  -2   6  16  134.10   10.21
   2   6 -16  139.68   10.48
   2   6 -16  160.78   10.66
  -2   6  15   17.21    7.40
   2   6 -15   14.26    7.80
   2   6 -15   24.73    7.27
  -2   6  14   76.11    9.10
   2   6 -14   83.28    9.14
   2   6 -14   82.79    8.92
  -2   6  13   15.89    7.37
   2   6 -13   -1.30    7.56
   2   6 -13    2.59    6.87
  -2   6  12  216.83   10.81
   2   6 -12  209.47   11.20
   2   6 -12  193.57   10.41
  -2   6  11    5.55    7.29
   2  -6 -11    3.32    4.99
   2   6 -11   -3.18    7.07
   2   6 -11    2.41    6.69
  -2  -6  10  589.85   15.18
  -2   6  10  622.89   15.44
   2  -6 -10  497.87   11.74
   2   6 -10  549.57   14.96
   2   6 -10  542.88   14.43
  -2  -6   9   15.26    6.25
  -2   6   9   11.65    5.75
   2  -6  -9   12.30    5.41
  -2  -6   8   91.58    7.73
  -2   6   8   96.90    7.12
   2  -6  -8   97.09    6.79
  -2  -6   7   -0.57    6.01
  -2   6   7    6.99    5.68
   2  -6  -7   10.37    5.81
  -2  -6   6  967.34   17.68
  -2   6   6  986.45   15.93
   2  -6  -6  950.57   16.12
  -2  -6   5    6.55    5.06
  -2   6   5    7.15    4.62
   2  -6  -5    7.17    5.27
  -2  -6   4   30.49    5.88
  -2   6   4   42.60    5.57
   2  -6  -4   27.73    5.92
  -2  -6   3   -6.73    5.04
  -2   6   3    4.27    5.83
   2  -6  -3   -5.40    5.48
  -2  -6   2  860.24   15.27
  -2   6   2  903.19   13.65
   2  -6  -2  861.53   16.02
  -2  -6   1    8.82    5.69
  -2   6   1   13.95    4.74
   2  -6  -1   18.51    6.60
  -2  -6   0  417.36   10.78
  -2   6   0  386.01    8.37
   2  -6   0  415.51   12.26
   2   6   0  335.38    8.29
  -2  -6  -1   10.71    5.27
  -2   6  -1   12.04    4.01
   2  -6   1   14.15    6.65
   2   6   1    5.34    4.19
  -2  -6  -2  272.10    8.58
  -2   6  -2  284.95    6.71
   2  -6   2  294.47   10.92
   2   6   2  263.93    8.22
  -2  -6  -3   24.18    5.29
   2  -6   3   15.85    6.81
   2   6   3   35.73    5.28
   2   6   3   13.46    5.11
  -2  -6  -4  498.41   10.61
   2  -6   4  534.23   13.78
   2   6   4  546.25   12.13
   2   6   4  515.53   11.44
  -2  -6  -5   11.74    4.64
   2  -6   5   17.09    6.35
   2   6   5   18.47    5.19
   2   6   5   19.22    5.40
  -2  -6  -6   59.59    5.22
   2  -6   6   68.32    8.43
   2  -6   6   65.59    5.80
   2   6   6   73.56    6.49
   2   6   6   45.78    6.21
  -2  -6  -7    3.70    4.41
   2  -6   7   10.82    7.66
   2  -6   7    7.67    5.46
   2   6   7   10.26    5.92
   2   6   7   10.01    5.20
  -2  -6  -8  322.53    8.09
   2  -6   8  423.68   13.90
   2  -6   8  408.62   10.95
   2   6   8  366.65   11.82
   2   6   8  331.60   11.04
   2  -6   9   17.29    8.05
   2  -6   9   29.35    5.63
   2   6   9   13.93    6.13
   2  -6  10   16.94    7.37
   2  -6  10   16.88    5.66
   2   6  10    8.10    6.22
   2  -6  11    0.76    6.46
   2  -6  11    9.53    5.96
   2   6  11    0.14    6.55
   2  -6  12  357.09   13.62
   2  -6  12  330.48   11.38
   2   6  12  355.40   13.04
   2  -6  13    8.25    7.66
   2  -6  13   12.58    6.23
   2   6  13    1.40    7.82
   2  -6  14   75.34    8.80
   2  -6  14   65.57    7.17
   2   6  14   65.11    8.66
   2  -6  15    1.70    8.87
   2  -6  15    6.27    6.41
   2   6  15    2.04    7.81
  -2   6 -16   72.66    9.75
  -2   6 -16   77.56    9.09
   2  -6  16   65.24    7.88
   2   6  16   86.19   10.06
  -2   6 -17   -4.97    8.62
  -2   6 -17    0.08    7.82
   2  -6  17   -3.90    6.55
   2   6  17    4.14    8.70
  -2   6 -18  138.75   12.20
  -2   6 -18  120.47   11.11
   2  -6  18  150.63   10.49
   2   6  18  166.71   12.97
  -2   6 -19    8.15   10.42
  -2   6 -19   -3.42    8.91
   2  -6  19   14.64    8.03
   2   6  19  -11.01    9.67
  -2   6 -20    3.10   11.11
  -2   6 -20   -3.25    9.56
   2  -6  20    7.64    8.58
   2   6  20   -3.22    9.90
   2  -6  21   -3.84    8.86
   2   6  21   12.93   11.53
   2  -6  22   44.39   10.48
   2   6  22   40.94   13.43
   2  -6  23    7.71   10.95
   2   6  23    7.52   12.92
  -2   8  21   -8.89   10.51
  -2   8  20  -10.33    9.92
  -2   8  19   29.69   11.13
   2   8 -19   -6.86   11.14
   2   8 -19    2.07   10.95
  -2   8  18   -6.05    9.62
   2   8 -18  -16.44   10.71
   2   8 -18   -2.79   10.38
  -2   8  17   29.41    9.39
   2   8 -17   23.62   11.04
   2   8 -17   14.65    9.89
  -2   8  16    0.11    8.79
   2   8 -16   -6.92   10.15
   2   8 -16   -0.60    9.46
  -2   8  15    0.13    8.13
   2   8 -15    0.27    9.08
   2   8 -15    3.48    8.23
  -2   8  14    3.33    7.85
   2   8 -14    6.99    9.07
   2   8 -14   -4.93    7.72
  -2   8  13   87.47    9.32
   2   8 -13   88.57   10.60
   2   8 -13   88.29    9.89
  -2   8  12   35.05    8.36
   2   8 -12   31.23    9.08
   2   8 -12   19.98    8.29
  -2   8  11    3.59    7.54
   2   8 -11    4.41    8.08
   2   8 -11    7.64    7.51
  -2  -8  10    4.56    7.54
  -2   8  10    0.94    6.62
  -2  -8   9  163.43   11.39
  -2   8   9  157.74    9.70
   2  -8  -9  150.41    9.54
  -2  -8   8   42.40    7.69
  -2   8   8   28.21    7.52
   2  -8  -8   34.23    7.62
  -2  -8   7   75.74    8.14
  -2   8   7   74.58    8.13
   2  -8  -7   79.67    8.64
  -2  -8   6   77.03    8.46
  -2   8   6   69.04    7.78
   2  -8  -6   70.63    8.41
  -2  -8   5   90.17    7.90
  -2   8   5   95.10    7.73
   2  -8  -5   98.31    8.41
  -2  -8   4    0.02    6.53
  -2   8   4    1.23    6.21
   2  -8  -4    5.16    6.84
  -2  -8   3  148.24    9.41
  -2   8   3  151.80    7.94
   2  -8  -3  161.43    9.70
  -2  -8   2  115.70    8.82
  -2   8   2  121.46    7.06
   2  -8  -2  112.09    8.98
  -2  -8   1    9.01    6.36
   2  -8  -1   22.98    7.25
  -2  -8   0    9.73    6.65
   2  -8   0   20.21    7.01
   2   8   0   18.24    5.26
  -2  -8  -1  244.12   10.52
   2  -8   1  264.45   11.33
   2   8   1  258.74    9.09
  -2  -8  -2   25.72    7.23
   2  -8   2    8.70    7.54
   2   8   2   18.56    5.39
  -2  -8  -3    8.70    6.53
   2  -8   3   20.60    7.10
   2   8   3   10.65    5.64
  -2  -8  -4   63.46    7.09
   2  -8   4   64.18    9.21
   2   8   4   56.50    6.58
  -2  -8  -5  157.36    8.30
   2  -8   5  163.49   10.91
   2   8   5  132.18    8.20
  -2  -8  -6    4.72    5.89
   2  -8   6    0.70    7.55
   2   8   6    2.79    5.92
   2  -8   7   76.64    9.43
   2   8   7   67.81    7.58
   2  -8   8    9.00    8.14
   2   8   8   23.54    7.03
   2  -8   9   39.24    8.46
   2   8   9   39.70    7.06
   2  -8  10  -13.65    7.33
   2   8  10    3.47    6.35
   2  -8  11   83.08   10.14
   2   8  11   71.27    8.16
   2  -8  12    7.63    8.62
   2   8  12   16.64    7.14
   2  -8  13    6.05    8.86
   2   8  13    3.35    7.73
   2  -8  14    2.83    9.18
   2   8  14   -6.77    7.84
   2  -8  15   77.36   12.55
   2  -8  15   99.18   11.26
   2   8  15   87.25   10.42
   2  -8  16  -15.10    9.19
   2  -8  16    1.54    8.49
   2   8  16   12.12    9.30
  -2   8 -17   -3.58   11.06
  -2   8 -17  -19.83    9.59
   2  -8  17    1.76    9.01
   2   8  17   -0.09    9.40
  -2   8 -18   -3.82   11.41
  -2   8 -18   20.17   10.35
   2  -8  18    7.27   10.75
   2   8  18   -0.10   10.05
  -2   8 -19   43.81   13.09
  -2   8 -19   17.78   11.22
   2  -8  19   25.12   10.71
   2   8  19   27.70   10.85
   2  -8  20    8.96   10.70
   2   8  20  -10.38   10.55
  -2  10  16   10.04    9.60
  -2  10  15    9.43   10.06
  -2  10  14    6.68    9.97
  -2  10  13   38.53    9.88
  -2  10  12    9.01    8.29
   2  10 -12    5.11   10.53
   2  10 -12   -2.15    9.19
  -2  10  11    3.07    7.93
   2  10 -11    2.79    9.67
   2  10 -11    6.25    9.09
  -2 -10  10   25.28    9.19
  -2  10  10   17.43    8.66
   2  10 -10   26.05    9.13
   2  10 -10   10.04    8.14
  -2 -10   9   19.13    8.67
  -2  10   9   21.52    7.97
  -2 -10   8    5.61    8.50
  -2  10   8   -4.58    7.21
  -2 -10   7   16.69    8.31
  -2  10   7    9.66    7.10
  -2 -10   6   25.61    8.73
  -2  10   6   30.31    7.43
   2 -10  -6   40.03    9.47
  -2 -10   5    8.27    7.71
   2 -10  -5   15.16    8.61
  -2 -10   4    0.85    7.90
   2 -10  -4   14.10    8.66
  -2 -10   3   32.67    7.77
   2 -10  -3   36.69    9.07
  -2 -10   2   17.16    7.49
   2 -10  -2   10.05    8.38
  -2 -10   1    3.47    7.22
   2 -10  -1   10.67    8.93
  -2 -10   0   20.87    7.14
   2 -10   0   27.59    9.52
  -2 -10  -1   45.17    8.04
   2 -10   1   35.07    9.33
  -2 -10  -2   12.49    7.37
   2 -10   2    6.87    8.79
  -2 -10  -3    8.81    7.33
   2 -10   3   13.73    9.62
   2 -10   4   19.43   10.06
   2 -10   5   17.20    9.46
   2  10   5   14.98    6.75
   2 -10   6   -0.82   10.15
   2  10   6   -1.42    6.47
   2 -10   7    2.12    9.31
   2  10   7    6.90    6.75
   2 -10   8   -0.49    8.73
   2  10   8    1.27    7.07
   2 -10   9    9.73    9.05
   2  10   9    6.86    7.15
   2 -10  10   -4.53    9.59
   2  10  10   -3.76    6.98
   2 -10  11    6.73   10.75
   2  10  11   -0.79    8.25
   2 -10  12   -4.68   11.43
   2  10  12   19.94    9.17
   2  10  13  -10.67    7.97
   2  10  14    6.80    9.80
   2  10  15    6.98   10.01
   2 -12  -3   13.43   11.84
   2 -12  -2    0.88   11.91
  -2 -12   1   17.11    9.30
  -2 -12   0   -6.06    9.29
  -3  -1  27   14.27   10.15
  -3  -1  26    3.37    8.94
  -3  -1  25   69.33    9.74
  -3  -1  24    8.27    8.05
  -3  -1  23   -7.37    6.72
  -3  -1  22   10.03    7.36
  -3   1  22   21.77    9.74
  -3  -1  21  154.98    9.61
  -3   1  21  169.12    9.86
  -3   1  21  166.40   12.08
  -3  -1  20    9.20    7.06
  -3   1  20   11.18    6.49
  -3   1  20   12.80    8.33
   3   1 -20    1.31    7.88
  -3  -1  19   27.23    6.37
  -3   1  19   23.18    7.01
  -3   1  19   17.41    8.01
   3   1 -19   23.01    8.08
  -3  -1  18  103.27    7.45
  -3   1  18  107.87    8.43
  -3   1  18  126.19    9.50
   3  -1 -18  105.01    9.69
   3   1 -18  116.95    9.21
  -3  -1  17  440.05   11.94
  -3  -1  17  415.65   11.94
  -3   1  17  457.48   11.75
  -3   1  17  455.75   13.14
   3  -1 -17  439.18   14.36
   3   1 -17  439.09   13.43
  -3  -1  16    2.40    4.67
  -3  -1  16   -1.25    6.26
  -3   1  16    9.61    5.52
  -3   1  16    3.64    6.67
   3  -1 -16    7.16    7.12
   3   1 -16   -0.77    6.30
  -3  -1  15  406.91   10.35
  -3  -1  15  419.51   10.77
  -3   1  15  401.86   10.06
  -3   1  15  432.41   11.79
   3  -1 -15  406.86   12.53
   3   1 -15  402.94   11.38
  -3  -1  14  381.86    9.91
  -3  -1  14  339.89    9.60
  -3   1  14  389.50    9.40
  -3   1  14  387.18   10.78
   3  -1 -14  348.47   11.35
   3   1 -14  383.36   10.91
  -3  -1  13  490.88   10.47
  -3  -1  13  481.69   10.60
  -3   1  13  492.94    9.74
  -3   1  13  442.42   10.68
   3  -1 -13  467.41   12.54
   3   1 -13  471.94   11.53
  -3  -1  12   82.30    5.30
  -3  -1  12   73.04    5.72
  -3   1  12   89.70    5.34
  -3   1  12   88.89    6.14
   3  -1 -12   77.19    7.08
   3   1 -12   85.17    6.50
  -3  -1  11 1449.61   16.56
  -3  -1  11 1390.35   16.23
  -3   1  11 1427.28   14.96
  -3   1  11 1433.60   17.04
   3  -1 -11 1431.59   19.74
   3   1 -11 1484.77   18.55
  -3  -1  10  249.40    6.61
  -3  -1  10  226.74    6.93
  -3   1  10  245.85    6.13
  -3   1  10  232.75    7.20
   3  -1 -10  236.28    8.80
   3   1 -10  227.93    7.35
  -3  -1   9    4.44    3.44
  -3  -1   9    4.67    3.94
  -3   1   9    5.88    3.31
  -3   1   9    4.17    4.02
   3  -1  -9    6.91    5.46
   3   1  -9    5.08    3.71
  -3  -1   8 1043.63   11.91
  -3  -1   8  963.03   11.68
  -3   1   8 1060.64   10.42
  -3   1   8  999.51   12.54
   3  -1  -8 1058.78   15.32
   3   1  -8 1014.46   13.24
  -3  -1   7 2680.50   20.69
  -3   1   7 2632.27   18.29
  -3   1   7 2288.72   19.81
   3  -1  -7 2588.17   24.44
   3   1  -7 2496.58   21.91
  -3  -1   6  108.49    4.24
  -3   1   6  106.81    3.15
  -3   1   6   95.69    4.48
   3  -1  -6  123.14    6.47
   3   1  -6  120.56    5.21
  -3   1   5  420.49    7.34
   3  -1  -5  419.85    8.87
   3   1  -5  435.84    7.75
  -3   1   4  895.32   10.12
   3  -1  -4  905.20   12.35
   3   1  -4  867.76   10.28
  -3   1   3  779.13    9.01
   3  -1  -3  804.92   10.57
   3   1  -3  857.14    9.75
  -3   1   2  114.77    3.84
   3  -1  -2  131.84    4.90
   3   1  -2  132.18    3.84
   3  -1  -1 2964.20   22.19
   3   1  -1 3126.48   20.98
   3   1   0 2266.79   15.85
   3   1   0 2288.82   17.30
   3  -1   1 1288.87   12.41
   3   1   1 1284.16    9.95
   3   1   1 1267.66   12.16
   3  -1   2   28.97    3.18
   3  -1   2   32.41    3.59
   3   1   2   42.52    2.33
   3   1   2   29.55    3.14
   3  -1   3  202.06    4.92
   3  -1   3  229.90    6.35
   3   1   3  214.18    3.41
   3   1   3  189.92    5.73
   3  -1   4 1116.52   11.69
   3  -1   4 1155.26   13.30
   3   1   4 1092.94    7.00
   3   1   4 1058.32   13.14
   3  -1   5  234.11    6.04
   3  -1   5  218.67    6.80
   3   1   5  259.26    7.60
   3  -1   6  678.22    9.22
   3  -1   6  677.20   11.20
   3   1   6  709.31   12.18
   3  -1   7 1488.72   14.33
   3  -1   7 1339.42   16.28
   3   1   7 1470.56   18.38
  -3  -1  -8  275.48    3.67
   3  -1   8  318.16    6.93
   3  -1   8  286.07    8.46
   3   1   8  308.09    9.95
  -3  -1  -9   13.29    2.75
   3  -1   9    6.37    3.56
   3  -1   9   17.40    5.00
   3   1   9    8.60    5.80
  -3  -1 -10 1271.12   10.89
   3  -1  10 1425.32   15.12
   3  -1  10 1426.45   19.49
   3  -1  10 1458.72   14.70
   3   1  10 1437.37   20.32
  -3  -1 -11 1291.75   11.84
  -3   1 -11 1384.30   15.15
  -3   1 -11 1383.74   15.05
   3  -1  11 1407.54   15.02
   3   1  11 1286.35   19.53
   3   1  11 1446.49   18.19
  -3  -1 -12    9.92    4.13
  -3   1 -12    9.38    4.29
  -3   1 -12   -4.49    3.86
   3  -1  12   10.76    6.03
   3  -1  12    5.91    4.67
   3   1  12    6.49    6.86
   3   1  12   10.80    5.28
  -3   1 -13  527.74   10.26
  -3   1 -13  518.43    9.94
   3  -1  13  515.79   13.70
   3  -1  13  535.52   10.12
   3   1  13  539.08   14.16
   3   1  13  535.90   12.06
  -3   1 -14  193.89    7.43
  -3   1 -14  187.31    7.13
   3  -1  14  186.08    9.72
   3  -1  14  211.58    7.64
   3   1  14  199.49   10.39
   3   1  14  188.44    8.73
  -3   1 -15   75.17    6.40
   3  -1  15   93.47    8.92
   3  -1  15   86.02    6.47
   3   1  15   76.09    8.44
   3   1  15   95.88    7.76
   3  -1  16  261.98   11.83
   3   1  16  246.57   11.60
   3   1  16  244.80   10.45
   3  -1  17  595.00   17.02
   3   1  17  564.50   16.70
   3   1  17  591.92   14.64
   3  -1  18   46.56    8.39
   3   1  18   51.88    8.93
   3   1  18   62.42    8.13
   3  -1  19    5.58    8.68
   3   1  19    6.47    8.23
   3   1  19   -1.33    7.80
   3  -1  20   25.35    9.68
   3   1  20   33.51    9.20
   3   1  20   40.83    9.29
   3  -1  21   97.59   10.87
   3   1  21   85.12   11.06
   3  -1  22    5.45    9.74
   3   1  22   -3.76    9.77
   3  -1  23    6.18   11.00
   3   1  23   17.68   10.44
   3  -1  24   12.39   11.11
   3   1  24    5.50   11.89
   3  -1  25   29.83   12.74
   3   1  25   23.72   12.21
   3  -1  26  -13.37   12.66
   3   1  26    5.91   11.99
   3  -1  27   28.53   14.15
   3   1  27   19.96   14.40
  -3  -3  27   14.05   12.37
  -3  -3  26   23.93   12.13
  -3   3  26  -14.46   13.30
  -3  -3  25    0.03    8.28
  -3   3  25  -14.91   11.86
  -3  -3  24   37.09    8.53
  -3   3  24   45.99   11.71
  -3  -3  23   -0.72    7.10
  -3   3  23    7.56   10.36
  -3  -3  22   64.64    8.10
  -3   3  22   79.68   11.06
   3   3 -22   67.14    9.83
  -3  -3  21   -2.77    6.33
  -3   3  21    7.12    8.83
   3   3 -21   -4.83    7.98
  -3  -3  20   25.01    7.18
  -3   3  20   38.82    9.17
   3   3 -20   21.15    7.85
  -3  -3  19    2.59    6.62
  -3   3  19   -0.14    8.00
   3   3 -19    1.28    6.77
  -3  -3  18  334.19   11.81
  -3   3  18  361.03   13.54
   3   3 -18  344.23   12.43
  -3  -3  17    5.21    5.67
  -3   3  17   -7.21    7.38
   3   3 -17    1.03    6.25
  -3  -3  16    7.02    6.18
  -3   3  16    6.21    6.64
   3  -3 -16    5.70    7.11
   3   3 -16    8.76    7.29
  -3  -3  15   -0.65    5.31
  -3   3  15    8.64    7.00
   3  -3 -15    2.61    6.79
   3   3 -15    2.54    6.60
  -3  -3  14 1041.04   16.96
  -3   3  14 1023.46   17.96
   3  -3 -14  959.83   17.21
   3   3 -14  966.65   17.30
  -3  -3  13   -0.45    4.51
  -3   3  13   13.50    6.46
   3  -3 -13    7.15    6.43
   3   3 -13    9.99    6.07
  -3  -3  12  237.27    8.46
  -3   3  12  236.76    6.94
  -3   3  12  226.19    9.12
   3  -3 -12  229.89    9.56
   3   3 -12  245.19    9.29
  -3  -3  11   24.39    5.36
  -3   3  11   23.15    4.18
  -3   3  11   30.64    6.00
   3  -3 -11   25.51    6.24
   3   3 -11   28.15    6.14
  -3  -3  10 1379.72   16.94
  -3   3  10 1358.84   13.10
  -3   3  10 1372.45   17.94
   3  -3 -10 1363.48   18.56
   3   3 -10 1350.81   18.72
  -3  -3   9   94.03    6.18
  -3   3   9   94.20    4.21
  -3   3   9   89.95    5.83
   3  -3  -9   91.05    6.62
   3   3  -9   85.29    5.87
   3   3  -9   77.48    5.67
  -3   3   8 2602.77   17.68
  -3   3   8 2551.89   24.14
   3  -3  -8 2386.44   23.75
   3   3  -8 2629.47   25.67
   3   3  -8 2597.33   25.47
  -3   3   7   52.30    4.73
   3  -3  -7   46.35    5.27
   3   3  -7   50.14    5.01
   3   3  -7   62.72    5.02
  -3   3   6  432.93    8.77
   3  -3  -6  374.25    8.63
   3   3  -6  425.18    9.41
   3   3  -6  437.53    9.36
  -3   3   5   69.18    4.45
   3  -3  -5   66.35    4.69
   3   3  -5   68.07    4.89
   3   3  -5   67.12    4.69
  -3   3   4 3646.73   27.00
   3  -3  -4 3800.13   30.53
   3   3  -4 3826.13   29.79
   3   3  -4 3695.23   29.00
  -3   3   3   27.65    3.50
   3  -3  -3   28.41    4.42
   3   3  -3   25.21    4.10
   3   3  -3   29.43    3.85
  -3   3   2 1010.98   11.16
   3  -3  -2  971.48   13.01
   3   3  -2 1031.41   12.29
   3   3  -2 1010.99   12.06
  -3  -3   1  116.04    4.68
  -3   3   1  113.37    4.45
   3  -3  -1  117.21    5.69
  -3  -3   0 3440.52   25.29
  -3   3   0 3343.69   23.13
   3  -3   0 3528.27   21.82
  -3  -3  -1   20.75    2.82
  -3   3  -1   26.78    3.22
   3  -3   1   26.48    4.28
   3  -3   1   24.58    2.75
  -3  -3  -2  863.92    9.38
  -3   3  -2  825.34    8.56
   3  -3   2  932.52   13.54
   3  -3   2  892.31    9.61
   3   3   2  967.47   12.62
  -3  -3  -3   -1.63    2.46
   3  -3   3   -3.06    4.14
   3  -3   3    3.64    3.09
   3   3   3    4.46    3.66
  -3  -3  -4 1400.25   11.65
   3  -3   4 1577.87   18.53
   3  -3   4 1581.30   15.15
   3   3   4 1502.22   17.04
  -3  -3  -5    0.46    2.16
   3  -3   5   -1.37    4.97
   3  -3   5    2.46    3.80
   3   3   5    1.47    4.10
  -3  -3  -6  835.72    7.66
   3  -3   6  866.14   14.21
   3  -3   6  895.09   12.61
   3   3   6  862.70   13.81
  -3  -3  -7    4.97    1.91
   3  -3   7    2.47    5.02
   3  -3   7    1.32    3.95
   3   3   7    8.79    5.31
  -3  -3  -8  394.43    4.21
   3  -3   8  441.18   10.76
   3  -3   8  451.50   10.14
   3   3   8  455.78   11.64
  -3  -3  -9   42.88    1.83
   3  -3   9   47.93    5.98
   3  -3   9   61.29    6.34
   3   3   9   58.70    7.21
   3  -3  10 2011.46   23.12
   3  -3  10 1995.52   23.47
   3   3  10 1997.15   25.68
   3   3  10 1902.70   22.96
   3  -3  11    2.77    5.56
   3  -3  11    0.24    5.76
   3   3  11    3.89    7.85
   3   3  11   -3.20    5.17
   3  -3  12   12.46    5.56
   3  -3  12    6.55    6.88
   3   3  12   -2.36    7.47
   3   3  12   -1.59    5.49
   3  -3  13   -0.71    5.85
   3  -3  13   -6.65    6.76
   3   3  13    4.74    7.93
   3   3  13    1.81    5.79
   3  -3  14 1024.97   17.59
   3  -3  14 1071.72   19.44
   3   3  14 1001.74   20.21
   3   3  14  996.22   18.88
  -3   3 -15   15.30    6.63
  -3   3 -15   19.89    6.23
   3  -3  15   11.42    8.20
   3   3  15   14.93    8.32
   3   3  15   14.80    7.06
  -3   3 -16  226.64   10.08
  -3   3 -16  212.42    9.53
   3  -3  16  207.95   11.48
   3   3  16  214.23   11.66
   3   3  16  227.68   11.33
  -3   3 -17   11.17    7.28
  -3   3 -17    6.53    6.39
   3  -3  17   20.57    9.05
   3   3  17    4.63    8.67
   3   3  17    0.76    7.62
   3  -3  18  185.49   12.30
   3   3  18  195.11   12.56
   3   3  18  187.01   11.66
   3  -3  19  -11.62    8.27
   3   3  19    4.10    9.08
   3   3  19   -6.32    8.36
   3  -3  20  141.96   12.06
   3   3  20  157.56   12.41
   3   3  20  147.63   11.46
   3  -3  21  -14.10    8.75
   3   3  21    4.19    9.50
   3   3  21   -1.61    9.62
   3  -3  22   11.35   10.24
   3   3  22   13.39   10.57
   3   3  22    8.71   10.54
   3  -3  23  -22.86    9.95
   3   3  23   11.01   11.17
   3  -3  24   51.85   12.15
   3   3  24   51.98   15.10
   3  -3  25   10.00   11.23
   3  -3  26  -26.75   12.80
  -3   5  25   22.56   14.16
  -3  -5  24    4.78   10.39
  -3   5  24    8.46   12.10
  -3  -5  23   11.04    9.13
  -3   5  23   -4.56   10.72
   3   5 -23  -12.49    9.88
  -3  -5  22    7.59    7.82
  -3   5  22   -1.20   10.59
   3   5 -22    4.80    9.56
  -3  -5  21   70.17    9.43
  -3   5  21   81.26   11.52
   3   5 -21   70.27   11.40
  -3  -5  20    4.23    7.47
  -3   5  20   -3.85    8.78
   3   5 -20    1.27    9.52
  -3  -5  19   39.53    7.61
  -3   5  19   11.99    8.54
   3   5 -19   31.10    9.13
  -3  -5  18   24.81    7.72
  -3   5  18   38.94    9.23
   3   5 -18   41.93    8.24
  -3  -5  17  179.82   10.32
  -3   5  17  164.47   11.23
   3   5 -17  151.46   10.38
  -3   5  16   -8.75    6.82
   3   5 -16    4.24    7.35
  -3   5  15  160.28   10.31
   3   5 -15  167.07   10.64
  -3   5  14  121.23    9.16
   3   5 -14  142.13    9.26
   3   5 -14  140.52    8.91
  -3   5  13  111.06    8.74
   3  -5 -13  114.63    7.72
   3   5 -13  114.42    9.17
   3   5 -13  112.14    8.71
  -3   5  12    4.19    6.76
   3  -5 -12    6.93    5.02
   3   5 -12   -1.32    7.01
   3   5 -12   -0.26    6.22
  -3   5  11  719.54   15.41
   3  -5 -11  642.33   13.22
   3   5 -11  666.74   15.50
   3   5 -11  633.23   14.90
  -3   5  10  206.07    9.15
   3  -5 -10  190.68    8.16
   3   5 -10  199.96   10.08
   3   5 -10  211.19    9.76
  -3   5   9    5.96    5.80
   3  -5  -9    5.20    4.85
   3   5  -9    0.84    5.70
   3   5  -9   -0.68    5.16
  -3   5   8  316.02    9.66
   3  -5  -8  302.98    9.43
   3   5  -8  293.85   10.26
  -3   5   7 1051.60   15.91
   3  -5  -7  994.35   15.80
   3   5  -7 1048.63   17.27
   3   5  -7 1026.23   16.96
  -3  -5   6   63.92    6.20
  -3   5   6   54.35    5.55
   3  -5  -6   54.61    6.07
  -3  -5   5  290.64    9.76
  -3   5   5  263.82    8.22
   3  -5  -5  227.97    8.15
  -3  -5   4  498.07   11.16
  -3   5   4  537.13   10.54
   3  -5  -4  462.32   10.90
  -3  -5   3  395.02    9.68
  -3   5   3  410.54    8.87
   3  -5  -3  361.35    9.84
  -3  -5   2  153.45    6.84
  -3   5   2  153.06    6.04
   3  -5  -2  157.44    8.18
  -3  -5   1  855.33   13.41
  -3   5   1  867.13   11.57
   3  -5  -1  811.42   14.96
  -3  -5   0  241.29    7.45
  -3   5   0  239.94    6.43
   3  -5   0  249.88    9.12
  -3  -5  -1  115.41    5.74
  -3   5  -1  113.95    4.85
   3  -5   1  118.04    7.51
  -3  -5  -2  196.61    6.69
  -3   5  -2  193.84    5.35
   3  -5   2  220.68    9.24
   3  -5   2  218.58    5.93
   3   5   2  217.13    7.60
  -3  -5  -3  681.90   10.79
  -3   5  -3  676.50    8.78
   3  -5   3  736.27   15.08
   3  -5   3  703.36    9.95
   3   5   3  791.03   13.68
  -3  -5  -4   71.73    5.04
  -3   5  -4   70.38    4.11
   3  -5   4   78.59    7.44
   3  -5   4   71.68    5.02
   3   5   4   68.70    5.78
  -3  -5  -5   36.50    4.31
   3  -5   5   38.80    7.34
   3  -5   5   49.41    4.62
   3   5   5   40.11    5.29
  -3  -5  -6  207.00    6.25
   3  -5   6  249.85   10.17
   3  -5   6  229.39    7.50
   3   5   6  210.07    8.54
  -3  -5  -7  534.27    8.55
   3  -5   7  638.24   14.97
   3  -5   7  607.54   11.50
   3   5   7  536.72   13.14
   3   5   7  572.40   12.71
  -3  -5  -8   58.25    4.40
   3  -5   8   47.60    8.09
   3  -5   8   57.37    5.90
   3   5   8   51.75    7.63
   3   5   8   52.27    6.51
   3  -5   9   49.91    7.47
   3  -5   9   58.65    6.45
   3   5   9   54.12    7.55
   3   5   9   56.31    7.14
   3  -5  10  177.66    9.88
   3  -5  10  194.74    8.39
   3   5  10  185.41   10.31
   3  -5  11  347.67   12.70
   3  -5  11  330.94   10.36
   3   5  11  343.36   13.34
   3   5  11  356.62   12.45
   3  -5  12    0.71    6.98
   3  -5  12    8.47    5.50
   3   5  12   -4.92    8.42
   3   5  12    1.21    6.90
   3  -5  13  328.10   12.77
   3  -5  13  320.26   11.45
   3   5  13  368.12   15.20
   3   5  13  325.38   12.78
   3  -5  14  139.62    9.69
   3  -5  14  135.28    9.14
   3   5  14  153.43   11.96
   3   5  14  128.26   10.07
   3  -5  15   63.01    9.18
   3  -5  15   64.61    7.70
   3   5  15   81.81    9.61
   3  -5  16    8.45    8.08
   3  -5  16   17.60    7.51
   3   5  16   29.19    8.51
  -3   5 -17  187.94   11.49
  -3   5 -17  182.41   11.17
   3  -5  17  195.03   11.42
   3   5  17  214.92   12.84
  -3   5 -18   13.45    9.05
  -3   5 -18    5.59    7.91
   3  -5  18   14.05    7.63
   3   5  18   14.37    9.53
  -3   5 -19    0.90    9.35
  -3   5 -19    5.73    8.41
   3  -5  19   -0.69    8.59
   3   5  19    9.09    9.42
   3  -5  20    6.46    8.34
   3   5  20   -3.01    9.10
   3  -5  21   47.56    9.75
   3   5  21   39.85   12.03
   3  -5  22   -1.94    8.88
   3   5  22    0.76   11.63
   3  -5  23   -2.08    9.13
   3   5  23  -12.60   11.34
   3  -5  24   -0.97   11.48
   3   5  24   26.86   17.22
  -3   7  22    4.09   12.10
  -3   7  21   26.03   12.18
   3   7 -21   18.30   11.41
  -3   7  20   27.79   10.79
   3   7 -20    4.18   10.97
  -3   7  19    0.84   10.09
   3   7 -19    4.33    9.35
  -3   7  18   27.99    9.31
   3   7 -18   44.59   11.04
  -3   7  17   38.68    9.58
   3   7 -17   53.53    9.90
   3   7 -17   64.34    9.74
  -3   7  16    1.65    8.53
   3   7 -16   -1.04    8.73
   3   7 -16    2.69    8.23
  -3   7  15   50.24    8.64
   3   7 -15   57.77   10.12
   3   7 -15   62.56    9.54
  -3   7  14   54.65    8.72
   3   7 -14   58.20   10.05
   3   7 -14   57.93    9.10
  -3   7  13  100.72    9.62
   3   7 -13  100.36    9.95
   3   7 -13   94.76    9.24
  -3   7  12   24.81    7.05
   3   7 -12   15.70    7.75
   3   7 -12   25.53    7.23
  -3   7  11  176.63    9.85
   3  -7 -11  151.11    8.48
   3   7 -11  168.94   10.51
   3   7 -11  171.02    9.96
  -3   7  10   62.77    7.40
   3  -7 -10   59.52    6.90
   3   7 -10   77.55    8.35
   3   7 -10   67.22    7.60
  -3   7   9    9.99    6.62
   3  -7  -9    8.03    5.95
   3   7  -9   18.21    6.69
   3   7  -9   -0.49    5.73
  -3  -7   8   61.12    7.91
  -3   7   8   61.34    7.37
   3  -7  -8   57.97    6.73
   3   7  -8   60.42    8.03
   3   7  -8   50.15    7.20
  -3  -7   7  269.84   11.44
  -3   7   7  268.37   10.20
   3  -7  -7  253.77   10.45
  -3  -7   6   18.13    6.51
  -3   7   6   21.86    6.15
   3  -7  -6   19.90    6.40
  -3  -7   5   51.86    7.08
  -3   7   5   51.37    6.35
   3  -7  -5   48.99    7.18
  -3  -7   4  173.83    9.03
  -3   7   4  163.30    7.79
   3  -7  -4  158.92    8.83
  -3  -7   3  116.67    7.45
  -3   7   3  104.18    6.66
   3  -7  -3  102.86    8.48
  -3  -7   2    3.41    4.73
  -3   7   2    5.67    4.85
   3  -7  -2    1.60    6.20
  -3  -7   1  125.55    7.35
  -3   7   1  133.93    6.65
   3  -7  -1  132.31    8.98
  -3  -7   0   75.74    6.62
  -3   7   0   81.33    5.64
   3  -7   0   82.59    7.93
  -3  -7  -1   52.56    6.10
   3  -7   1   64.66    8.69
   3   7   1   51.73    5.54
  -3  -7  -2   52.64    6.23
   3  -7   2   69.31    8.70
   3   7   2   46.42    6.16
   3   7   2   41.31    5.54
  -3  -7  -3  111.29    6.79
   3  -7   3  125.95   10.00
   3   7   3  103.85    7.42
   3   7   3  110.29    7.03
  -3  -7  -4   38.03    5.75
   3  -7   4   57.33    8.12
   3   7   4   40.76    6.07
   3   7   4   29.39    6.05
  -3  -7  -5    8.66    5.64
   3  -7   5   14.90    7.30
   3   7   5    2.68    5.36
   3   7   5    7.28    5.27
  -3  -7  -6   14.42    5.85
   3  -7   6   15.66    7.95
   3   7   6   13.50    5.83
   3   7   6   11.70    5.81
   3  -7   7  263.06   12.85
   3  -7   7  275.76    9.77
   3   7   7  228.90    9.88
   3  -7   8   38.31    9.10
   3  -7   8   35.20    6.73
   3   7   8   29.21    6.78
   3  -7   9    8.74    8.74
   3  -7   9   19.75    7.03
   3   7   9    6.86    6.75
   3  -7  10   29.03    8.61
   3  -7  10   46.98    8.26
   3   7  10   40.74    7.69
   3  -7  11  131.53   10.50
   3  -7  11  144.27    8.61
   3   7  11  134.07    9.92
   3  -7  12   15.70    7.78
   3  -7  12   18.52    6.88
   3   7  12    0.28    7.32
   3  -7  13   72.98   10.36
   3  -7  13   85.95    8.48
   3   7  13   95.39   10.22
   3  -7  14   54.99    9.97
   3  -7  14   52.67    8.23
   3   7  14   73.90   10.11
   3  -7  15    2.30    8.86
   3  -7  15   12.11    7.62
   3   7  15   10.90    8.10
   3  -7  16   -5.28   10.01
   3  -7  16    4.29    7.68
   3   7  16    9.10    8.72
   3  -7  17   65.16   11.26
   3  -7  17   53.88    9.20
   3   7  17   56.97   11.06
  -3   7 -18   29.82   10.88
  -3   7 -18   22.43    9.79
   3  -7  18   33.45    9.07
   3   7  18    7.89    9.29
  -3   7 -19    4.59   11.18
  -3   7 -19   -1.49    9.94
   3  -7  19    4.63    9.35
   3   7  19  -10.24   10.59
  -3   7 -20   -7.21   12.84
  -3   7 -20   -7.36   11.15
   3  -7  20    7.57    9.39
   3   7  20   12.09   11.18
   3  -7  21   11.25   10.39
   3   7  21   29.75   13.10
   3  -7  22   -1.23   10.81
   3   7  22   24.92   13.13
  -3   9  18    6.89   10.68
  -3   9  17   -1.60   10.13
  -3   9  16    2.22    9.45
   3   9 -16    3.65   10.29
   3   9 -16    2.98    9.81
  -3   9  15    0.25    9.26
   3   9 -15    7.12   11.11
   3   9 -15  -14.14    9.59
  -3   9  14   54.74    9.47
   3   9 -14   53.83   11.57
   3   9 -14   56.41   10.64
  -3   9  13    6.71    8.70
   3   9 -13    0.47    9.36
   3   9 -13   -3.21    8.11
  -3   9  12    5.74    8.32
   3   9 -12   21.12    9.52
   3   9 -12   10.57    8.40
  -3   9  11    1.92    7.21
   3   9 -11    9.85    8.75
   3   9 -11    7.55    7.89
  -3   9  10   52.53    8.59
   3   9 -10   61.71    9.33
   3   9 -10   54.99    8.52
  -3   9   9    1.52    7.32
   3   9  -9    4.74    7.89
   3   9  -9    0.66    6.99
  -3  -9   8   34.62    7.95
  -3   9   8   55.22    8.29
   3  -9  -8   55.64    9.18
   3   9  -8   54.54    8.89
   3   9  -8   47.30    8.07
  -3  -9   7    1.33    6.93
  -3   9   7   -0.37    6.36
   3  -9  -7   -4.28    8.41
  -3  -9   6   33.39    7.91
  -3   9   6   16.31    6.52
   3  -9  -6   31.95    8.21
  -3  -9   5   -1.75    7.14
  -3   9   5   -1.21    6.16
   3  -9  -5   13.15    7.55
  -3  -9   4  106.37    9.14
  -3   9   4  113.36    7.99
   3  -9  -4  106.72    9.76
  -3  -9   3   -2.65    6.40
   3  -9  -3  -10.81    8.38
  -3  -9   2   -5.12    6.51
   3  -9  -2   -3.61    8.18
  -3  -9   1   14.22    6.66
   3  -9  -1    8.44    8.73
  -3  -9   0  119.48    8.70
   3  -9   0  129.69   10.38
  -3  -9  -1   -2.62    6.35
   3  -9   1    9.56    8.19
  -3  -9  -2   28.76    6.62
   3  -9   2   18.62    8.88
   3   9   2   23.54    6.32
  -3  -9  -3    0.20    6.08
   3  -9   3   -0.14    7.90
   3   9   3   -0.37    5.74
   3  -9   4   74.46   10.48
   3   9   4   65.77    7.35
   3  -9   5    2.99    9.06
   3   9   5    8.32    6.28
   3  -9   6   63.51    9.96
   3   9   6   59.00    7.42
   3  -9   7   -3.55    9.36
   3   9   7    3.11    6.00
   3  -9   8   34.74    9.80
   3   9   8   17.48    7.38
   3  -9   9    5.16   10.19
   3   9   9    3.96    6.68
   3  -9  10  121.90   12.43
   3   9  10   96.20    9.25
   3  -9  11   -4.00    9.56
   3   9  11    2.62    7.62
   3  -9  12   -0.48   10.02
   3   9  12    7.62    7.75
   3  -9  13   -9.59    9.60
   3   9  13   -9.17    7.15
   3  -9  14   37.80   11.52
   3   9  14   25.32    9.05
   3  -9  15    7.38   11.81
   3   9  15   -3.47    8.99
   3  -9  16   30.52   13.18
   3   9  16   12.13    9.05
   3   9  17   -8.08    9.71
   3   9  18    0.44   10.82
  -3  11  12    1.19   10.16
  -3  11  11   23.19   10.37
  -3  11  10   17.46    9.67
   3  11  -8    5.96    9.18
   3  11  -8    0.03    8.42
   3  11  -7   34.06   10.21
   3  11  -7   -0.26    8.33
  -3 -11   6    6.15    9.19
   3 -11  -6    6.79   10.04
   3  11  -6   -2.75    9.00
   3  11  -6    1.23    7.75
  -3 -11   5    3.16    8.73
   3 -11  -5   -5.00   10.26
  -3 -11   4    3.28    9.39
   3 -11  -4   -2.38   10.47
  -3 -11   3   25.64    8.61
   3 -11  -3    5.73    8.95
  -3 -11   2   -4.76    8.21
   3 -11  -2    0.30    9.33
  -3 -11   1   26.71    8.47
   3 -11  -1   24.06   11.16
  -3 -11   0   23.07    7.95
   3 -11   0   -3.53   11.21
   3 -11   1   16.78   10.40
   3 -11   2   -1.61   10.88
   3 -11   3   19.35   11.32
   3 -11   4    2.60   11.25
   3 -11   5   -2.63   11.59
   3 -11   6    7.78   10.89
   3  11   7   14.68    7.50
   3  11   8    2.81    8.14
   3  11   9    7.82    8.22
   3  11  10   -0.22    8.40
   3  11  11   -1.43    8.89
  -4   0  24   -1.15    7.97
  -4   0  23    2.05    7.08
  -4   0  22  139.95    9.47
  -4   0  21   -5.69    6.21
  -4   0  20  161.44    9.01
  -4   0  20  147.46   10.59
   4   0 -20  152.21   10.77
  -4   0  19   -1.13    5.99
  -4   0  19    3.20    7.61
   4   0 -19   13.84    7.88
  -4   0  18  241.57    9.59
  -4   0  18  238.74   10.74
   4   0 -18  242.46   11.71
  -4   0  17    0.09    5.35
  -4   0  17   -8.28    6.70
   4   0 -17    5.02    6.99
  -4   0  16  537.26   12.04
  -4   0  16  513.48   12.97
   4   0 -16  531.66   14.56
  -4   0  15    5.98    4.73
  -4   0  15    2.70    6.41
   4   0 -15    8.11    7.03
  -4   0  14  137.47    6.60
  -4   0  14  125.90    7.74
   4   0 -14  133.21    9.02
  -4   0  13    0.60    4.05
  -4   0  13   -3.29    5.37
   4   0 -13   11.77    6.75
  -4   0  12 1348.14   15.66
  -4   0  12 1286.04   16.91
   4   0 -12 1357.43   19.70
  -4   0  11    0.00    3.84
  -4   0  11   -1.67    4.64
   4   0 -11    7.97    4.99
  -4   0  10  224.99    6.25
  -4   0  10  207.55    7.00
   4   0 -10  230.86    8.63
  -4   0   9   -1.66    3.42
  -4   0   9   -4.12    4.23
   4   0  -9    2.88    4.39
  -4   0   8 3270.70   23.55
  -4   0   8 3107.22   25.52
   4   0  -8 3329.39   29.47
  -4   0   7    5.08    3.87
   4   0  -7   -1.46    4.76
  -4   0   6  762.62   10.45
   4   0  -6  945.02   13.52
   4   0  -5    7.23    4.13
   4   0  -4  588.29    9.93
   4   0  -3   22.13    4.08
   4   0  -2 1029.00   12.32
   4   0  -1   11.55    3.84
   4   0  -1    8.01    2.41
   4   0   0  109.46    4.50
   4   0   0  111.19    3.91
   4   0   1   -0.37    3.07
   4   0   1    2.97    3.01
   4   0   2 2400.84   18.04
   4   0   2 2336.98   19.71
   4   0   3    0.27    2.81
   4   0   3   -2.27    3.89
   4   0   4  212.84    4.56
   4   0   4  232.75    7.50
   4   0   5    0.60    2.81
   4   0   5    3.07    4.71
   4   0   6 2022.25   15.67
   4   0   6 2048.21   22.46
   4   0   7    0.63    2.66
   4   0   7    2.36    4.89
   4   0   8 1305.90   11.51
   4   0   8 1361.29   19.42
   4   0   9    5.46    2.92
   4   0   9    2.26    5.91
  -4   0 -10  723.02    8.74
  -4   0 -10  729.81    8.69
   4   0  10  766.84   15.50
  -4   0 -11    3.29    3.59
  -4   0 -11   -6.55    3.19
   4   0  11   -1.14    6.62
  -4   0 -12 1589.53   15.00
   4   0  12 1697.78   24.57
   4   0  13   -1.12    6.47
   4   0  13    6.10    5.27
   4   0  14   25.30    7.69
   4   0  14   32.13    6.09
   4   0  15    5.56    7.77
   4   0  15   -1.82    5.64
   4   0  16  495.69   15.94
   4   0  16  509.14   12.76
   4   0  17   -6.03    8.33
   4   0  17    8.93    6.65
   4   0  18   29.48    8.61
   4   0  19   -7.06    8.48
   4   0  20  108.95   11.13
   4   0  21    7.77   10.24
   4   0  22   56.60   11.44
   4   0  23   -2.60    9.75
   4   0  24    4.77   10.70
   4   0  25   13.83   12.56
   4   0  26   60.48   14.95
  -4  -2  27   12.27   11.87
  -4  -2  26   26.30   11.28
  -4  -2  25   31.20   11.73
  -4  -2  24   -4.59    7.45
  -4   2  24    8.08   10.68
  -4  -2  23   94.44    8.94
  -4   2  23   80.95   11.92
  -4  -2  22   30.22    7.30
  -4   2  22   36.67   10.30
   4   2 -22   34.77   10.00
  -4  -2  21   -4.22    5.83
  -4   2  21    0.92    9.03
   4   2 -21   17.37    9.11
  -4  -2  20    8.51    6.69
  -4   2  20   14.10    9.04
   4   2 -20   16.38    8.41
  -4  -2  19  427.20   12.76
  -4   2  19  446.28   14.91
   4   2 -19  436.30   14.01
  -4  -2  18   52.68    6.63
  -4   2  18   71.98    9.01
   4  -2 -18   39.22    9.46
   4   2 -18   36.66    7.49
  -4  -2  17   50.88    6.93
  -4   2  17   41.88    8.36
   4  -2 -17   38.81    8.58
   4   2 -17   48.93    7.74
  -4  -2  16   70.43    7.18
  -4   2  16   83.94    8.81
   4  -2 -16   59.44    8.85
   4   2 -16   69.43    7.71
  -4  -2  15  788.90   14.51
  -4   2  15  784.56   12.67
  -4   2  15  808.30   16.37
   4  -2 -15  722.95   17.22
   4   2 -15  690.38   14.86
  -4  -2  14   45.10    5.77
  -4   2  14   55.74    5.25
  -4   2  14   67.25    7.76
   4  -2 -14   48.99    8.20
   4   2 -14   59.60    6.62
  -4  -2  13  728.32   13.19
  -4   2  13  679.24   10.47
  -4   2  13  641.35   13.70
   4  -2 -13  633.14   15.24
   4   2 -13  670.57   13.82
  -4  -2  12  258.58    8.36
  -4   2  12  271.28    6.95
  -4   2  12  249.12    9.15
   4  -2 -12  231.32    9.96
   4   2 -12  253.68    9.11
  -4  -2  11  416.71    9.46
  -4   2  11  423.45    7.50
  -4   2  11  394.89   10.29
   4  -2 -11  376.64   11.20
   4   2 -11  411.71   10.57
  -4  -2  10   12.55    4.76
  -4   2  10    5.70    3.15
  -4   2  10    9.92    5.16
   4  -2 -10   10.15    6.03
   4   2 -10   13.82    5.01
  -4   2   9 2598.60   18.56
  -4   2   9 2495.29   24.07
   4  -2  -9 2365.88   26.13
   4   2  -9 2612.44   25.44
  -4   2   8  527.63    6.44
  -4   2   8  507.00    9.92
   4  -2  -8  492.13   11.26
   4   2  -8  495.42   10.47
  -4   2   7   10.64    2.31
  -4   2   7    2.78    4.14
   4  -2  -7   11.77    5.12
   4   2  -7   11.26    4.12
  -4   2   6  126.38    5.40
   4  -2  -6  131.57    6.80
   4   2  -6  143.91    6.03
  -4   2   5 2624.09   22.15
   4  -2  -5 2659.47   25.05
   4   2  -5 2822.52   23.87
  -4   2   4    5.51    3.58
   4  -2  -4    5.84    4.28
   4   2  -4    6.73    3.32
  -4   2   3  157.56    5.20
   4  -2  -3  165.82    6.45
   4   2  -3  164.04    5.38
  -4   2   2 1000.56   11.32
   4  -2  -2 1024.89   13.48
   4   2  -2  993.93   11.15
  -4   2   1 1203.38   12.02
   4  -2  -1 1435.26   16.07
   4   2  -1 1399.17   13.21
   4  -2   0  518.21    9.18
   4  -2   0  581.09    7.36
   4   2   0  557.48    7.49
   4  -2   1 1149.78   13.85
   4  -2   1 1219.82   12.10
   4   2   1 1129.43   10.59
   4   2   1 1221.39   13.88
   4  -2   2   76.29    4.85
   4  -2   2   75.64    4.35
   4   2   2   76.96    3.25
   4   2   2   84.52    4.70
   4  -2   3 1478.87   16.02
   4  -2   3 1590.88   16.05
   4   2   3 1501.27   11.39
   4   2   3 1614.98   17.33
   4  -2   4   37.60    4.42
   4  -2   4   37.17    4.63
   4   2   4   35.81    2.30
   4   2   4   39.11    4.71
   4  -2   5 1620.68   18.11
   4  -2   5 1567.64   17.44
   4   2   5 1528.52   10.18
   4   2   5 1506.34   18.09
   4  -2   6  571.80   10.82
   4  -2   6  549.46   10.52
   4   2   6  543.69   11.36
   4  -2   7   84.14    5.84
   4  -2   7   91.50    6.28
   4   2   7   70.36    6.27
   4  -2   8  274.02    8.12
   4  -2   8  244.69    8.46
   4   2   8  257.88    9.93
   4  -2   9 1919.56   20.46
   4  -2   9 1920.42   22.89
   4   2   9 1935.15   25.13
   4  -2  10   41.02    5.60
   4  -2  10   41.58    6.25
   4   2  10   48.88    7.26
   4  -2  11   27.85    5.64
   4  -2  11   36.78    6.71
   4   2  11   51.68    8.55
   4  -2  12  178.33    7.53
   4  -2  12  181.01    9.50
   4  -2  12  182.83    6.26
   4   2  12  172.52   10.40
   4   2  12  161.94    8.14
   4  -2  13 1004.67   15.70
   4  -2  13 1045.29   19.28
   4   2  13 1051.87   20.86
   4   2  13 1042.80   18.13
  -4   2 -14    5.32    5.70
  -4   2 -14   -0.15    4.98
   4  -2  14   -5.08    7.03
   4   2  14   -6.18    7.74
   4   2  14    1.38    6.20
  -4   2 -15  140.58    7.87
  -4   2 -15  144.44    7.39
   4  -2  15  152.93   10.08
   4   2  15  164.19   11.66
   4   2  15  164.21    9.29
   4  -2  16   16.06    7.60
   4   2  16   13.46    8.65
   4   2  16   26.70    7.67
   4  -2  17  229.91   12.14
   4   2  17  208.86   12.15
   4   2  17  225.62   11.51
   4  -2  18   19.70    8.66
   4   2  18    6.92    9.06
   4   2  18    5.62    8.39
   4  -2  19  220.94   13.13
   4   2  19  199.30   12.90
   4   2  19  210.04   11.85
   4  -2  20   39.74   10.69
   4   2  20   40.65   10.22
   4   2  20   15.47    9.54
   4  -2  21   14.69   10.12
   4   2  21   13.25   10.31
   4   2  21    9.71    9.33
   4  -2  22    0.63   10.64
   4   2  22   -5.32    9.25
   4   2  22    5.76   10.60
   4  -2  23   84.70   13.35
   4   2  23   84.27   12.77
   4  -2  24    1.18   11.88
   4   2  24   10.32   12.05
   4  -2  25    3.05   13.16
   4   2  25   -1.08   12.92
   4  -2  26    5.66   12.73
   4   2  26    8.93   13.70
  -4   4  26   12.21   13.52
  -4  -4  25   21.85    9.78
  -4   4  25   14.82   13.02
  -4  -4  24   -7.72    7.98
  -4   4  24    8.47   11.47
  -4  -4  23   47.86    8.82
  -4   4  23   61.81   11.98
   4   4 -23   57.79   10.57
  -4  -4  22   16.91    8.10
  -4   4  22    8.69   10.50
   4   4 -22   33.94    9.47
  -4  -4  21    8.04    7.42
  -4   4  21    1.40    9.83
   4   4 -21    4.64    8.28
  -4  -4  20   30.95    7.28
  -4   4  20   21.42    9.45
   4   4 -20   34.91    8.15
  -4  -4  19  198.99   10.78
  -4   4  19  192.30   12.24
   4   4 -19  183.54   11.29
  -4  -4  18   46.97    7.29
  -4   4  18   48.21    8.41
   4   4 -18   42.72    8.02
  -4  -4  17    8.41    7.32
  -4   4  17    8.23    7.36
   4   4 -17   16.98    7.34
  -4   4  16  210.26   11.24
   4   4 -16  184.02   10.78
  -4   4  15  471.42   14.23
   4  -4 -15  451.50   12.95
   4   4 -15  478.08   14.16
  -4   4  14   15.43    7.69
   4  -4 -14   13.18    6.45
   4   4 -14   28.07    7.05
  -4   4  13  305.54   11.14
   4  -4 -13  301.26   10.72
   4   4 -13  306.31   11.51
  -4   4  12  322.18   10.82
   4  -4 -12  332.14   10.79
   4   4 -12  353.63   11.67
  -4   4  11  264.71    9.95
   4  -4 -11  266.01    9.83
   4   4 -11  270.67   10.58
  -4   4  10  117.27    7.37
   4  -4 -10  121.69    7.38
   4   4 -10  120.84    8.20
   4   4 -10  127.86    8.06
  -4   4   9 1083.95   16.39
   4  -4  -9 1040.70   16.96
   4   4  -9 1080.21   17.39
   4   4  -9 1134.66   17.70
  -4   4   8  362.83    9.57
   4  -4  -8  329.46    9.90
   4   4  -8  356.59   10.28
   4   4  -8  365.85   10.24
  -4   4   7   13.60    5.10
   4  -4  -7    4.04    4.82
   4   4  -7   11.84    5.35
   4   4  -7    5.89    4.81
  -4   4   6  182.65    6.99
   4  -4  -6  224.35    8.19
   4   4  -6  221.86    7.95
   4   4  -6  226.92    7.85
  -4   4   5 1084.53   14.42
   4  -4  -5 1074.19   16.26
   4   4  -5 1128.42   16.13
   4   4  -5 1200.38   16.56
  -4   4   4  100.73    5.26
   4  -4  -4   97.00    6.32
   4   4  -4  109.45    5.72
   4   4  -4  114.04    5.68
  -4   4   3  121.84    5.67
   4  -4  -3  121.41    6.38
   4   4  -3  122.36    5.91
   4   4  -3  115.07    5.63
  -4   4   2  288.87    6.94
   4  -4  -2  287.92    8.52
   4   4  -2  300.90    7.86
   4   4  -2  307.37    7.80
  -4   4   1 1934.26   17.88
   4  -4  -1 2048.98   22.87
   4  -4  -1 2222.13   15.30
   4   4  -1 2064.52   20.06
   4   4  -1 2090.72   20.15
  -4   4   0   68.98    4.36
   4  -4   0   64.57    6.28
   4  -4   0   72.87    3.28
   4   4   0   81.07    4.86
   4   4   0   84.69    4.68
  -4  -4  -1   99.51    4.56
  -4   4  -1   92.07    4.46
   4  -4   1   95.31    6.53
   4  -4   1  117.05    4.20
  -4  -4  -2  507.67    8.27
  -4   4  -2  480.87    7.66
   4  -4   2  532.03   11.98
   4  -4   2  561.95    8.29
   4   4   2  529.92   10.60
  -4  -4  -3 1176.54   12.68
   4  -4   3 1151.42   17.94
   4  -4   3 1194.10   13.25
   4   4   3 1177.79   16.47
  -4  -4  -4   24.26    3.56
   4  -4   4   12.37    5.96
   4  -4   4   22.21    4.21
   4   4   4   16.58    4.48
  -4  -4  -5 1724.16   14.99
   4  -4   5 1802.95   23.35
   4  -4   5 1795.85   18.72
   4   4   5 1703.37   21.41
  -4  -4  -6  364.26    6.25
   4  -4   6  378.77   11.23
   4  -4   6  405.29    9.54
   4   4   6  354.25   10.28
  -4  -4  -7  209.72    4.71
   4  -4   7  232.96   10.09
   4  -4   7  241.34    8.29
   4   4   7  221.46    9.42
   4  -4   8  311.37   10.89
   4  -4   8  326.45    9.75
   4   4   8  317.28   10.92
   4  -4   9 1540.46   22.35
   4  -4   9 1479.64   20.19
   4   4   9 1448.71   22.25
   4  -4  10  192.42    9.77
   4  -4  10  201.69    9.02
   4   4  10  180.88   10.67
   4  -4  11   89.89    8.30
   4  -4  11  113.14    8.63
   4   4  11   96.02    9.69
   4   4  11   92.47    7.73
   4  -4  12  201.16    9.98
   4  -4  12  239.72   10.96
   4   4  12  214.48   12.18
   4   4  12  239.83   10.77
   4  -4  13  445.38   13.51
   4  -4  13  447.61   13.83
   4   4  13  446.31   15.94
   4   4  13  437.68   13.59
   4  -4  14    5.56    7.02
   4  -4  14    9.67    7.95
   4   4  14   -0.16    9.42
   4   4  14   -4.95    7.32
   4  -4  15  200.92   10.67
   4  -4  15  209.19   11.09
   4   4  15  186.38   12.80
   4   4  15  194.84   11.04
   4  -4  16  128.61    9.56
   4  -4  16  133.92   10.31
   4   4  16  118.68   11.08
   4   4  16  120.85   10.54
  -4   4 -17   39.25    8.36
  -4   4 -17   36.53    7.79
   4  -4  17   22.79    9.04
   4   4  17   45.42   10.45
   4   4  17   30.81    8.93
   4  -4  18   16.63    9.38
   4   4  18   26.48   10.07
   4   4  18   19.39    9.42
   4  -4  19  111.21   10.93
   4   4  19  128.95   12.76
   4   4  19  128.28   11.71
   4  -4  20   26.73   10.05
   4   4  20   35.19   10.67
   4   4  20   26.80   10.09
   4  -4  21   10.53    9.73
   4   4  21   13.73    9.22
   4  -4  22    0.65    9.45
   4   4  22    5.53   10.21
   4  -4  23   22.32   10.71
   4   4  23   42.80   12.49
   4  -4  24   -3.56   10.94
   4   4  24   -0.66   12.54
   4  -4  25   -3.77   11.13
   4   4  25   17.49   13.94
  -4   6  24   13.26   13.41
  -4   6  23    4.16   12.66
   4   6 -23  -17.75   10.40
  -4   6  22   36.42   11.84
   4   6 -22   46.01   11.65
  -4   6  21   -7.25   10.29
   4   6 -21    5.29   10.89
  -4   6  20   18.31    9.52
   4   6 -20   14.29   10.65
  -4   6  19   -0.58    9.38
   4   6 -19   -0.57    8.33
  -4   6  18   95.40   10.67
   4   6 -18   86.80   10.24
  -4   6  17    6.94    8.42
   4   6 -17   15.12    8.80
  -4   6  16  127.68   10.58
   4   6 -16  118.98   10.75
  -4   6  15    1.30    7.43
   4   6 -15    8.96    8.09
  -4   6  14   68.48    8.88
   4   6 -14   66.15    8.97
   4   6 -14   60.69    8.48
  -4   6  13   -0.04    6.60
   4  -6 -13   14.69    6.00
   4   6 -13    3.98    7.00
   4   6 -13    5.38    6.80
  -4   6  12  319.19   12.06
   4  -6 -12  342.21   11.16
   4   6 -12  350.20   13.15
  -4   6  11    5.94    6.93
   4  -6 -11    3.49    5.84
   4   6 -11   11.41    7.59
   4   6 -11    3.18    6.48
  -4   6  10   54.01    6.97
   4  -6 -10   45.40    6.67
   4   6 -10   45.86    7.51
   4   6 -10   49.73    6.94
  -4   6   9   -1.01    5.58
   4  -6  -9   -2.20    5.36
   4   6  -9   11.23    7.04
   4   6  -9    2.79    6.07
  -4   6   8  467.04   12.28
   4  -6  -8  445.99   12.30
   4   6  -8  462.52   13.33
   4   6  -8  446.29   12.76
  -4   6   7    6.33    5.76
   4  -6  -7    1.31    5.43
   4   6  -7    0.92    5.71
   4   6  -7    1.07    5.42
  -4   6   6  231.88    8.75
   4  -6  -6  223.58    9.27
   4   6  -6  229.02    9.48
   4   6  -6  237.70    9.42
  -4   6   5   20.27    5.15
   4  -6  -5   25.54    6.43
   4   6  -5   26.52    6.24
   4   6  -5   21.67    5.57
  -4  -6   4  175.59    8.15
  -4   6   4  165.68    7.43
   4  -6  -4  147.10    7.99
  -4  -6   3   12.79    5.66
  -4   6   3   15.35    5.07
   4  -6  -3   15.71    6.64
  -4  -6   2  676.71   13.80
  -4   6   2  672.55   11.84
   4  -6  -2  671.13   15.00
  -4  -6   1    4.22    4.97
  -4   6   1   11.41    4.95
   4  -6  -1    8.35    6.14
  -4  -6   0  138.90    6.75
  -4   6   0  129.77    6.02
   4  -6   0  127.27    8.57
  -4  -6  -1   28.84    5.09
  -4   6  -1   24.54    4.62
   4  -6   1   29.52    7.28
  -4  -6  -2  592.22   11.38
  -4   6  -2  553.66    9.44
   4  -6   2  580.79   14.82
   4   6   2  556.42   12.59
  -4  -6  -3   10.90    4.27
   4  -6   3    7.90    7.20
   4  -6   3   16.56    4.65
   4   6   3    1.69    5.09
  -4  -6  -4   43.81    4.90
   4  -6   4   50.06    7.90
   4  -6   4   50.62    5.69
   4   6   4   50.81    5.91
  -4  -6  -5    1.84    4.09
   4  -6   5    1.48    6.84
   4  -6   5   -2.25    4.30
   4   6   5    0.28    5.01
  -4  -6  -6  486.62    9.29
   4  -6   6  585.39   15.90
   4  -6   6  558.92   11.46
   4   6   6  544.67   13.95
   4  -6   7    0.89    7.73
   4  -6   7    5.63    5.03
   4   6   7   10.44    6.37
   4  -6   8  254.34   11.65
   4  -6   8  233.38    8.94
   4   6   8  211.63   11.13
   4   6   8  238.24   10.16
   4  -6   9   -0.21    8.35
   4  -6   9    4.86    5.42
   4   6   9   11.20    7.50
   4   6   9   -4.69    6.32
   4  -6  10   98.86   10.17
   4  -6  10   87.15    7.51
   4   6  10   79.58    9.43
   4   6  10   86.99    8.62
   4  -6  11    9.16    8.64
   4  -6  11    5.75    5.98
   4   6  11   12.39    8.61
   4   6  11   -3.82    6.89
   4  -6  12  258.61   13.11
   4  -6  12  244.71   10.54
   4   6  12  257.09   13.82
   4   6  12  233.90   11.76
   4  -6  13   -5.69    8.15
   4  -6  13    3.43    6.59
   4   6  13   -0.86    7.47
   4  -6  14    5.88    7.96
   4  -6  14   -2.74    6.31
   4   6  14    4.86    8.41
   4  -6  15    6.92    7.35
   4  -6  15   -1.52    6.76
   4   6  15   -4.23    7.57
   4  -6  16  106.99   11.01
   4  -6  16   96.35    9.64
   4   6  16  115.83   10.84
   4  -6  17    7.35   10.13
   4  -6  17   -9.30    7.19
   4   6  17   -2.82    8.83
  -4   6 -18   16.52    9.72
  -4   6 -18    7.90    8.41
   4  -6  18    8.10    7.65
   4   6  18   11.05    9.13
  -4   6 -19    1.64   10.53
  -4   6 -19   -9.33    9.08
   4  -6  19    7.75    8.34
   4   6  19    7.19   10.28
   4  -6  20   27.93    9.84
   4   6  20   21.31   11.15
   4  -6  21   -7.50    9.43
   4   6  21   -6.48   11.03
   4  -6  22   14.16   10.09
   4   6  22   -0.07   12.62
   4  -6  23   -3.51   10.80
   4   6  23  -13.15   12.60
  -4   8  21   11.67   12.64
  -4   8  20   -7.65   10.69
  -4   8  19   29.83   11.44
  -4   8  18    0.58   10.54
   4   8 -18    7.31   11.00
  -4   8  17    9.86   10.31
   4   8 -17    3.11   10.68
  -4   8  16    1.05    8.94
   4   8 -16   17.34    9.70
   4   8 -16  -11.41    8.31
  -4   8  15   33.49    9.68
   4   8 -15   53.56    9.96
   4   8 -15   34.95    8.93
  -4   8  14    7.31    7.65
   4   8 -14    6.77    9.26
   4   8 -14    9.76    8.54
  -4   8  13   25.23    8.05
   4   8 -13   17.56    8.77
   4   8 -13   19.25    8.09
  -4   8  12    5.21    7.80
   4   8 -12    5.84    8.77
   4   8 -12    5.81    7.75
  -4   8  11   33.99    8.21
   4  -8 -11   36.57    7.57
   4   8 -11   33.20    9.03
   4   8 -11   31.35    8.20
  -4   8  10    3.42    6.99
   4  -8 -10   12.82    7.31
   4   8 -10    9.63    7.31
   4   8 -10    0.00    6.36
  -4   8   9  131.00    9.40
   4  -8  -9  152.99    9.33
   4   8  -9  123.59    9.72
   4   8  -9  145.73    9.47
  -4   8   8   11.09    6.53
   4  -8  -8   27.10    7.07
   4   8  -8   22.74    7.24
   4   8  -8   20.09    6.20
  -4   8   7    8.38    6.08
   4  -8  -7   -5.47    6.67
   4   8  -7   -3.56    6.16
   4   8  -7    0.43    5.68
  -4   8   6    3.63    6.09
   4  -8  -6    6.78    7.14
   4   8  -6   -5.54    6.24
   4   8  -6    2.94    5.70
  -4  -8   5  154.17    9.43
  -4   8   5  164.57    8.81
   4  -8  -5  168.25   10.24
  -4  -8   4   11.74    6.61
  -4   8   4   30.88    6.04
   4  -8  -4   29.74    7.24
  -4  -8   3   23.77    6.43
  -4   8   3   22.21    5.84
   4  -8  -3   28.94    7.89
  -4  -8   2   11.95    6.22
  -4   8   2   16.89    5.78
   4  -8  -2   15.33    8.12
  -4  -8   1  117.92    7.70
   4  -8  -1  137.74   10.53
  -4  -8   0   -3.97    5.38
   4  -8   0    1.50    6.89
   4   8   0   -6.92    4.90
  -4  -8  -1   52.75    6.66
   4  -8   1   59.91    8.85
   4   8   1   37.16    6.32
   4   8   1   42.35    5.72
  -4  -8  -2   27.89    5.91
   4  -8   2   36.40    8.24
   4   8   2   15.56    5.80
   4   8   2   17.78    5.68
  -4  -8  -3   94.91    7.16
   4  -8   3  115.56   10.19
   4   8   3  103.85    8.21
   4   8   3  108.74    7.53
  -4  -8  -4    5.72    5.25
   4  -8   4    2.56    7.43
   4   8   4    3.98    5.51
   4   8   4   -1.57    5.53
   4  -8   5  124.41   10.43
   4   8   5  109.45    8.05
   4  -8   6   22.16    8.02
   4   8   6   16.83    6.53
   4  -8   7   11.87    9.31
   4   8   7   12.37    6.15
   4  -8   8   11.10    8.66
   4   8   8    4.64    6.73
   4  -8   9  156.68   12.70
   4   8   9  118.65    9.23
   4  -8  10   -6.19    8.81
   4  -8  10    3.93    7.93
   4   8  10    5.79    7.33
   4  -8  11   14.82   10.01
   4  -8  11   18.25    8.46
   4   8  11   14.46    7.79
   4  -8  12   20.00    9.40
   4  -8  12   31.79    9.65
   4   8  12   17.73    7.47
   4  -8  13   33.57    9.51
   4  -8  13   41.99   10.89
   4   8  13   58.22    8.97
   4  -8  14   10.83   10.17
   4  -8  14   -2.13    9.98
   4   8  14   -5.10    7.80
   4  -8  15   23.66   10.60
   4  -8  15   19.18   11.45
   4   8  15   25.71    8.73
   4  -8  16   -4.09   10.54
   4  -8  16    9.21   12.11
   4   8  16  -15.44    8.22
   4  -8  17   32.05   13.36
   4  -8  17   29.35   13.21
   4   8  17    4.71    9.79
   4  -8  18   13.28   12.08
   4  -8  18   -1.43   13.19
   4   8  18   11.36   10.60
  -4   8 -19    9.75   12.76
  -4   8 -19   20.19   11.82
   4  -8  19  -16.33   13.96
   4   8  19    2.25   10.30
   4   8  20   -8.15   12.02
  -4  10  15   20.58   10.71
  -4  10  14   -2.35    9.62
  -4  10  13    3.94    9.62
  -4  10  12   19.52    9.66
   4  10 -12  -16.45   10.27
   4  10 -12   13.60    9.44
  -4  10  11    8.22    9.39
   4  10 -11    7.72   10.39
   4  10 -11   11.58    9.47
  -4  10  10    5.69    8.73
   4  10 -10    6.20    9.73
   4  10 -10   10.69    8.57
  -4  10   9   29.95    8.74
   4  10  -9   21.56    9.50
   4  10  -9   28.90    8.34
  -4  10   8    6.01    7.94
   4 -10  -8    9.22    9.49
   4  10  -8   -0.25    8.51
   4  10  -8    9.30    7.39
  -4  10   7    1.33    7.22
   4 -10  -7   16.12    9.94
   4  10  -7   -3.88    8.45
   4  10  -7   -0.19    7.30
   4 -10  -6   20.66   10.28
   4  10  -6    8.11    8.20
   4  10  -6   25.72    7.62
   4 -10  -5   52.98   10.72
   4  10  -5   23.26    8.52
   4  10  -5   44.75    7.87
  -4 -10   4    2.61    7.53
   4 -10  -4    6.70   10.31
   4  10  -4   15.30    7.90
   4  10  -4    7.16    6.71
  -4 -10   3   -0.68    7.11
   4 -10  -3    8.00    8.60
  -4 -10   2   27.45    8.32
   4 -10  -2   34.68   10.65
  -4 -10   1   29.91    8.39
   4 -10  -1   31.53   10.27
  -4 -10   0    5.76    8.03
   4 -10   0    6.46    9.34
  -4 -10  -1    8.26    7.49
   4 -10   1    1.09    9.75
   4 -10   2   50.61   10.41
   4 -10   3    8.95   10.23
   4 -10   4   22.84    9.79
   4  10   4   -0.27    6.76
   4 -10   5   24.41   10.90
   4  10   5   16.89    7.15
   4 -10   6   16.76   10.76
   4  10   6   13.14    7.33
   4 -10   7  -11.03   10.53
   4  10   7   -8.16    7.39
   4 -10   8   -0.03   10.70
   4  10   8    7.49    7.59
   4 -10   9   16.56   11.02
   4  10   9   21.16    8.43
   4 -10  10    6.01   10.98
   4  10  10    5.86    7.40
   4 -10  11    5.87   10.47
   4  10  11   -8.50    8.26
   4  10  12    1.20    8.89
   4  10  13    4.35    9.38
   4  10  14   -4.38    9.36
  -5  -1  26   -6.46   10.41
  -5  -1  25   11.37   10.40
  -5  -1  24   26.21   10.39
  -5  -1  23   61.42   10.39
  -5   1  23   57.24   10.75
  -5  -1  22   -3.87    9.05
  -5   1  22  -10.10    9.24
   5   1 -22   -5.00    9.20
  -5  -1  21  102.81   10.60
  -5   1  21   94.33   10.85
   5   1 -21   62.67   10.30
  -5  -1  20   89.27    9.95
  -5   1  20   94.76   10.07
   5   1 -20   94.82   10.14
  -5  -1  19  121.90    9.72
  -5   1  19  122.45   10.44
   5  -1 -19  107.56   10.68
   5   1 -19  123.84   10.19
  -5  -1  18   13.25    7.60
  -5  -1  18   12.30    7.53
  -5   1  18   13.16    5.97
  -5   1  18    3.78    7.90
   5  -1 -18   13.78    8.16
   5   1 -18   15.01    7.50
  -5  -1  17  461.38   12.65
  -5  -1  17  424.00   12.71
  -5   1  17  446.01   11.25
  -5   1  17  457.26   13.96
   5  -1 -17  417.86   14.96
   5   1 -17  468.61   14.68
  -5  -1  16  162.87    8.71
  -5  -1  16  157.72    9.13
  -5   1  16  166.09    7.88
  -5   1  16  166.00    9.58
   5  -1 -16  158.25   10.82
   5   1 -16  154.78    9.70
  -5  -1  15   -6.99    5.65
  -5  -1  15    1.59    5.84
  -5   1  15    8.24    5.13
  -5   1  15   -4.45    6.95
   5  -1 -15    3.92    6.92
   5   1 -15    8.23    6.10
  -5  -1  14  307.15    9.60
  -5   1  14  298.61    8.23
  -5   1  14  279.03   10.51
   5  -1 -14  266.55   11.65
   5   1 -14  295.34   10.62
  -5  -1  13 1081.79   15.33
  -5   1  13 1049.86   13.67
  -5   1  13  984.19   16.53
   5  -1 -13  955.21   18.80
   5   1 -13 1003.81   17.67
  -5  -1  12  128.59    6.43
  -5   1  12  124.29    5.97
  -5   1  12  104.25    7.42
   5  -1 -12  118.38    8.61
   5   1 -12  109.58    7.71
  -5   1  11  639.54    9.72
  -5   1  11  577.75   11.87
   5  -1 -11  652.34   15.12
   5   1 -11  590.86   13.02
  -5   1  10  601.17    8.69
  -5   1  10  553.83   11.19
   5  -1 -10  540.08   13.50
   5   1 -10  561.69   12.15
  -5   1   9  347.11    8.80
   5  -1  -9  380.38   11.15
   5   1  -9  374.22    9.78
  -5   1   8    5.16    4.11
   5  -1  -8   -0.57    5.71
   5   1  -8   -2.30    3.91
  -5   1   7 1044.46   13.83
   5  -1  -7 1226.14   18.07
   5   1  -7 1170.05   15.41
  -5   1   6  441.91    8.78
   5  -1  -6  492.50   11.23
   5   1  -6  471.59    9.45
  -5   1   5   86.26    5.10
   5  -1  -5   97.35    6.55
   5   1  -5  121.05    5.59
   5  -1  -4  278.66    8.36
   5   1  -4  299.18    7.28
   5  -1  -3  583.68   10.87
   5  -1  -3  615.61    7.11
   5   1  -3  618.79    9.87
   5  -1  -2 1302.47   11.61
   5   1  -2 1278.54   14.02
   5  -1  -1    5.18    4.37
   5  -1  -1   -2.01    2.88
   5   1  -1    6.13    3.17
   5   1  -1    2.92    3.07
   5  -1   0  290.69    7.60
   5  -1   0  288.87    6.30
   5   1   0  308.24    6.60
   5  -1   1 1892.20   18.24
   5  -1   1 2060.79   18.72
   5   1   1 2079.12   17.43
   5   1   1 2017.63   18.85
   5  -1   2  392.94    7.88
   5  -1   2  416.11    8.68
   5   1   2  418.97    7.20
   5   1   2  395.37    8.53
   5  -1   3  441.05    8.29
   5  -1   3  460.21    9.90
   5   1   3  405.85    6.58
   5   1   3  433.87    9.38
   5  -1   4 1309.52   14.31
   5  -1   4 1459.43   17.82
   5   1   4 1276.37   11.32
   5   1   4 1356.61   16.89
   5  -1   5 1434.86   15.31
   5  -1   5 1507.68   18.68
   5   1   5 1379.76   11.15
   5  -1   6   30.56    4.12
   5  -1   6   39.64    5.68
   5   1   6   34.52    2.69
   5   1   6   33.16    5.46
   5  -1   7 1160.65   14.04
   5  -1   7 1281.57   18.48
   5   1   7 1210.11    8.80
   5   1   7 1183.13   18.11
   5  -1   8 1137.57   13.92
   5  -1   8 1172.41   18.42
   5   1   8 1083.50   18.29
  -5  -1  -9  147.16    2.32
   5  -1   9  138.42    5.81
   5  -1   9  166.19    8.60
   5   1   9  146.21    9.55
   5  -1  10  125.05    5.99
   5  -1  10  127.70    8.69
   5   1  10  133.33    9.40
   5  -1  11  998.95   13.47
   5   1  11 1071.49   20.29
   5  -1  12  248.18    7.54
   5  -1  12  244.64   11.27
   5   1  12  242.90   11.62
   5  -1  13   18.98    7.64
   5   1  13   30.74    8.37
   5  -1  14  142.38   10.20
   5  -1  14  141.22    7.77
   5   1  14  138.09   10.93
   5   1  14  118.17    8.42
   5  -1  15  233.37   12.27
   5   1  15  240.10   12.69
   5   1  15  258.45   10.84
   5  -1  16   17.00    8.24
   5   1  16    6.80    8.77
   5   1  16    3.32    6.90
   5  -1  17  164.81   11.77
   5   1  17  168.87   12.47
   5   1  17  168.25   10.33
   5  -1  18   66.69   10.47
   5   1  18   70.08    9.89
   5   1  18   84.74    8.93
   5  -1  19   81.33   11.20
   5   1  19   76.35   11.22
   5   1  19   75.53   10.21
   5  -1  20    4.76   10.32
   5   1  20    1.97    8.59
   5  -1  21   42.16   10.11
   5   1  21   64.83   12.02
   5  -1  22   10.62   10.41
   5   1  22   13.67   10.68
   5  -1  23   -3.12   11.43
   5   1  23  -13.71   11.42
   5  -1  24   17.41   12.55
   5   1  24   12.83   12.96
   5  -1  25   35.42   13.88
   5   1  25   36.66   12.46
   5  -1  26    8.44   13.63
   5   1  26   15.58   14.09
  -5   3  26   -4.21   12.98
  -5   3  25   15.71   12.17
  -5   3  24   90.72   13.02
  -5  -3  23    7.48    8.77
  -5   3  23    3.88    9.76
   5   3 -23    1.93    9.76
  -5  -3  22   -0.64    8.03
  -5   3  22   -2.32    9.76
   5   3 -22   -2.87    9.31
  -5  -3  21   -4.40    6.61
  -5   3  21   20.30   10.01
   5   3 -21   12.77    8.59
  -5  -3  20  284.31   11.77
  -5   3  20  283.89   13.86
   5   3 -20  254.06   12.45
  -5  -3  19   -2.02    6.90
  -5   3  19   -0.09    8.59
   5   3 -19   14.22    7.01
  -5   3  18   69.60    9.57
   5   3 -18   37.41    8.01
  -5   3  17    9.25    7.52
   5  -3 -17    4.78    7.94
   5   3 -17    9.56    6.68
  -5   3  16  550.40   15.36
   5  -3 -16  469.18   14.97
   5   3 -16  511.46   14.27
  -5   3  15    6.37    7.75
   5  -3 -15   -1.94    7.66
   5   3 -15    5.75    6.04
  -5   3  14  571.84   14.41
   5  -3 -14  541.20   15.01
   5   3 -14  542.02   13.95
  -5   3  13   27.15    6.81
   5  -3 -13   15.18    7.50
   5   3 -13   19.74    6.25
  -5   3  12  139.62    8.35
   5  -3 -12  133.95    8.94
   5   3 -12  153.51    8.66
  -5   3  11    9.73    6.46
   5  -3 -11   -3.16    6.64
   5   3 -11   10.03    6.39
  -5   3  10 2150.90   23.82
   5  -3 -10 2052.03   26.15
   5   3 -10 2094.46   24.76
  -5   3   9   -5.77    4.83
   5  -3  -9    5.95    6.14
   5   3  -9    1.60    5.22
  -5   3   8   13.98    5.39
   5  -3  -8   11.43    6.23
   5   3  -8   11.30    4.70
  -5   3   7    4.53    4.59
   5  -3  -7    0.74    4.91
   5   3  -7   21.46    4.55
   5  -3  -6 2282.64   25.20
   5   3  -6 2210.14   22.69
  -5   3   5    0.14    4.38
   5  -3  -5   -0.97    4.95
   5   3  -5    7.15    4.33
  -5   3   4  311.19    7.45
   5  -3  -4  340.51    9.35
   5   3  -4  342.90    8.30
  -5   3   3  198.44    6.56
   5  -3  -3  221.92    8.10
   5   3  -3  212.67    6.48
  -5   3   2 1924.25   18.25
   5  -3  -2 2177.78   23.07
   5   3  -2 2133.77   19.83
  -5   3   1   13.44    3.69
   5  -3  -1    4.89    4.23
   5  -3  -1   21.57    2.79
   5   3  -1   19.66    3.78
  -5   3   0 1365.82   14.09
   5  -3   0 1776.53   14.68
   5   3   0 1560.44   15.29
   5  -3   1   62.91    5.67
   5  -3   1   72.53    4.11
   5   3   1   72.42    3.92
   5   3   1   63.58    4.99
   5  -3   2  692.56   12.47
   5  -3   2  737.77   10.24
   5   3   2  742.32    9.20
   5   3   2  764.18   12.68
   5  -3   3   40.96    5.54
   5  -3   3   49.37    4.60
   5   3   3   43.83    3.23
   5   3   3   35.86    4.51
   5  -3   4 2948.01   28.25
   5  -3   4 3034.15   25.98
   5   3   4 2859.64   20.00
   5   3   4 2770.92   27.31
   5  -3   5   15.78    5.67
   5  -3   5   19.57    4.86
   5   3   5   15.60    2.65
   5   3   5   13.33    4.71
   5  -3   6   82.39    6.95
   5  -3   6   88.46    6.35
   5   3   6   78.08    2.93
   5   3   6   80.79    7.37
   5  -3   7   38.13    6.22
   5  -3   7   44.97    5.90
   5   3   7   30.35    2.26
   5   3   7   54.20    6.73
   5  -3   8 2036.84   24.37
   5  -3   8 2060.06   24.12
   5   3   8 2010.57   25.60
   5  -3   9    7.44    5.82
   5  -3   9   14.67    5.52
   5   3   9    6.26    7.02
   5  -3  10  240.55    9.76
   5  -3  10  253.49   10.39
   5   3  10  259.21   11.63
   5  -3  11    7.74    6.71
   5  -3  11   -2.42    6.89
   5   3  11    9.19    8.33
   5  -3  12  696.37   15.03
   5  -3  12  701.56   16.50
   5   3  12  725.28   18.43
   5  -3  13   -4.53    6.47
   5  -3  13    4.40    7.09
   5   3  13    7.87    9.84
   5  -3  14  396.13   11.98
   5  -3  14  389.55   13.43
   5   3  14  393.59   15.59
   5   3  14  320.13   12.50
   5  -3  15   16.32    8.61
   5   3  15    6.63    9.48
   5   3  15    3.92    7.24
   5  -3  16   22.57    9.26
   5   3  16   19.89    9.38
   5   3  16   14.04    7.96
   5  -3  17    5.63    8.43
   5   3  17   10.63    9.95
   5   3  17   -1.91    8.31
   5  -3  18  245.64   14.10
   5   3  18  221.50   14.13
   5   3  18  246.18   13.11
   5  -3  19   -6.91    8.28
   5   3  19   -0.60    9.86
   5   3  19   -3.98    9.04
   5  -3  20  -12.56   10.22
   5   3  20   18.15   10.43
   5   3  20    4.22    9.80
   5  -3  21   -2.12    9.74
   5   3  21   19.88   11.09
   5   3  21   15.41   10.64
   5  -3  22   58.54   12.77
   5   3  22   82.84   13.46
   5   3  22   62.79   11.88
   5  -3  23   -4.63   12.30
   5   3  23   -0.64   11.98
   5   3  23    3.46   11.68
   5  -3  24    5.33   11.91
   5   3  24  -10.11   12.46
   5  -3  25    9.59   12.85
  -5   5  25   16.75   13.59
   5   5 -25    7.89   12.41
  -5   5  24    2.58   12.84
   5   5 -24    4.44   11.13
  -5   5  23   37.29   12.74
   5   5 -23   29.03   10.87
  -5   5  22   10.19   11.02
   5   5 -22   14.19    9.62
  -5   5  21   67.64   11.49
   5   5 -21   56.57    9.72
  -5   5  20   28.33   10.52
   5   5 -20   34.66    8.97
  -5   5  19   24.51    9.34
   5   5 -19    5.07    7.59
  -5   5  18   -0.28    8.29
   5   5 -18    6.69    8.51
  -5   5  17  228.87   12.49
   5   5 -17  267.00   13.20
  -5   5  16   62.38    9.40
   5   5 -16   54.81    9.25
  -5   5  15    3.25    7.20
   5  -5 -15    7.24    6.50
   5   5 -15   -0.58    6.53
  -5   5  14   60.49    8.18
   5  -5 -14   95.25    8.34
   5   5 -14   75.67    8.54
  -5   5  13  251.62   11.23
   5  -5 -13  251.55   10.66
   5   5 -13  269.68   11.75
  -5   5  12   72.08    8.50
   5  -5 -12   56.13    7.38
   5   5 -12   71.41    8.18
  -5   5  11  197.37   10.00
   5  -5 -11  194.89    9.58
   5   5 -11  194.88   10.08
  -5   5  10  291.40   10.62
   5  -5 -10  282.59   10.46
   5   5 -10  322.17   11.76
  -5   5   9  281.83   10.32
   5  -5  -9  266.32   10.03
   5   5  -9  282.80   10.66
   5   5  -9  274.27   10.25
  -5   5   8   18.94    5.81
   5  -5  -8   23.81    5.77
   5   5  -8   37.50    6.92
   5   5  -8   22.50    6.12
  -5   5   7  406.06   10.78
   5  -5  -7  351.44   10.79
   5   5  -7  409.48   11.83
   5   5  -7  404.50   11.48
  -5   5   6  355.67   10.29
   5  -5  -6  339.25   10.72
   5   5  -6  374.77   10.98
   5   5  -6  365.24   10.53
  -5   5   5  223.77    8.35
   5  -5  -5  207.82    8.72
   5   5  -5  202.76    8.62
   5   5  -5  190.49    8.13
  -5   5   4   39.67    5.60
   5  -5  -4   37.87    6.30
   5   5  -4   47.07    5.74
   5   5  -4   41.61    5.28
  -5   5   3  458.42   10.03
   5  -5  -3  484.08   12.53
   5   5  -3  489.82   11.10
   5   5  -3  477.82   10.78
  -5   5   2  450.97    9.61
   5  -5  -2  432.26   11.75
   5   5  -2  471.75   10.58
   5   5  -2  449.26   10.16
  -5   5   1   20.07    4.45
   5  -5  -1   13.87    6.23
   5   5  -1   16.70    4.73
   5   5  -1    7.88    4.17
  -5   5   0   74.46    5.39
   5  -5   0   81.86    6.92
   5  -5   0   83.08    4.11
   5   5   0   85.54    5.71
   5   5   0   80.31    5.38
  -5   5  -1  774.11   11.24
   5  -5   1  879.47   16.98
   5  -5   1  924.59   10.76
   5   5   1  906.61   13.25
   5   5   1  915.12   15.08
   5   5   1  868.98   12.90
  -5   5  -2   39.88    4.50
   5  -5   2   36.18    6.61
   5  -5   2   49.82    4.34
   5   5   2   39.93    4.52
   5   5   2   43.86    5.76
   5   5   2   43.08    4.44
   5  -5   3   76.81    7.64
   5  -5   3   78.64    5.02
   5   5   3   69.99    4.93
   5   5   3   72.75    6.47
   5   5   3   83.03    4.98
   5  -5   4  371.38   12.38
   5  -5   4  347.59    8.47
   5   5   4  339.75    7.71
   5   5   4  348.90   10.45
   5   5   4  346.92    7.69
   5  -5   5  487.72   14.08
   5  -5   5  508.00   10.21
   5   5   5  477.12    8.60
   5   5   5  425.51   11.49
   5   5   5  477.22    8.53
   5  -5   6    3.09    6.95
   5  -5   6   21.76    5.03
   5   5   6   26.57    6.20
   5  -5   7  475.30   14.25
   5  -5   7  481.44   11.35
   5   5   7  411.57   13.31
   5  -5   8  199.91   10.99
   5  -5   8  201.87    8.75
   5   5   8  166.76   10.03
   5  -5   9  208.80   11.30
   5  -5   9  179.19    8.86
   5   5   9  175.08   10.22
   5  -5  10   26.68    7.91
   5  -5  10   38.42    6.66
   5   5  10   21.11    8.56
   5  -5  11  598.55   16.94
   5  -5  11  545.09   14.27
   5   5  11  562.86   16.82
   5  -5  12  105.86   10.07
   5  -5  12  104.59    8.21
   5   5  12   87.78   10.67
   5   5  12  104.99    9.04
   5  -5  13    5.19    8.00
   5  -5  13   10.13    7.12
   5   5  13    7.48   10.08
   5   5  13    4.90    6.85
   5  -5  14   48.88    8.87
   5  -5  14   40.78    8.10
   5   5  14   58.57   10.80
   5   5  14   40.72    8.09
   5  -5  15  215.17   12.24
   5  -5  15  200.01   11.13
   5   5  15  192.63   15.02
   5   5  15  201.07   12.07
   5  -5  16   14.23    8.54
   5  -5  16   19.09    8.26
   5   5  16   18.85   10.58
   5   5  16   13.73    8.50
   5  -5  17   85.11   10.78
   5  -5  17   71.54    9.54
   5   5  17   86.85   12.93
   5   5  17   87.43   10.90
   5  -5  18   34.66    8.43
   5   5  18   25.10    9.96
   5  -5  19   11.95    8.39
   5   5  19   29.81   11.12
   5  -5  20   -5.57    9.32
   5   5  20    5.74   10.68
   5  -5  21   26.93   10.81
   5   5  21   39.51   11.71
   5  -5  22    4.69    9.94
   5   5  22   20.30   10.94
   5  -5  23    6.97   10.88
   5   5  23    7.10   12.29
   5  -5  24    3.20   11.33
   5   5  24   14.91   14.29
  -5   7  22   -3.12   12.26
  -5   7  21    1.82   11.94
   5   7 -21   11.65   11.89
  -5   7  20   19.97   11.64
   5   7 -20   21.32   11.38
  -5   7  19   16.16   10.82
   5   7 -19   24.12   11.27
  -5   7  18    5.74   10.04
   5   7 -18   18.02   10.02
  -5   7  17   44.10   10.38
   5   7 -17   46.66    9.68
  -5   7  16   20.97    8.84
   5   7 -16   29.68    9.73
  -5   7  15   16.30    8.35
   5   7 -15    4.29    7.99
  -5   7  14   36.21    8.95
   5   7 -14   41.00    9.42
  -5   7  13  169.06   10.86
   5  -7 -13  177.25   10.35
   5   7 -13  143.80   10.65
   5   7 -13  166.22   10.53
  -5   7  12   15.67    7.75
   5  -7 -12   21.70    7.40
   5   7 -12   -1.02    7.28
   5   7 -12    5.78    6.72
  -5   7  11   35.21    7.86
   5  -7 -11   42.78    7.33
   5   7 -11   55.48    8.59
   5   7 -11   30.13    7.49
  -5   7  10   98.20    8.81
   5  -7 -10   83.80    8.15
   5   7 -10   85.72    9.12
   5   7 -10   94.37    8.49
  -5   7   9   79.23    8.08
   5  -7  -9   61.18    7.41
   5   7  -9   77.12    8.71
   5   7  -9   76.26    8.09
  -5   7   8   17.06    6.55
   5  -7  -8    4.55    6.23
   5   7  -8    3.88    6.44
   5   7  -8    9.84    5.74
  -5   7   7  127.58    8.37
   5  -7  -7  129.79    8.79
   5   7  -7  134.30    9.11
   5   7  -7  132.12    8.41
  -5   7   6   80.38    7.28
   5  -7  -6   71.85    7.69
   5   7  -6   74.92    7.81
   5   7  -6   65.13    6.98
  -5   7   5   29.84    6.43
   5  -7  -5   23.50    7.10
   5   7  -5   22.97    6.43
   5   7  -5   22.81    5.80
  -5   7   4   21.48    5.97
   5  -7  -4   21.33    6.93
   5   7  -4   18.53    5.81
   5   7  -4   11.76    5.00
  -5   7   3  146.96    7.54
   5  -7  -3  140.50    9.12
   5   7  -3  128.98    8.03
   5   7  -3  126.51    7.61
  -5   7   2   28.95    5.79
   5  -7  -2   24.37    6.70
   5   7  -2   16.45    6.08
   5   7  -2   19.07    5.51
  -5   7   1    2.62    5.21
   5  -7  -1   -1.29    6.37
   5   7  -1    2.97    5.43
   5   7  -1   12.73    4.93
  -5  -7   0  113.13    6.98
   5  -7   0  123.95    9.13
   5   7   0  124.67    7.77
   5   7   0  122.54    7.15
  -5  -7  -1  131.77    7.37
   5  -7   1  138.80   10.51
   5   7   1  110.24    7.68
  -5  -7  -2   25.26    5.44
   5  -7   2   21.38    8.57
   5   7   2   19.00    5.96
  -5  -7  -3   23.58    5.42
   5  -7   3   21.01    7.52
   5   7   3   29.56    6.31
  -5  -7  -4   61.57    6.02
   5  -7   4   62.07    8.62
   5   7   4   47.04    6.34
   5  -7   5  114.20   10.03
   5  -7   5  137.92    7.80
   5   7   5  115.22    8.30
   5  -7   6   17.50    8.71
   5  -7   6   16.92    7.12
   5   7   6   15.71    6.71
   5  -7   7  145.23   10.85
   5  -7   7  129.97    7.88
   5   7   7  145.02    9.72
   5  -7   8   52.92    9.10
   5  -7   8   67.41    7.38
   5   7   8   60.12    9.73
   5   7   8   44.84    6.77
   5  -7   9   40.86   10.02
   5  -7   9   32.40    6.36
   5   7   9   22.02    8.86
   5   7   9   13.32    6.92
   5  -7  10   19.99    9.19
   5  -7  10   14.89    5.92
   5   7  10   22.69    7.15
   5  -7  11  166.16   13.45
   5  -7  11  166.16    9.61
   5   7  11  141.57   10.44
   5  -7  12   16.52   10.63
   5  -7  12   26.15    6.82
   5   7  12   22.72    8.38
   5  -7  13   10.67    8.73
   5  -7  13   -9.98    6.90
   5   7  13    7.71    7.65
   5  -7  14   20.11    9.64
   5  -7  14   23.01    7.32
   5   7  14   19.90    8.52
   5  -7  15   58.87   11.22
   5  -7  15   47.36    9.13
   5   7  15   44.53    9.92
   5  -7  16    5.46   10.19
   5  -7  16    0.49    8.45
   5   7  16    0.29    9.31
   5  -7  17   31.49   10.98
   5  -7  17   19.85    8.62
   5   7  17   12.95   10.62
   5  -7  18   -1.52   11.74
   5  -7  18   30.70    9.96
   5   7  18   10.04   10.81
  -5   7 -19    2.77   11.75
  -5   7 -19   22.29   10.12
   5  -7  19    4.44    9.60
   5   7  19   26.70   11.70
   5  -7  20    3.15   10.19
   5   7  20   -3.74   11.52
   5  -7  21    6.57   10.60
   5   7  21    8.62   12.43
  -5   9  18   -0.77   12.00
  -5   9  17    4.80   11.09
  -5   9  16   33.39   10.39
  -5   9  15    3.56    9.11
   5   9 -15   -2.86    9.88
  -5   9  14   48.02    9.78
   5   9 -14   15.69   10.21
   5   9 -14   29.77    9.83
  -5   9  13    6.29    9.08
   5   9 -13   -1.48    9.32
   5   9 -13    0.49    8.77
  -5   9  12   12.84    8.67
   5   9 -12   19.73    8.89
   5   9 -12   -6.13    7.87
  -5   9  11    8.22    8.31
   5   9 -11    6.41    8.58
   5   9 -11    1.29    7.36
  -5   9  10   76.79    9.56
   5  -9 -10   77.44    9.47
   5   9 -10   70.49   10.14
   5   9 -10   66.18    9.51
  -5   9   9    9.05    7.64
   5  -9  -9   -1.52    8.17
   5   9  -9   -0.16    7.78
   5   9  -9   -7.27    6.42
  -5   9   8   11.72    7.50
   5  -9  -8    2.94    8.25
   5   9  -8  -11.87    8.08
   5   9  -8   11.66    7.17
  -5   9   7    2.34    6.87
   5  -9  -7    9.96    7.95
   5   9  -7   -3.40    7.47
   5   9  -7    5.95    6.41
  -5   9   6   67.64    8.10
   5  -9  -6   65.82    9.72
   5   9  -6   72.99    9.08
   5   9  -6   66.13    7.94
  -5   9   5    0.12    6.77
   5  -9  -5    0.75    8.50
   5   9  -5    1.49    7.34
   5   9  -5    1.18    6.10
   5  -9  -4   12.78    7.89
   5   9  -4   27.61    7.24
   5   9  -4   14.09    6.22
   5  -9  -3    4.95    8.33
   5   9  -3   13.23    6.79
   5   9  -3    5.57    5.98
   5  -9  -2   78.70   10.68
   5   9  -2   83.17    8.27
   5   9  -2   78.29    7.44
   5  -9  -1    6.68    8.88
   5   9  -1   -1.83    6.42
   5   9  -1   -2.24    5.45
  -5  -9   0   30.56    6.93
   5  -9   0   22.80    9.18
   5   9   0   34.73    7.19
   5   9   0   24.86    6.70
   5   9   0   32.62    6.33
  -5  -9  -1    7.76    6.27
   5  -9   1   14.31    9.87
   5   9   1    4.75    6.23
   5   9   1    8.90    5.78
  -5  -9  -2    7.61    6.60
   5  -9   2   20.87    9.67
   5   9   2   27.74    6.45
   5  -9   3    0.57    9.16
   5   9   3    7.34    6.10
   5  -9   4  118.91   11.13
   5   9   4  118.10    8.78
   5  -9   5    3.02    9.72
   5   9   5   -4.32    6.30
   5  -9   6   -2.59    8.61
   5   9   6    2.23    6.15
   5  -9   7   -0.12   10.15
   5   9   7    4.67    6.53
   5  -9   8   75.28   12.27
   5   9   8   73.68    9.02
   5  -9   9    5.72   10.64
   5   9   9    0.62    7.63
   5  -9  10   45.04   11.65
   5   9  10   15.27    7.55
   5  -9  11   22.30   12.00
   5   9  11   -5.30    7.73
   5  -9  12   32.43   10.68
   5   9  12   22.41    8.03
   5  -9  13    2.03   11.72
   5  -9  13    4.45   10.63
   5   9  13   -3.92    8.35
   5  -9  14   10.86   11.42
   5  -9  14   32.86   11.54
   5   9  14   21.93    9.86
   5  -9  15   16.94   12.02
   5  -9  15  -13.88   12.06
   5   9  15  -13.19    9.02
   5  -9  16   24.91   12.81
   5   9  16    7.92    9.07
   5  -9  17  -12.44   13.61
   5   9  17  -16.62    9.07
  -5  11  11   -0.83   10.16
  -5  11  10   19.25    9.93
   5  11  -8    1.55    9.21
   5  11  -8    6.07    8.11
   5 -11  -7    5.22   11.76
   5  11  -7   10.15   10.25
   5  11  -7    8.68    8.47
   5 -11  -6    4.95   11.99
   5  11  -6   -7.23    9.73
   5  11  -6   -9.05    7.93
   5 -11  -5   -4.73   11.10
   5  11  -5    5.25    9.40
   5  11  -5    4.64    7.53
   5 -11  -4  -29.65   11.45
   5  11  -4    7.98    8.82
   5  11  -4    9.34    7.28
   5 -11  -3   35.35   11.80
   5  11  -3   -5.88    8.34
   5  11  -3   13.14    7.38
   5 -11  -2    1.99   11.18
   5  11  -2   -2.27    8.44
   5  11  -2    5.22    7.10
   5 -11  -1   23.00   11.45
   5 -11   0   -3.30   10.99
   5 -11   1   10.23   11.11
   5 -11   2   -2.63   11.22
   5 -11   3   10.79   11.90
   5 -11   4   25.90   11.56
   5  11   7   13.64    8.58
   5  11   8   14.17    8.82
   5  11   9   -8.33    9.00
  -6   0  21  -15.63    7.40
  -6   0  21    1.49    8.88
   6   0 -21    7.28    8.97
  -6   0  20   -0.47    6.76
  -6   0  20    0.63    8.76
   6   0 -20   -3.00    8.37
  -6   0  19    2.55    6.51
  -6   0  19   12.81    8.02
   6   0 -19    2.33    8.28
  -6   0  18  589.28   13.49
  -6   0  18  507.54   14.50
   6   0 -18  525.23   16.42
  -6   0  17   -1.50    5.94
  -6   0  17  -10.70    7.01
   6   0 -17    5.34    7.02
  -6   0  16  164.99    7.97
  -6   0  16  134.43    9.16
   6   0 -16  137.80    9.44
  -6   0  15    0.19    5.05
  -6   0  15    0.99    6.46
   6   0 -15   -1.90    6.90
  -6   0  14  289.89   10.37
   6   0 -14  292.54   11.35
  -6   0  13   -0.22    5.74
   6   0 -13   -2.14    5.39
  -6   0  12  454.78   11.13
   6   0 -12  528.24   13.80
  -6   0  11   -3.24    5.19
   6   0 -11    0.63    6.12
   6   0 -10  260.51    9.80
   6   0  -9   -5.06    5.60
   6   0  -8 1274.04   18.83
   6   0  -7    3.58    5.31
   6   0  -6  419.86   10.53
   6   0  -5    2.87    4.43
   6   0  -4 3390.05   30.59
   6   0  -3    1.45    4.46
   6   0  -2  139.92    6.77
   6   0  -2  138.55    4.86
   6   0  -1    3.94    3.96
   6   0  -1    6.88    3.14
   6   0   0 3155.16   26.19
   6   0   0 3273.50   25.63
   6   0   1    9.31    4.25
   6   0   1    1.02    3.90
   6   0   2 2402.00   20.79
   6   0   2 2447.84   22.78
   6   0   3    3.31    3.81
   6   0   3    2.29    4.96
   6   0   4 1429.85   14.48
   6   0   4 1459.95   18.64
   6   0   5    4.08    3.41
   6   0   5    2.76    5.62
   6   0   6 2216.94   18.89
   6   0   6 2347.57   26.44
   6   0   7   -3.46    3.58
   6   0   7   11.88    6.49
   6   0   8   38.93    4.53
   6   0   8   31.18    7.30
   6   0   9   -0.89    3.81
   6   0   9    2.46    6.69
   6   0  10 1701.73   15.26
   6   0  10 1904.20   27.24
   6   0  11   11.90    7.33
   6   0  12  234.82   11.76
   6   0  13    4.74    8.17
   6   0  14  278.68   13.08
   6   0  15    3.61    8.17
   6   0  16  427.55   16.36
   6   0  16  404.00   12.62
   6   0  17    9.16    8.58
   6   0  18  136.99   12.62
   6   0  19   14.33   10.06
   6   0  20  114.50   12.39
   6   0  21   -8.43    9.41
   6   0  22   -5.76   10.62
   6   0  23   -4.25   11.19
   6   0  24   52.65   13.52
   6   0  25  -10.04   12.13
   6   0  26    4.62   15.02
  -6   2  25   62.89   13.61
  -6   2  24    8.26   11.54
  -6   2  23   -3.92   10.02
   6   2 -23    6.54    9.99
  -6   2  22   20.73   10.77
   6   2 -22   45.99    9.91
  -6   2  21  182.84   12.82
   6   2 -21  191.30   12.52
  -6   2  20    9.23    9.20
   6   2 -20   -0.22    7.71
  -6   2  19  214.84   12.33
   6  -2 -19  222.03   13.41
   6   2 -19  190.66   11.19
  -6   2  18  102.79    9.96
   6  -2 -18   96.23   11.01
   6   2 -18   93.00    9.43
  -6   2  17  161.51   10.46
   6  -2 -17  136.07   11.28
   6   2 -17  155.07   10.47
  -6   2  16   44.19    8.54
   6  -2 -16   38.29    8.81
   6   2 -16   47.53    7.38
  -6   2  15  593.45   14.75
   6  -2 -15  581.26   17.14
   6   2 -15  561.40   14.67
  -6   2  14  231.43   10.64
   6  -2 -14  224.88   11.75
   6   2 -14  225.92   10.08
  -6   2  13   12.67    6.89
   6  -2 -13    4.20    6.99
   6   2 -13    7.24    6.01
  -6   2  12   99.70    8.02
   6  -2 -12  107.62    8.98
   6   2 -12   95.22    7.12
  -6   2  11  884.70   15.62
   6  -2 -11  853.67   17.71
   6   2 -11  906.66   16.18
  -6   2  10   32.91    6.35
   6  -2 -10   17.27    7.09
   6   2 -10   25.98    5.71
  -6   2   9   81.70    6.38
   6  -2  -9   86.53    7.31
   6   2  -9   85.02    6.24
  -6   2   8  228.83    7.78
   6  -2  -8  243.32    9.52
   6   2  -8  251.87    8.48
  -6   2   7 1793.85   19.94
   6  -2  -7 1729.12   22.59
   6   2  -7 1725.53   19.92
  -6   2   6    2.65    4.77
   6  -2  -6   -1.07    5.21
   6   2  -6    4.25    4.39
  -6   2   5  116.36    5.63
   6  -2  -5  135.07    7.12
   6   2  -5  130.65    5.82
  -6   2   4  433.87    9.03
   6  -2  -4  528.25   11.81
   6   2  -4  511.44    9.52
   6  -2  -3  886.05   14.74
   6  -2  -3  884.89    9.35
   6   2  -3  889.84   12.15
   6  -2  -2   61.07    5.22
   6  -2  -2   55.64    4.05
   6   2  -2   63.82    4.52
   6  -2  -1 2124.33   18.31
   6   2  -1 2111.64   18.90
   6  -2   0  576.40   11.25
   6  -2   0  584.06    9.85
   6   2   0  545.31    8.60
   6   2   0  549.02   10.06
   6  -2   1  946.02   14.07
   6  -2   1 1050.86   13.88
   6   2   1  977.33   11.28
   6   2   1  984.60   13.90
   6  -2   2  731.75   12.11
   6  -2   2  855.82   12.85
   6   2   2  780.29    9.79
   6   2   2  778.67   12.63
   6  -2   3 2561.62   24.80
   6  -2   3 2655.07   25.57
   6   2   3 2365.49   18.46
   6   2   3 2464.48   24.93
   6  -2   4  167.51    7.03
   6  -2   4  163.67    7.42
   6   2   4  161.15    4.77
   6   2   4  155.15    7.13
   6  -2   5   12.23    4.83
   6  -2   5   16.13    5.54
   6   2   5   22.98    3.40
   6   2   5   25.56    5.64
   6  -2   6  692.43   12.65
   6  -2   6  701.14   14.05
   6   2   6  581.09    6.65
   6   2   6  605.93   13.09
   6  -2   7 1179.80   16.47
   6  -2   7 1140.52   18.06
   6   2   7 1092.44    7.31
   6   2   7 1158.77   18.87
   6  -2   8   39.61    6.68
   6  -2   8   47.53    6.88
   6   2   8   49.08    6.80
   6  -2   9  681.96   13.19
   6  -2   9  683.27   15.21
   6   2   9  680.21   16.50
   6  -2  10  236.93    8.92
   6  -2  10  234.21   10.87
   6   2  10  251.10   11.99
   6  -2  11  207.02    8.80
   6  -2  11  219.25   10.94
   6   2  11  206.39   11.90
   6  -2  12   72.27    6.88
   6  -2  12   76.16    9.36
   6   2  12   76.51   10.85
   6  -2  13  302.48   12.88
   6   2  13  313.41   14.09
   6  -2  14   18.16    8.99
   6   2  14   21.98    9.91
   6  -2  15   20.44    9.25
   6   2  15    7.37    9.25
   6   2  15   -3.29    7.05
   6  -2  16   21.40    8.58
   6   2  16   29.79    8.94
   6   2  16   25.34    7.89
   6  -2  17  242.94   13.88
   6   2  17  259.13   14.38
   6   2  17  233.19   11.92
   6  -2  18    3.39    9.10
   6   2  18    5.45    9.78
   6   2  18    9.74    8.24
   6  -2  19    4.65   10.21
   6   2  19   -6.55    8.49
   6   2  19   -8.03    8.81
   6  -2  20   20.22    9.83
   6   2  20   14.97    9.76
   6   2  20    0.95    9.63
   6  -2  21   90.08   12.98
   6   2  21  103.21   12.47
   6   2  21  100.48   12.30
   6  -2  22   -6.65   10.28
   6   2  22  -14.94   11.17
   6  -2  23   11.37   12.82
   6   2  23   28.31   12.58
   6  -2  24   -4.75   12.48
   6   2  24    7.14   12.75
   6  -2  25   -4.01   13.78
   6   2  25   13.16   13.56
  -6   4  25   42.59   12.98
   6   4 -25   48.22   12.55
  -6   4  24    5.53   11.44
   6   4 -24    4.61   11.26
  -6   4  23   12.97   11.72
   6   4 -23    8.00    9.36
  -6   4  22   37.00   10.56
   6   4 -22   34.62    9.95
  -6   4  21  139.47   12.99
   6   4 -21  148.56   11.89
  -6   4  20  -10.02    9.64
   6   4 -20    5.34    8.26
  -6   4  19   89.32   11.18
   6   4 -19   71.92    9.23
  -6   4  18   80.16   10.13
   6   4 -18   79.58    8.92
  -6   4  17  102.19   10.96
   6  -4 -17  116.87   10.90
   6   4 -17  107.17    9.22
  -6   4  16   29.35    9.29
   6  -4 -16   16.89    8.80
   6   4 -16   17.34    6.61
  -6   4  15  499.88   15.68
   6  -4 -15  451.69   15.30
   6   4 -15  405.41   13.22
  -6   4  14   70.09    9.00
   6  -4 -14   62.07    9.05
   6   4 -14   62.37    7.38
  -6   4  13   64.96    8.31
   6  -4 -13   64.79    7.93
   6   4 -13   56.34    7.98
  -6   4  12   96.35    8.87
   6  -4 -12   95.63    8.32
   6   4 -12  101.15    8.74
  -6   4  11  515.74   13.63
   6  -4 -11  472.27   13.69
   6   4 -11  492.78   13.48
  -6   4  10  103.56    8.43
   6  -4 -10  100.41    8.44
   6   4 -10  109.55    8.33
  -6   4   9   28.43    6.41
   6  -4  -9   31.02    6.72
   6   4  -9   21.57    6.37
  -6   4   8  253.95    9.56
   6  -4  -8  245.30   10.03
   6   4  -8  234.25    9.20
  -6   4   7  691.54   13.17
   6  -4  -7  735.94   15.57
   6   4  -7  758.55   14.33
  -6   4   6   31.12    5.40
   6  -4  -6   33.63    6.33
   6   4  -6   33.14    5.20
  -6   4   5   55.68    5.37
   6  -4  -5   62.83    6.87
   6   4  -5   61.29    5.62
  -6   4   4  312.73    8.79
   6  -4  -4  315.00   10.29
   6   4  -4  341.02    9.25
  -6   4   3  391.97    9.04
   6  -4  -3  397.43   11.07
   6   4  -3  451.89   10.01
  -6   4   2   26.61    4.95
   6  -4  -2   30.90    5.44
   6   4  -2   36.84    4.83
  -6   4   1  777.91   11.73
   6  -4  -1  917.61   16.24
   6  -4  -1  955.65    9.54
   6   4  -1  882.29   12.87
  -6   4   0  514.54    9.33
   6  -4   0  600.64   13.10
   6  -4   0  669.09    8.64
   6   4   0  607.09   10.29
   6  -4   1  670.54   13.92
   6  -4   1  769.43   10.24
   6   4   1  657.63   10.39
   6   4   1  693.80   12.98
   6  -4   2  105.58    7.20
   6  -4   2  109.62    5.38
   6   4   2  103.78    5.17
   6   4   2  102.70    6.86
   6  -4   3 1241.81   19.19
   6  -4   3 1382.98   15.79
   6   4   3 1275.42   13.64
   6   4   3 1265.62   18.56
   6  -4   4  301.15   10.57
   6  -4   4  299.43    8.29
   6   4   4  281.74    6.28
   6   4   4  252.99    9.01
   6  -4   5    8.74    5.75
   6  -4   5   20.74    5.19
   6   4   5    8.47    3.48
   6   4   5    6.88    5.72
   6  -4   6  348.13   11.69
   6  -4   6  323.35    9.34
   6   4   6  283.51   10.07
   6  -4   7 1100.35   19.80
   6  -4   7 1125.21   17.35
   6   4   7 1019.24   18.93
   6  -4   8   -5.59    5.86
   6  -4   8    1.67    5.71
   6   4   8   -5.84    7.11
   6  -4   9  240.50   11.21
   6  -4   9  241.13   10.09
   6   4   9  227.31   11.14
   6  -4  10  308.75   12.00
   6  -4  10  297.80   11.27
   6   4  10  299.54   12.71
   6  -4  11  152.35   10.47
   6  -4  11  141.91    9.63
   6   4  11  140.54   11.51
   6  -4  12   23.34    8.19
   6  -4  12   29.25    8.18
   6   4  12   18.47    9.66
   6  -4  13  183.43   10.84
   6  -4  13  176.17   11.29
   6   4  13  176.97   13.15
   6  -4  14   61.67    8.79
   6  -4  14   62.46    8.72
   6   4  14   61.31   12.06
   6   4  14   54.71    8.68
   6  -4  15   19.63    8.12
   6  -4  15   17.41    8.80
   6   4  15   27.06   10.74
   6   4  15   10.37    8.21
   6  -4  16   25.71    8.90
   6   4  16   39.32   10.21
   6   4  16   27.51    8.77
   6  -4  17   79.61   10.57
   6   4  17   85.55   12.46
   6   4  17   90.25   10.39
   6  -4  18   18.82    9.91
   6   4  18   23.65   10.37
   6   4  18   27.96   10.15
   6  -4  19   -2.40   10.14
   6   4  19    8.30   12.33
   6   4  19  -13.46    9.33
   6  -4  20   23.17   11.20
   6   4  20   40.64   11.68
   6   4  20   25.57    9.69
   6  -4  21   38.99   11.78
   6   4  21   53.43   13.33
   6   4  21   62.17   12.44
   6  -4  22    3.92   11.61
   6   4  22   13.96   13.05
   6   4  22    3.18   11.45
   6  -4  23    1.08   11.08
   6   4  23  -12.22   12.40
   6  -4  24    7.76   12.60
   6   4  24    0.04   12.88
  -6   6  23   22.29   12.10
  -6   6  22   28.89   12.56
   6   6 -22   44.06   11.46
  -6   6  21   -9.03   11.25
   6   6 -21    2.82   10.03
  -6   6  20  -11.40    9.58
   6   6 -20   11.27    9.01
  -6   6  19    0.89   10.01
   6   6 -19   -6.31    8.71
  -6   6  18  133.77   12.47
   6   6 -18  139.34   12.17
  -6   6  17   -1.07    8.37
   6   6 -17   16.80    9.41
  -6   6  16   20.59    8.76
   6   6 -16   27.36    8.42
  -6   6  15   -0.14    7.90
   6  -6 -15  -11.80    7.23
   6   6 -15    0.90    7.92
  -6   6  14  220.08   12.17
   6  -6 -14  235.41   11.64
   6   6 -14  208.42   11.55
  -6   6  13    6.06    7.56
   6  -6 -13    5.03    6.37
   6   6 -13   14.23    7.62
  -6   6  12   96.52    9.15
   6  -6 -12  102.86    8.62
   6   6 -12  105.76    9.50
  -6   6  11    1.57    7.14
   6  -6 -11    8.59    6.29
   6   6 -11   -5.55    6.23
  -6   6  10  109.29    8.70
   6  -6 -10   93.07    8.12
   6   6 -10  101.17    8.53
  -6   6   9   16.95    6.94
   6  -6  -9   16.98    6.42
   6   6  -9   16.27    6.91
  -6   6   8  259.74   10.16
   6  -6  -8  290.63   11.32
   6   6  -8  306.77   11.34
   6   6  -8  292.44   10.92
  -6   6   7   -0.85    6.12
   6  -6  -7    4.43    6.27
   6   6  -7    0.32    5.57
   6   6  -7   -3.52    4.95
  -6   6   6   15.26    6.40
   6  -6  -6    9.52    5.52
   6   6  -6    9.38    5.55
   6   6  -6   20.76    5.32
  -6   6   5   21.27    5.89
   6  -6  -5   17.92    6.61
   6   6  -5   24.79    6.60
   6   6  -5    7.27    5.43
  -6   6   4  466.17   11.24
   6  -6  -4  501.21   14.07
   6   6  -4  505.67   12.83
   6   6  -4  507.38   12.46
  -6   6   3    4.60    5.65
   6  -6  -3   -0.56    5.83
   6   6  -3   -4.33    5.71
   6   6  -3   -0.93    4.90
  -6   6   2   28.40    5.61
   6  -6  -2   36.49    7.40
   6   6  -2   36.53    6.05
   6   6  -2   41.34    5.72
  -6   6   1   12.43    5.01
   6  -6  -1   17.78    6.78
   6   6  -1   10.21    5.41
   6   6  -1   13.98    4.95
  -6   6   0  549.72   11.09
   6  -6   0  603.83   15.55
   6   6   0  593.38   12.44
   6   6   0  578.30   12.10
  -6   6  -1   15.55    5.17
   6  -6   1    0.94    6.75
   6   6   1   30.08    5.47
   6   6   1   14.31    5.67
   6   6   1   20.86    4.96
   6  -6   2  447.86   14.05
   6  -6   2  489.80    9.53
   6   6   2  440.29   10.47
   6   6   2  421.88   12.02
   6   6   2  428.23   10.17
   6  -6   3    2.65    6.49
   6  -6   3    9.85    4.54
   6   6   3    5.79    5.12
   6   6   3    3.49    5.54
   6   6   3    9.70    4.83
   6  -6   4  292.49   12.61
   6  -6   4  324.34    8.76
   6   6   4  285.05   10.80
   6  -6   5   14.23    8.40
   6  -6   5   19.20    5.31
   6   6   5   12.58    6.01
   6  -6   6  656.89   17.80
   6  -6   6  732.23   14.04
   6   6   6  624.97   15.96
   6  -6   7   -4.23    8.42
   6  -6   7   10.84    5.27
   6   6   7    5.46    6.49
   6  -6   8    1.28    7.62
   6  -6   8    9.59    5.79
   6   6   8   -8.01    7.93
   6  -6   9   19.80    8.70
   6  -6   9   29.43    6.50
   6   6   9   16.30    8.58
   6  -6  10  292.61   13.44
   6  -6  10  290.93   11.19
   6   6  10  286.03   13.49
   6  -6  11   -8.21    8.63
   6  -6  11   -0.14    6.32
   6   6  11   -9.13    8.61
   6  -6  12   44.22   10.41
   6  -6  12   45.77    7.78
   6   6  12   60.16   10.47
   6   6  12   42.39    7.97
   6  -6  13    5.17   10.07
   6  -6  13   -1.20    6.92
   6   6  13    9.13   10.43
   6   6  13   -2.73    7.87
   6  -6  14   84.57   11.01
   6  -6  14   47.34    8.55
   6   6  14   40.42   11.97
   6   6  14   61.86    9.19
   6  -6  15    0.00    9.09
   6  -6  15    5.44    7.25
   6   6  15    5.29   11.73
   6   6  15   -3.87    9.08
   6  -6  16   31.65    9.88
   6  -6  16   28.65    8.80
   6   6  16   15.66    9.66
   6  -6  17   19.59    9.72
   6  -6  17    0.76    9.03
   6   6  17   -2.62    9.10
   6  -6  18   28.00    9.69
   6   6  18   24.53   10.74
   6  -6  19    8.01    9.42
   6   6  19    3.68   10.14
   6  -6  20   35.39   10.57
   6   6  20    4.61   11.71
   6  -6  21   -7.62   10.99
   6   6  21    5.36   12.14
   6  -6  22  -15.36   11.46
   6   6  22   -5.96   12.85
  -6   8  20    1.33   12.17
  -6   8  19   32.58   12.43
  -6   8  18   14.83   11.23
   6   8 -18   -5.59   11.04
  -6   8  17   16.52   10.10
   6   8 -17   12.60    9.48
  -6   8  16   -7.59   10.17
   6   8 -16    0.73    9.65
  -6   8  15   71.02   10.57
   6   8 -15   42.00   10.59
  -6   8  14    1.57    9.02
   6   8 -14   -6.61    8.97
  -6   8  13  -11.40    7.67
   6   8 -13   -3.31    8.13
  -6   8  12    0.35    7.61
   6  -8 -12    6.99    8.41
   6   8 -12    5.34    8.70
  -6   8  11   84.14    9.48
   6  -8 -11   68.76    8.98
   6   8 -11   75.91    9.74
   6   8 -11   81.00    9.33
  -6   8  10   10.64    7.31
   6  -8 -10   10.98    7.68
   6   8 -10    8.04    7.58
   6   8 -10    5.82    6.93
  -6   8   9    6.53    7.27
   6  -8  -9   17.10    7.57
   6   8  -9   13.15    7.09
   6   8  -9   10.11    6.47
  -6   8   8    6.78    6.99
   6  -8  -8   12.83    6.91
   6   8  -8    6.02    7.25
   6   8  -8    7.88    6.52
  -6   8   7  107.87    8.77
   6  -8  -7  100.48    9.90
   6   8  -7  105.90    9.63
   6   8  -7   93.59    8.60
  -6   8   6   -1.54    6.49
   6  -8  -6   -6.23    6.91
   6   8  -6   -5.77    6.11
   6   8  -6   -1.32    5.38
  -6   8   5   58.09    7.63
   6  -8  -5   66.46    8.60
   6   8  -5   47.33    8.06
   6   8  -5   51.57    7.16
  -6   8   4   31.71    6.77
   6  -8  -4   24.60    7.29
   6   8  -4   20.54    7.08
   6   8  -4   31.51    6.39
  -6   8   3   36.05    6.38
   6  -8  -3   30.79    7.31
   6   8  -3   43.39    7.57
   6   8  -3   35.18    6.53
   6  -8  -2    6.24    7.09
   6   8  -2    7.19    6.36
   6   8  -2   -1.81    5.38
   6  -8  -1  153.64   10.69
   6   8  -1  165.94    9.06
   6   8  -1  151.24    8.29
   6  -8   0   42.38    9.40
   6   8   0   40.64    6.71
   6   8   0   20.70    6.24
   6   8   0   22.89    5.71
   6  -8   1    5.11    7.91
   6   8   1    2.85    5.91
   6   8   1    2.01    5.72
   6   8   1   -3.54    5.12
   6  -8   2   12.70    8.58
   6   8   2   19.40    6.17
   6  -8   3  202.70   12.45
   6   8   3  162.39    9.52
   6  -8   4   18.77    8.68
   6   8   4   14.39    6.34
   6  -8   5   26.24    9.90
   6   8   5   10.48    6.69
   6  -8   6   28.35    9.11
   6   8   6   22.78    7.60
   6  -8   7   91.63   10.97
   6   8   7   89.76    9.70
   6   8   7   75.23    8.27
   6  -8   8    9.24    8.61
   6   8   8    2.31    6.97
   6  -8   9   51.50   10.47
   6   8   9   31.29    7.83
   6  -8  10   31.74   11.43
   6  -8  10   30.94    7.66
   6   8  10   11.19    7.03
   6  -8  11   -1.57   11.04
   6  -8  11   13.54    7.95
   6   8  11   13.58    7.56
   6  -8  12   -4.38   11.28
   6  -8  12   -1.45    7.84
   6   8  12    3.95    8.26
   6  -8  13   43.74   11.43
   6  -8  13   30.57    9.42
   6   8  13   28.98    8.75
   6  -8  14    4.30   10.66
   6  -8  14   -0.69    9.17
   6   8  14   -1.96    8.82
   6  -8  15   -2.05   10.85
   6  -8  15    0.56    9.80
   6   8  15   -6.97    8.42
   6  -8  16   -8.68   11.43
   6  -8  16   -4.83    9.94
   6   8  16    5.38    9.47
   6  -8  17   42.51   12.85
   6  -8  17   20.35   10.11
   6   8  17   31.84   10.97
   6  -8  18    7.71   13.49
   6  -8  18  -11.11   11.08
   6   8  18  -10.73   11.28
   6   8  19   -3.56   11.45
  -6  10  14    4.09   10.78
  -6  10  13   14.95   10.36
  -6  10  12   13.19   10.06
  -6  10  11   25.40    9.99
   6  10 -11   15.14   10.42
   6  10 -11   20.73    9.29
  -6  10  10   10.44    9.28
   6  10 -10   -8.06    9.66
   6  10 -10    9.38    8.73
  -6  10   9   13.23    9.30
   6 -10  -9   13.02   10.64
   6  10  -9   19.35    9.98
   6  10  -9    5.46    8.47
  -6  10   8    0.22    8.50
   6 -10  -8   -2.93   10.57
   6  10  -8    9.80    9.24
   6  10  -8    9.26    7.92
   6 -10  -7   27.39   10.47
   6  10  -7   15.49    8.58
   6  10  -7   18.91    7.29
   6 -10  -6    8.47    9.76
   6  10  -6   15.69    8.84
   6  10  -6    8.80    7.42
   6 -10  -5    8.53   10.43
   6  10  -5   13.89    8.60
   6  10  -5    7.64    7.19
   6 -10  -4   15.98   10.78
   6  10  -4   12.99    8.36
   6  10  -4   18.56    7.24
   6 -10  -3    6.57    9.88
   6  10  -3   20.05    8.51
   6  10  -3    7.02    6.92
   6 -10  -2   -4.47    9.44
   6  10  -2    1.22    7.99
   6  10  -2   -0.48    6.47
   6 -10  -1   40.56    9.91
   6 -10   0    6.47    9.96
   6 -10   1   -0.93   10.99
   6 -10   2   18.27    9.80
   6 -10   3   22.89   11.45
   6 -10   4    0.48   10.82
   6  10   4    1.70    7.38
   6 -10   5    4.47   10.79
   6  10   5    4.78    7.45
   6 -10   6   21.07   11.95
   6  10   6   -3.03    7.67
   6 -10   7   17.39   11.58
   6  10   7   14.16    7.78
   6 -10   8   -0.80   12.36
   6  10   8   -1.12    7.71
   6 -10   9   -1.57   11.73
   6  10   9    2.77    8.20
   6 -10  10   11.22   12.96
   6  10  10   14.63    8.28
   6  10  11    3.08    8.71
   6  10  12    4.10    9.06
   6  10  13   10.05    9.43
  -7   1  23   95.90   12.21
   7   1 -23  120.38   12.82
  -7   1  22   17.78    9.92
   7   1 -22   24.59    9.88
  -7   1  21    3.29    9.15
   7  -1 -21    4.89   10.02
   7   1 -21    4.24    9.14
  -7   1  20   60.43    9.54
   7  -1 -20   59.90   11.03
   7   1 -20   56.73    9.67
  -7   1  19  258.30   12.53
   7  -1 -19  270.19   14.27
   7   1 -19  248.23   13.02
  -7   1  18    7.51    8.04
   7  -1 -18   18.26    8.95
   7   1 -18   18.36    8.14
  -7   1  17  146.38    9.91
   7  -1 -17  132.45   10.81
   7   1 -17  165.58   11.02
  -7   1  16  170.43   10.26
   7  -1 -16  163.27   11.17
   7   1 -16  192.66   11.22
  -7   1  15  363.57   12.47
   7  -1 -15  385.82   14.25
   7   1 -15  396.59   13.98
  -7   1  14    1.34    7.02
   7  -1 -14   -3.75    7.73
   7   1 -14    1.17    6.93
  -7   1  13  502.07   12.96
   7  -1 -13  552.58   15.44
   7   1 -13  559.64   14.73
  -7   1  12  244.03    9.43
   7  -1 -12  311.55   12.26
   7   1 -12  272.15   10.42
  -7   1  11   81.04    6.77
   7  -1 -11   90.67    9.23
   7   1 -11   92.56    7.87
  -7   1  10   30.60    5.59
   7  -1 -10   41.24    7.84
   7   1 -10   32.80    6.05
  -7   1   9 1439.39   18.52
   7  -1  -9 1568.13   23.58
   7   1  -9 1604.01   21.42
   7  -1  -8  278.76   10.92
   7   1  -8  267.82    9.32
   7  -1  -7   26.49    6.03
   7   1  -7   31.82    5.35
   7  -1  -6  146.08    8.32
   7   1  -6  141.66    6.96
   7  -1  -5 1484.63   20.91
   7   1  -5 1446.58   18.67
   7  -1  -4  240.13    8.75
   7  -1  -4  274.02    6.04
   7   1  -4  273.78    8.20
   7  -1  -3  959.17   15.04
   7  -1  -3 1001.15   11.46
   7   1  -3 1030.91   14.70
   7  -1  -2  470.94   10.66
   7  -1  -2  513.60    8.45
   7   1  -2  546.33   10.67
   7   1  -2  531.51    9.34
   7  -1  -1 1758.70   20.18
   7  -1  -1 1848.67   17.91
   7   1  -1 1882.79   19.64
   7   1  -1 1930.19   19.27
   7  -1   0    8.90    4.33
   7  -1   0   -0.63    4.34
   7   1   0    3.02    4.16
   7   1   0   -0.15    3.88
   7  -1   1 1354.41   16.44
   7  -1   1 1450.53   16.89
   7   1   1 1530.29   16.74
   7   1   1 1430.01   16.85
   7  -1   2 1127.56   15.01
   7  -1   2 1124.73   15.69
   7   1   2 1106.90   13.28
   7   1   2 1111.09   15.26
   7  -1   3  184.43    6.80
   7  -1   3  181.47    8.11
   7   1   3  180.52    5.98
   7   1   3  176.84    8.03
   7  -1   4   69.46    5.53
   7  -1   4   84.88    6.97
   7   1   4   80.31    4.75
   7   1   4   86.22    6.91
   7  -1   5 2223.67   21.94
   7  -1   5 2379.75   26.68
   7   1   5 2145.04   18.33
   7   1   5 2216.86   25.42
   7  -1   6  113.00    6.08
   7  -1   6  118.24    8.21
   7   1   6  104.46    4.69
   7   1   6   92.93    7.89
   7  -1   7  122.87    6.58
   7  -1   7  117.35    8.40
   7   1   7  104.77    4.42
   7   1   7  117.08    8.10
   7  -1   8  339.99    9.33
   7  -1   8  379.79   12.92
   7   1   8  358.80   12.30
   7  -1   9 1003.88   14.89
   7  -1   9 1043.24   20.00
   7   1   9  989.98   20.10
   7  -1  10   25.38    5.79
   7  -1  10   27.68    7.47
   7   1  10   35.14    9.08
   7  -1  11  325.78   14.17
   7   1  11  308.64   14.17
   7  -1  12  169.68   11.02
   7   1  12  178.72   11.80
   7  -1  13  358.99   14.70
   7   1  13  350.56   15.64
   7  -1  14   29.54    8.95
   7   1  14   25.57    9.57
   7  -1  15  140.60   11.69
   7   1  15  142.88   11.99
   7  -1  16   28.59    9.35
   7   1  16   59.32   10.81
   7  -1  17   33.65   10.72
   7   1  17   45.34   10.69
   7   1  17   42.98    8.80
   7  -1  18   14.28    9.73
   7   1  18    0.12   10.30
   7   1  18    8.72    8.48
   7  -1  19  145.12   13.80
   7   1  19  155.64   13.97
   7  -1  20   28.57   10.63
   7   1  20   20.77   10.21
   7  -1  21   -2.66    9.88
   7   1  21   -4.29   11.76
   7  -1  22   13.68   12.38
   7   1  22   29.03   11.72
   7  -1  23   75.86   14.04
   7   1  23   60.97   13.32
   7  -1  24   -0.34   12.97
   7   1  24    8.50   12.16
   7  -1  25   12.38   14.25
   7   1  25    3.78   13.36
  -7   3  26   53.31   14.67
  -7   3  25   -1.56   13.17
   7   3 -25    5.54   12.31
  -7   3  24   26.27   12.15
   7   3 -24    5.32   10.61
  -7   3  23   -2.68   10.85
   7   3 -23    2.44   10.67
  -7   3  22   64.56   11.90
   7   3 -22   54.06   10.56
  -7   3  21    5.39   10.30
   7   3 -21   -3.94    8.92
  -7   3  20  119.89   11.67
   7   3 -20  115.29   10.96
  -7   3  19    2.99    8.90
   7  -3 -19   13.21   10.46
   7   3 -19    4.55    8.27
  -7   3  18   70.10   10.12
   7  -3 -18   43.15   10.67
   7   3 -18   53.21    8.10
  -7   3  17   -1.04    8.45
   7  -3 -17   -1.65    8.79
   7   3 -17   -3.47    6.82
  -7   3  16  453.21   14.85
   7  -3 -16  373.24   14.83
   7   3 -16  409.38   13.49
  -7   3  15    9.07    7.48
   7  -3 -15   16.33    8.71
   7   3 -15   18.21    7.13
  -7   3  14   41.49    8.39
   7  -3 -14   46.31    9.20
   7   3 -14   47.36    7.58
  -7   3  13   11.97    7.07
   7  -3 -13    9.62    7.99
   7   3 -13   11.02    6.46
  -7   3  12  624.59   14.83
   7  -3 -12  595.41   16.29
   7   3 -12  581.91   14.11
  -7   3  11   -7.35    6.14
   7  -3 -11  -11.98    7.28
   7   3 -11    6.68    5.80
  -7   3  10  112.46    7.99
   7  -3 -10  110.00    9.49
   7   3 -10  104.02    7.43
  -7   3   9    7.82    5.64
   7  -3  -9   13.38    7.94
   7   3  -9    5.64    5.57
  -7   3   8 1022.36   16.42
   7  -3  -8 1058.99   19.20
   7   3  -8 1093.49   17.04
  -7   3   7    6.81    5.73
   7  -3  -7   13.77    7.19
   7   3  -7    3.93    4.58
  -7   3   6  500.95   11.10
   7  -3  -6  592.41   14.20
   7   3  -6  567.96   11.54
  -7   3   5   10.68    4.87
   7  -3  -5    8.69    5.83
   7   3  -5   11.83    4.16
  -7   3   4  810.83   13.13
   7  -3  -4  911.23   16.52
   7   3  -4  867.78   13.40
   7  -3  -3   19.31    5.62
   7  -3  -3   12.42    3.86
   7   3  -3   20.95    4.43
   7  -3  -2 1957.60   23.87
   7  -3  -2 2265.35   18.96
   7   3  -2 1979.67   20.00
   7  -3  -1    9.41    5.50
   7  -3  -1   -1.80    4.03
   7   3  -1   10.30    3.81
   7  -3   0   20.08    5.73
   7  -3   0   25.00    4.41
   7   3   0   26.45    4.05
   7   3   0   28.69    4.47
   7  -3   1   46.98    5.87
   7  -3   1   62.66    5.70
   7   3   1   48.27    4.07
   7   3   1   50.98    5.37
   7  -3   2 2307.95   25.81
   7  -3   2 2273.67   22.70
   7   3   2 2142.46   18.63
   7   3   2 2312.69   25.29
   7  -3   3    2.31    5.40
   7  -3   3    5.82    5.47
   7   3   3   12.94    3.77
   7   3   3    1.40    4.60
   7  -3   4  341.31   10.01
   7  -3   4  339.51    9.65
   7   3   4  315.96    6.52
   7   3   4  341.62   10.47
   7  -3   5    1.62    5.32
   7  -3   5    4.36    5.54
   7   3   5    8.40    3.46
   7   3   5    5.04    4.87
   7  -3   6  435.24   11.96
   7  -3   6  451.93   11.96
   7   3   6  422.18   12.79
   7  -3   7   21.44    6.38
   7  -3   7   22.96    6.65
   7   3   7   13.61    7.03
   7  -3   8  615.98   14.52
   7  -3   8  637.86   14.85
   7   3   8  618.31   15.68
   7  -3   9    3.14    6.46
   7  -3   9    4.26    7.16
   7   3   9    3.48    7.23
   7  -3  10   89.52    8.57
   7  -3  10  104.25    9.21
   7   3  10   96.44   10.25
   7  -3  11   -1.60    6.74
   7  -3  11   -5.07    7.58
   7   3  11    3.39    8.16
   7  -3  12  315.55   12.05
   7  -3  12  347.15   13.86
   7   3  12  308.35   14.93
   7  -3  13   -0.47    7.50
   7  -3  13  -10.81    8.38
   7   3  13   -6.82    8.76
   7  -3  14    3.31    8.37
   7   3  14    3.96   10.46
   7  -3  15   17.20    9.41
   7   3  15   30.33    9.52
   7  -3  16  198.95   13.06
   7   3  16  197.15   13.98
   7   3  16  178.80   11.18
   7  -3  17   -6.07    8.70
   7   3  17  -13.70   10.54
   7   3  17    0.15    8.68
   7  -3  18    3.66    9.02
   7   3  18   22.71   10.80
   7   3  18   22.22    9.73
   7  -3  19   20.73    9.99
   7   3  19    4.92   11.01
   7   3  19    1.68    9.17
   7  -3  20   52.13   11.71
   7   3  20   51.43   12.53
   7   3  20   55.12   11.54
   7  -3  21    0.55   10.52
   7   3  21   12.01   11.12
   7   3  21   12.81   10.79
   7  -3  22   36.61   11.68
   7   3  22   41.63   12.93
   7   3  22   12.21   11.90
   7  -3  23    7.32   11.98
   7   3  23   -9.26   13.18
   7  -3  24   -3.58   13.79
   7   3  24   -2.25   13.88
  -7   5  24    5.00   13.22
  -7   5  23   55.17   12.87
   7   5 -23   58.20   12.30
  -7   5  22   40.93   11.80
   7   5 -22   16.91   10.57
  -7   5  21    4.00   10.87
   7   5 -21    3.07    9.45
  -7   5  20    0.81   10.10
   7   5 -20    2.41    8.83
  -7   5  19   73.80   10.50
   7   5 -19   86.25   10.28
  -7   5  18   32.67   10.01
   7   5 -18   15.66    8.27
  -7   5  17   54.37   10.15
   7  -5 -17   45.60    8.68
   7   5 -17   54.54    8.88
  -7   5  16   32.13    9.33
   7  -5 -16   20.06    7.81
   7   5 -16   26.77    7.90
  -7   5  15  118.60   10.76
   7  -5 -15  111.24    9.53
   7   5 -15  104.08    9.51
  -7   5  14   24.24    8.07
   7  -5 -14   14.29    7.25
   7   5 -14   11.25    6.85
  -7   5  13  121.35   10.28
   7  -5 -13  120.15    9.28
   7   5 -13  112.85    9.64
  -7   5  12   65.11    8.35
   7  -5 -12   75.20    8.59
   7   5 -12   75.80    8.30
  -7   5  11   16.39    7.04
   7  -5 -11    7.17    6.68
   7   5 -11   13.76    6.73
  -7   5  10    5.40    6.80
   7  -5 -10   -1.33    6.77
   7   5 -10   -1.14    5.95
  -7   5   9  468.68   13.14
   7  -5  -9  458.06   14.03
   7   5  -9  493.62   13.61
  -7   5   8  107.66    7.91
   7  -5  -8  109.32    8.52
   7   5  -8  111.56    8.14
  -7   5   7   15.74    6.16
   7  -5  -7   11.78    6.49
   7   5  -7    5.29    5.98
  -7   5   6   40.22    6.93
   7  -5  -6   36.27    7.12
   7   5  -6   38.12    6.03
  -7   5   5  545.94   12.64
   7  -5  -5  557.45   14.49
   7   5  -5  566.23   12.99
  -7   5   4  138.99    7.16
   7  -5  -4  148.57    8.83
   7   5  -4  167.95    7.83
  -7   5   3  154.48    7.68
   7  -5  -3  171.22    9.36
   7   5  -3  174.06    7.96
  -7   5   2  161.81    7.53
   7  -5  -2  165.48    9.08
   7   5  -2  164.28    7.66
  -7   5   1  615.58   11.79
   7  -5  -1  788.33   17.06
   7   5  -1  696.08   12.77
   7  -5   0   55.62    7.14
   7   5   0   73.90    6.07
   7   5   0   80.31    6.70
   7  -5   1  525.29   14.41
   7  -5   1  584.18    9.63
   7   5   1  522.12   10.66
   7   5   1  503.19   12.39
   7  -5   2  202.76    9.99
   7  -5   2  230.44    7.01
   7   5   2  214.73    7.39
   7   5   2  231.54    9.54
   7  -5   3   71.25    7.66
   7  -5   3   86.53    6.13
   7   5   3   70.71    5.43
   7   5   3   70.45    6.74
   7  -5   4    2.29    5.70
   7  -5   4    4.36    5.22
   7   5   4    1.97    4.85
   7  -5   5  674.65   16.57
   7  -5   5  675.97   12.93
   7   5   5  666.06   15.62
   7  -5   6   44.25    8.29
   7  -5   6   56.46    6.60
   7   5   6   52.82    7.22
   7  -5   7    7.08    7.20
   7  -5   7    8.98    6.10
   7   5   7    5.32    8.32
   7  -5   8   41.45    8.09
   7  -5   8   34.83    6.54
   7   5   8   24.93    8.05
   7  -5   9  345.81   13.98
   7  -5   9  329.38   11.55
   7   5   9  315.91   12.90
   7  -5  10   10.59    8.92
   7  -5  10   14.99    7.04
   7   5  10    3.31    7.73
   7  -5  11   56.72    9.47
   7  -5  11   55.12    8.09
   7   5  11   53.88   10.42
   7  -5  12   33.69    9.92
   7  -5  12   21.83    7.65
   7   5  12   31.52   10.04
   7  -5  13  138.17   11.88
   7  -5  13  120.67   10.46
   7   5  13  117.21   12.53
   7  -5  14  -13.99    9.24
   7  -5  14    8.83    8.67
   7   5  14  -11.51   11.16
   7   5  14   -0.75    8.09
   7  -5  15  124.57   11.52
   7  -5  15  127.90   11.65
   7   5  15  125.45   14.44
   7   5  15  100.14   10.30
   7  -5  16   19.44    9.74
   7   5  16    4.77   12.40
   7   5  16   30.80    9.79
   7  -5  17   28.24    9.33
   7   5  17   22.67   12.51
   7   5  17   15.20   10.29
   7  -5  18   -3.51    9.68
   7   5  18   -8.53   12.38
   7   5  18   -4.24    9.37
   7  -5  19   62.46   11.32
   7   5  19   78.52   13.94
   7   5  19   63.67   12.23
   7  -5  20   14.71   11.03
   7   5  20   11.01   12.75
   7   5  20   25.52   11.65
   7  -5  21   -6.41   11.00
   7   5  21  -19.47   11.35
   7  -5  22    4.83   11.09
   7   5  22   -1.91   12.90
   7  -5  23   11.92   11.80
   7   5  23    5.01   13.60
  -7   7  21    5.00   11.69
  -7   7  20   29.89   11.93
  -7   7  19   46.73   11.75
   7   7 -19   30.07   10.43
  -7   7  18   12.07    9.68
   7   7 -18   -5.74    9.74
  -7   7  17   13.43    9.19
   7   7 -17    9.12    9.69
  -7   7  16   38.57    9.80
   7   7 -16   35.25   10.20
  -7   7  15   39.64   10.23
   7   7 -15   37.76    9.75
  -7   7  14   -9.12    8.71
   7  -7 -14   24.32    8.38
   7   7 -14    7.84    8.57
  -7   7  13   67.34    9.81
   7  -7 -13   73.92    9.14
   7   7 -13   53.29    8.75
  -7   7  12   53.10    9.48
   7  -7 -12   41.27    8.21
   7   7 -12   37.38    8.46
  -7   7  11   14.60    7.99
   7  -7 -11   11.67    7.59
   7   7 -11   11.63    7.88
  -7   7  10   28.82    7.93
   7  -7 -10   29.93    7.80
   7   7 -10   29.65    8.08
  -7   7   9  123.21    9.54
   7  -7  -9  119.97    9.36
   7   7  -9  136.89   10.25
  -7   7   8   57.40    8.13
   7  -7  -8   51.60    7.69
   7   7  -8   57.63    8.31
  -7   7   7    5.89    6.54
   7  -7  -7    0.68    6.16
   7   7  -7    6.79    6.58
  -7   7   6   90.93    8.28
   7  -7  -6   87.18    8.58
   7   7  -6   94.94    8.70
   7   7  -6   94.96    8.01
  -7   7   5  170.72    8.99
   7  -7  -5  177.16   10.29
   7   7  -5  201.70   10.05
   7   7  -5  187.53    9.27
  -7   7   4   13.38    6.05
   7  -7  -4    4.84    6.97
   7   7  -4   17.17    6.58
   7   7  -4   13.46    5.90
  -7   7   3   45.42    6.60
   7  -7  -3   55.94    7.63
   7   7  -3   62.41    7.12
   7   7  -3   58.76    6.54
  -7   7   2  170.94    8.63
   7  -7  -2  193.56   11.67
   7   7  -2  197.71    9.56
   7   7  -2  168.11    8.69
  -7   7   1  200.33    9.02
   7  -7  -1  228.93   11.70
   7   7  -1  248.25    9.93
   7   7  -1  246.29    9.53
   7  -7   0    8.13    6.64
   7   7   0   12.97    6.25
   7   7   0    4.35    5.21
   7   7   0    8.97    5.60
   7  -7   1  155.21   10.51
   7   7   1  153.41    8.41
   7   7   1  156.94    8.96
   7   7   1  151.57    7.99
   7  -7   2  106.06    9.32
   7   7   2  114.82    8.35
   7  -7   3   24.02    8.68
   7   7   3   31.92    6.30
   7  -7   4   54.46    9.60
   7   7   4   52.51    7.05
   7  -7   5  193.93   12.04
   7   7   5  176.73   10.06
   7  -7   6   40.20    9.73
   7   7   6   18.21    7.56
   7  -7   7   -1.75    8.93
   7  -7   7   11.85    6.38
   7   7   7    6.46    7.15
   7  -7   8   76.84   10.99
   7  -7   8   93.83    8.14
   7   7   8   79.49   10.39
   7  -7   9   96.25   10.47
   7  -7   9   97.83    8.53
   7   7   9   87.03   10.71
   7  -7  10   -1.49    8.13
   7  -7  10    4.55    6.95
   7   7  10    4.03    8.88
   7  -7  11   47.21   11.58
   7  -7  11   43.07    8.25
   7   7  11   29.53   10.31
   7   7  11   28.36    7.53
   7  -7  12   45.41   12.34
   7  -7  12   28.68    8.24
   7   7  12   21.62   11.36
   7   7  12   24.15    8.51
   7  -7  13   71.21   13.10
   7  -7  13   68.06    9.61
   7   7  13   56.51    9.63
   7  -7  14    4.62   12.18
   7  -7  14   20.22    8.49
   7   7  14    8.87    9.09
   7  -7  15   48.21   11.07
   7  -7  15   36.56    9.50
   7   7  15   27.89   10.33
   7  -7  16   24.85   11.05
   7  -7  16   20.45    9.23
   7   7  16   20.01    9.72
   7  -7  17   14.12   11.52
   7   7  17    2.89   10.70
   7  -7  18    5.01    9.79
   7   7  18   14.66   11.94
   7  -7  19   21.35   10.57
   7   7  19   25.18   12.05
   7  -7  20  -15.86   10.95
   7   7  20   -6.00   12.55
  -7   9  17    2.59   11.65
  -7   9  16   22.30   10.66
  -7   9  15   -2.77   10.56
  -7   9  14   -6.29    9.35
   7   9 -14  -12.48   10.02
  -7   9  13   -5.34    9.30
   7   9 -13   -1.16    9.18
  -7   9  12   43.74   10.29
   7   9 -12   41.02   10.40
  -7   9  11    5.80    9.02
   7  -9 -11   12.12    9.24
   7   9 -11    0.21    9.39
  -7   9  10    9.78    8.92
   7  -9 -10    7.68    8.42
   7   9 -10    2.92    9.12
  -7   9   9   -5.29    7.90
   7  -9  -9    4.96    7.83
   7   9  -9   -3.07    7.83
   7   9  -9    0.29    7.24
  -7   9   8   43.88    8.32
   7  -9  -8   43.00    9.17
   7   9  -8   34.68    9.02
   7   9  -8   26.13    7.62
  -7   9   7    7.64    7.85
   7  -9  -7    1.87    7.52
   7   9  -7   -2.37    7.90
   7   9  -7   -0.98    6.81
  -7   9   6   56.96    8.41
   7  -9  -6   42.42    9.14
   7   9  -6   41.71    8.96
   7   9  -6   53.61    7.97
   7  -9  -5   -7.48    7.34
   7   9  -5   -2.79    7.69
   7   9  -5    1.56    6.69
   7  -9  -4   32.12    8.88
   7   9  -4   22.99    8.04
   7   9  -4   19.38    7.01
   7  -9  -3   -1.95    7.84
   7   9  -3   -1.76    6.99
   7   9  -3   -8.85    5.91
   7  -9  -2   83.25   10.90
   7   9  -2   97.98    9.33
   7   9  -2   89.72    8.16
   7  -9  -1   -5.26    8.36
   7   9  -1    2.92    7.51
   7   9  -1    6.29    6.79
   7   9  -1   -3.08    6.17
   7  -9   0  -12.08    9.53
   7   9   0   -1.49    6.43
   7  -9   1    3.78   10.14
   7   9   1    9.03    6.97
   7  -9   2  102.28   11.89
   7   9   2   85.00    8.65
   7  -9   3    6.65    9.34
   7   9   3    2.73    6.45
   7  -9   4   20.21   10.79
   7   9   4    5.21    6.35
   7  -9   5   -4.30   10.51
   7   9   5   -2.44    5.81
   7  -9   6   20.51   10.19
   7   9   6   20.98    7.18
   7  -9   7    9.58   10.12
   7   9   7    1.06    6.52
   7  -9   8   40.36   10.53
   7   9   8   42.28    8.44
   7  -9   9   -3.57   11.81
   7   9   9   -3.16    7.75
   7  -9  10  -10.39   12.00
   7   9  10   -0.50    8.17
   7  -9  11   25.24   11.76
   7   9  11   -4.40    8.61
   7  -9  12   34.15   14.16
   7   9  12   21.87    9.33
   7  -9  13    1.39   13.32
   7   9  13   -7.07    9.09
   7  -9  14  -16.33   12.08
   7   9  14    7.95    9.83
   7   9  15    0.76    9.90
   7 -11  -8   -3.44   13.13
   7 -11  -7    0.31   13.36
   7  11  -7   -7.03    9.05
   7  11  -7   12.20    7.87
   7 -11  -6    3.25   10.98
   7  11  -6    3.65    9.50
   7  11  -6    1.90    7.77
   7 -11  -5   21.45   12.64
   7  11  -5   11.68    9.92
   7  11  -5   20.25    8.27
   7 -11  -4   12.93   12.34
   7  11  -4   11.05    9.85
   7  11  -4   -1.79    7.98
   7 -11  -3   12.53   10.92
   7 -11  -2    7.38   12.64
   7  11   6  -10.36    8.26
   7  11   7   -1.94    9.02
   8   0 -23   25.23   11.78
   8   0 -22   41.17   11.37
   8   0 -21   -7.14    9.76
   8   0 -20  203.98   14.03
   8   0 -19    4.35    8.72
   8   0 -18  276.75   14.04
   8   0 -17   -2.60    8.01
   8   0 -16  141.05   10.62
   8   0 -15   -7.77    7.38
   8   0 -14  426.28   14.48
   8   0 -13    8.29    7.10
   8   0 -12   17.64    7.25
   8   0 -11   -3.44    6.10
   8   0 -10 1375.10   22.21
   8   0  -9    4.91    6.59
   8   0  -8   -1.14    5.66
   8   0  -7    1.23    6.20
   8   0  -6 3014.49   31.72
   8   0  -5    0.12    5.77
   8   0  -4 1506.86   20.45
   8   0  -4 1473.22   15.52
   8   0  -3    0.22    6.03
   8   0  -3   -1.04    3.30
   8   0  -2 2392.13   24.77
   8   0  -2 2368.14   21.48
   8   0  -1    9.08    4.68
   8   0  -1   -3.57    3.80
   8   0   0 4241.57   34.99
   8   0   0 4296.04   34.26
   8   0   1   -3.95    4.89
   8   0   1  -13.81    5.62
   8   0   2    2.56    4.49
   8   0   2    7.53    5.22
   8   0   3   -4.31    4.26
   8   0   3   16.07    5.78
   8   0   4 3045.17   26.26
   8   0   4 3184.22   31.60
   8   0   5   -3.73    4.30
   8   0   5   -0.18    5.58
   8   0   6  240.89    7.04
   8   0   6  262.75   10.69
   8   0   7    4.10    4.36
   8   0   7    4.94    7.26
   8   0   8  790.79   11.84
   8   0   8  827.20   18.28
   8   0   9   11.42    8.26
   8   0  10  349.33   14.00
   8   0  11   -0.60    7.50
   8   0  12  322.83   14.62
   8   0  13   15.41    8.58
   8   0  14  310.56   15.17
   8   0  15    1.63    9.69
   8   0  16   26.41    9.68
   8   0  17   11.85   10.06
   8   0  18  306.69   16.14
   8   0  19   -8.25   10.78
   8   0  20   -0.03   11.75
   8   0  21   -3.65   11.42
   8   0  22   85.38   14.02
   8   0  23    3.00   12.23
   8   0  24   36.00   14.22
   8   0  25   -6.99   15.19
  -8   2  25   31.59   12.55
  -8   2  24   16.52   11.69
   8   2 -24   21.81   11.44
  -8   2  23   19.03   11.24
   8   2 -23   41.86   11.46
  -8   2  22    4.00   10.37
   8   2 -22   -3.82    9.81
  -8   2  21  100.45   11.65
   8  -2 -21  121.55   13.12
   8   2 -21  114.40   11.62
  -8   2  20   74.91   10.06
   8  -2 -20   56.34   11.23
   8   2 -20   72.16   10.70
  -8   2  19    8.29    8.77
   8  -2 -19    9.91    9.86
   8   2 -19   -3.02    8.30
  -8   2  18   25.09    8.81
   8  -2 -18   24.65    9.85
   8   2 -18   12.75    8.03
  -8   2  17  278.35   12.67
   8  -2 -17  256.50   13.68
   8   2 -17  294.99   13.23
  -8   2  16   48.05    8.07
   8  -2 -16   44.12    9.19
   8   2 -16   50.93    8.11
  -8   2  15   -2.15    7.52
   8  -2 -15   -0.85    8.36
   8   2 -15   14.73    7.65
  -8   2  14  196.10   10.77
   8  -2 -14  210.33   12.17
   8   2 -14  208.31   10.87
  -8   2  13  264.36   11.19
   8  -2 -13  300.94   13.36
   8   2 -13  281.53   11.35
  -8   2  12    9.08    6.85
   8  -2 -12  -12.12    8.08
   8   2 -12   10.09    6.89
  -8   2  11  148.61    8.53
   8  -2 -11  171.55   11.23
   8   2 -11  175.75    9.08
  -8   2  10  417.01   11.81
   8  -2 -10  425.36   13.80
   8   2 -10  457.12   12.71
  -8   2   9  532.78   12.45
   8  -2  -9  642.11   15.95
   8   2  -9  599.71   13.60
  -8   2   8    4.16    5.68
   8  -2  -8    4.16    6.61
   8   2  -8    4.63    5.26
   8  -2  -7  850.78   17.32
   8  -2  -7  882.15    9.86
   8   2  -7  880.93   15.40
   8  -2  -6  565.10   14.12
   8  -2  -6  560.87    7.95
   8   2  -6  538.44   11.81
   8  -2  -5  147.16    8.34
   8  -2  -5  147.26    4.87
   8   2  -5  143.07    6.88
   8  -2  -4  164.97    9.02
   8  -2  -4  158.29    5.42
   8   2  -4  146.27    6.76
   8  -2  -3 2297.68   26.52
   8  -2  -3 2347.94   20.20
   8   2  -3 2410.04   24.24
   8  -2  -2  295.39    9.95
   8  -2  -2  302.71    7.78
   8   2  -2  300.18    8.18
   8   2  -2  298.17    8.25
   8  -2  -1   89.80    6.93
   8  -2  -1   95.13    6.52
   8   2  -1  108.78    5.94
   8   2  -1   89.92    5.74
   8  -2   0 1037.87   16.31
   8  -2   0 1161.90   15.76
   8   2   0 1129.98   14.63
   8  -2   1  627.10   12.79
   8  -2   1  708.83   13.06
   8   2   1  678.67   11.18
   8   2   1  662.40   12.70
   8  -2   2   53.20    5.69
   8  -2   2   48.87    6.77
   8   2   2   42.30    4.48
   8   2   2   52.68    5.28
   8  -2   3  834.54   14.53
   8  -2   3  942.05   16.22
   8   2   3  906.11   12.39
   8   2   3  828.28   15.02
   8  -2   4  497.05   11.59
   8  -2   4  625.92   13.88
   8   2   4  524.90    9.04
   8   2   4  573.79   13.90
   8  -2   5  274.92    9.10
   8  -2   5  323.06   11.01
   8   2   5  281.00    7.09
   8   2   5  302.08   10.88
   8  -2   6  166.59    7.76
   8  -2   6  172.75    9.71
   8   2   6  148.76    5.57
   8   2   6  149.06    8.58
   8  -2   7  382.94   11.33
   8  -2   7  376.25   12.16
   8   2   7  353.77   12.41
   8  -2   8  184.62    8.64
   8  -2   8  184.08   10.48
   8   2   8  184.24   10.89
   8  -2   9    0.61    6.57
   8  -2   9   12.75    8.25
   8   2   9   16.52    8.13
   8  -2  10  120.47    8.46
   8  -2  10  132.81   10.52
   8   2  10  125.35   11.24
   8  -2  11  342.86   11.32
   8  -2  11  361.16   14.49
   8   2  11  353.75   14.94
   8  -2  12  108.20   10.35
   8   2  12   90.76   11.19
   8  -2  13    3.69    9.31
   8   2  13    7.39    9.37
   8  -2  14   66.11    9.88
   8   2  14   46.85    9.79
   8  -2  15  114.17   11.44
   8   2  15  116.64   13.04
   8  -2  16   11.55   10.06
   8   2  16   -1.91   10.33
   8  -2  17   64.72   11.56
   8   2  17   74.02   12.04
   8  -2  18   44.43   11.63
   8   2  18   74.23   13.66
   8   2  18   40.18    9.62
   8  -2  19   56.20   11.08
   8   2  19   16.87   11.34
   8   2  19   49.61   10.86
   8  -2  20    2.96   10.49
   8   2  20  -10.99   10.62
   8   2  20   17.91   10.66
   8  -2  21   58.87   13.15
   8   2  21   68.30   13.05
   8  -2  22    6.29   11.56
   8   2  22   15.58   12.71
   8  -2  23   -6.70   13.02
   8   2  23    9.36   14.05
   8  -2  24   -5.32   13.01
   8   2  24   -3.66   12.13
  -8   4  25   -5.02   13.64
  -8   4  24   42.74   13.65
   8   4 -24    0.11   12.37
  -8   4  23   35.01   12.38
   8   4 -23   47.26   12.16
  -8   4  22   13.92   11.07
   8   4 -22    1.93    9.71
  -8   4  21   89.15   12.22
   8   4 -21   84.92   11.15
  -8   4  20   24.46   10.32
   8   4 -20   32.08    8.92
  -8   4  19   16.32    9.24
   8   4 -19    9.90    8.47
  -8   4  18   38.10    9.78
   8  -4 -18   31.87   11.68
   8   4 -18   33.27    8.66
  -8   4  17  195.56   12.72
   8  -4 -17  185.44   13.48
   8   4 -17  185.80   11.43
  -8   4  16   14.10    8.75
   8  -4 -16   13.88    9.98
   8   4 -16    9.88    6.75
  -8   4  15   55.79    9.35
   8  -4 -15   43.77   10.13
   8   4 -15   48.88    7.62
  -8   4  14   35.58    8.36
   8  -4 -14   29.30    8.71
   8   4 -14   39.31    6.95
  -8   4  13  151.57   10.75
   8  -4 -13  138.77   10.93
   8   4 -13  140.75    8.91
  -8   4  12   -3.53    6.98
   8  -4 -12   13.15    7.96
   8   4 -12   -6.25    6.03
  -8   4  11   80.74    8.02
   8  -4 -11   84.69    8.09
   8   4 -11   90.20    7.58
  -8   4  10  122.98    8.47
   8  -4 -10  124.05    9.61
   8   4 -10  127.34    7.95
  -8   4   9  191.18    9.68
   8  -4  -9  216.32   10.96
   8   4  -9  209.58    9.10
  -8   4   8   15.99    6.99
   8  -4  -8   15.17    7.37
   8   4  -8    9.49    5.88
  -8   4   7  187.90    9.27
   8  -4  -7  172.94    9.24
   8   4  -7  192.11    8.65
  -8   4   6  371.70   10.62
   8  -4  -6  390.82   12.74
   8   4  -6  443.18   11.43
  -8   4   5  178.62    7.86
   8  -4  -5  214.61    9.96
   8   4  -5  175.64    7.87
  -8   4   4  134.81    7.09
   8  -4  -4  170.61    9.34
   8   4  -4  158.15    7.42
   8  -4  -3  494.65   13.50
   8   4  -3  461.07   10.49
   8  -4  -2   79.82    7.57
   8   4  -2   83.78    5.94
   8  -4  -1   24.03    6.12
   8  -4  -1   14.25    4.22
   8   4  -1    9.30    4.37
   8   4  -1   11.77    4.76
   8  -4   0  498.85   13.10
   8  -4   0  599.29   10.21
   8   4   0  515.39   10.08
   8   4   0  538.14   12.30
   8  -4   1  474.88   12.89
   8  -4   1  558.38   10.55
   8   4   1  469.64    9.26
   8   4   1  493.50   12.26
   8  -4   2    9.84    5.69
   8  -4   2    3.16    4.94
   8   4   2    3.91    4.15
   8   4   2   -1.28    4.89
   8  -4   3  202.65    9.45
   8  -4   3  217.30    8.37
   8   4   3  198.35    6.30
   8   4   3  198.55    8.66
   8  -4   4  189.74    9.35
   8  -4   4  198.27    8.58
   8   4   4  172.22    5.83
   8   4   4  176.91    8.86
   8  -4   5  131.13    9.28
   8  -4   5  133.87    8.20
   8   4   5  120.37    7.88
   8  -4   6   31.43    6.87
   8  -4   6   38.33    7.06
   8   4   6   46.41    8.31
   8  -4   7  232.48   10.58
   8  -4   7  253.18   10.77
   8   4   7  219.39   11.53
   8  -4   8   95.34    9.29
   8  -4   8  102.73    9.10
   8   4   8  114.89    9.89
   8  -4   9    9.59    7.67
   8  -4   9    7.82    7.00
   8   4   9   20.29    8.40
   8  -4  10   58.68    9.32
   8  -4  10   41.06    7.39
   8   4  10   50.43    9.19
   8  -4  11  252.13   12.35
   8  -4  11  250.53   12.10
   8   4  11  221.50   12.65
   8  -4  12   27.63    8.58
   8  -4  12   28.02    8.03
   8   4  12   29.34   10.35
   8  -4  13   -1.45    8.89
   8  -4  13    7.90    7.72
   8   4  13    5.79    9.20
   8  -4  14   31.36    8.58
   8   4  14   28.52   11.71
   8  -4  15   91.37   10.76
   8   4  15   88.64   12.95
   8  -4  16   -7.33    9.44
   8   4  16  -11.91   10.82
   8   4  16   -3.05    7.59
   8  -4  17   32.78   10.00
   8   4  17   39.38   12.57
   8   4  17   28.41    9.93
   8  -4  18   27.76   11.13
   8   4  18   38.26   12.86
   8   4  18    8.60   10.15
   8  -4  19   30.78   11.01
   8   4  19   19.07   11.17
   8   4  19   20.81   11.29
   8  -4  20  -15.23   10.84
   8   4  20   11.54   13.60
   8   4  20  -11.58   11.15
   8  -4  21   60.49   12.65
   8   4  21   48.40   13.38
   8   4  21   58.97   13.26
   8  -4  22   -2.37   13.30
   8   4  22   18.91   13.62
   8   4  22   10.62   12.82
   8  -4  23    0.69   12.92
   8   4  23  -10.85   13.60
   8   4  23   -4.59   14.00
  -8   6  23   -8.84   12.72
  -8   6  22    7.23   12.57
  -8   6  21    9.39   11.23
   8   6 -21    8.10   10.78
  -8   6  20   64.63   12.44
   8   6 -20   74.29   11.08
  -8   6  19    9.24    9.54
   8   6 -19    7.24    8.99
  -8   6  18   57.88   10.17
   8   6 -18   47.45    9.45
  -8   6  17   -1.46    9.06
   8   6 -17    3.31    7.65
  -8   6  16   40.23    9.44
   8  -6 -16   54.30    9.59
   8   6 -16   44.52    8.86
  -8   6  15   11.08    9.01
   8  -6 -15  -13.60    7.77
   8   6 -15    9.80    7.43
  -8   6  14  163.99   11.52
   8  -6 -14  147.46   10.96
  -8   6  13    8.31    8.01
   8  -6 -13   -1.19    7.54
   8   6 -13    9.72    7.99
  -8   6  12    7.27    7.17
   8  -6 -12   10.45    7.49
   8   6 -12    1.91    7.92
  -8   6  11   27.77    7.77
   8  -6 -11   18.29    7.66
   8   6 -11   11.80    7.66
  -8   6  10  327.91   12.64
   8  -6 -10  324.13   13.33
   8   6 -10  331.36   12.65
  -8   6   9    1.56    7.16
   8  -6  -9    6.93    6.88
   8   6  -9    5.38    6.93
  -8   6   8   15.11    6.51
   8  -6  -8   17.04    7.09
   8   6  -8    5.95    6.76
  -8   6   7   29.64    7.22
   8  -6  -7   32.64    6.91
   8   6  -7   28.20    6.90
  -8   6   6  515.36   13.26
   8  -6  -6  505.15   15.31
   8   6  -6  550.44   13.94
  -8   6   5    1.15    6.47
   8  -6  -5    9.38    7.15
   8   6  -5    8.23    6.30
  -8   6   4  180.22    9.06
   8  -6  -4  189.69   10.30
   8   6  -4  198.82    9.30
  -8   6   3    7.31    6.25
   8  -6  -3   18.53    6.75
   8   6  -3    9.57    6.12
  -8   6   2  150.51    7.94
   8  -6  -2  197.52   10.89
   8   6  -2  200.12    8.83
  -8   6   1   39.57    6.48
   8  -6  -1   48.63    7.58
   8   6  -1   61.77    6.78
   8   6  -1   45.47    6.33
   8  -6   0  602.97   16.38
   8   6   0  609.75   12.87
   8   6   0  520.86   13.55
   8  -6   1   49.05    7.69
   8   6   1   44.00    5.96
   8   6   1   32.38    6.88
   8  -6   2    2.39    7.26
   8   6   2   12.41    5.22
   8   6   2    8.64    5.66
   8  -6   3    2.84    7.10
   8   6   3    1.16    5.33
   8  -6   4  466.58   15.91
   8   6   4  364.54   12.37
   8  -6   5    4.34    8.11
   8  -6   5    7.72    5.32
   8   6   5   -5.36    6.03
   8  -6   6   74.29    9.17
   8  -6   6   72.89    7.17
   8   6   6   75.68    8.59
   8  -6   7   20.84    9.10
   8  -6   7   23.29    6.58
   8   6   7   31.19    7.50
   8  -6   8  232.51   13.20
   8  -6   8  228.36   10.61
   8   6   8  209.56   12.27
   8  -6   9    1.80    7.98
   8  -6   9   -6.51    6.82
   8   6   9    3.14    8.81
   8  -6  10  111.11   10.91
   8  -6  10   86.04    8.90
   8   6  10   89.42   10.58
   8  -6  11    4.63    9.57
   8  -6  11    5.44    7.82
   8   6  11    8.76    9.51
   8  -6  12   74.87   11.59
   8  -6  12   54.16    8.78
   8   6  12   63.40   11.54
   8  -6  13  -10.39   10.91
   8  -6  13   -1.36    8.45
   8   6  13    0.54   10.81
   8  -6  14   67.13   12.76
   8  -6  14   56.37    9.78
   8   6  14   57.31   13.31
   8   6  14   53.51    9.86
   8  -6  15   -1.89   11.72
   8  -6  15   -8.95    8.93
   8   6  15   -7.24   12.60
   8   6  15    7.97    8.79
   8  -6  16   -4.46    9.15
   8   6  16  -23.80   12.55
   8   6  16   11.68    9.32
   8  -6  17   -7.67    9.74
   8   6  17    3.74   14.49
   8   6  17   14.24    9.94
   8  -6  18   44.74   11.39
   8   6  18   36.10   11.03
   8  -6  19    2.67   10.74
   8   6  19    2.80   11.96
   8  -6  20   -7.02   10.04
   8   6  20   -0.15   12.05
   8  -6  21    1.93   12.22
   8   6  21   15.76   12.87
  -8   8  19    9.89   10.88
  -8   8  18   15.60   10.83
  -8   8  17   46.82   11.88
  -8   8  16    4.77   10.59
   8   8 -16    3.67   10.10
  -8   8  15    3.67    9.98
   8   8 -15   -6.67    9.91
  -8   8  14    9.66   10.12
   8  -8 -14   -7.46    9.19
   8   8 -14   11.84    9.59
  -8   8  13   35.32    9.60
   8  -8 -13   58.74   10.33
   8   8 -13   51.11   10.21
  -8   8  12    0.38    9.29
   8  -8 -12   -8.75    8.16
   8   8 -12    8.62    8.63
  -8   8  11   37.62    9.28
   8  -8 -11   33.12    9.42
   8   8 -11   22.26    8.97
  -8   8  10   19.33    8.19
   8  -8 -10   17.63    8.34
   8   8 -10   24.41    8.51
  -8   8   9   70.06    9.25
   8  -8  -9   56.33    8.93
   8   8  -9   46.05    8.93
  -8   8   8    4.02    7.87
   8  -8  -8    2.15    8.21
   8   8  -8   -7.26    7.03
  -8   8   7  105.60    9.64
   8  -8  -7   84.97    9.65
   8   8  -7  108.01    9.55
  -8   8   6   42.13    8.18
   8  -8  -6   26.92    7.99
   8   8  -6   25.87    7.39
  -8   8   5   12.55    6.76
   8  -8  -5    9.05    7.10
   8   8  -5   16.49    7.65
  -8   8   4   23.23    7.51
   8  -8  -4   25.79    9.11
   8   8  -4   17.93    7.41
   8  -8  -3  172.65   11.27
   8   8  -3  161.22   10.08
   8  -8  -2   48.64    8.29
   8   8  -2   64.18    8.45
   8  -8  -1   19.65    8.37
   8   8  -1   18.13    7.22
   8   8  -1   10.27    6.40
   8  -8   0   30.84    9.13
   8   8   0   22.48    6.40
   8  -8   1   80.34   10.35
   8   8   1   70.37    7.51
   8  -8   2    3.30    9.21
   8   8   2   -2.60    6.48
   8  -8   3  104.65   11.28
   8   8   3   79.00    8.05
   8  -8   4   65.95   11.29
   8   8   4   65.95    7.93
   8  -8   5   14.08    9.54
   8   8   5    9.59    7.18
   8  -8   6    9.58    9.82
   8   8   6   17.03    8.61
   8  -8   7  102.68   11.72
   8   8   7   72.29    9.74
   8  -8   8   29.14   10.12
   8   8   8   11.67    9.94
   8  -8   9   -3.79   10.00
   8   8   9   -8.55    9.62
   8  -8  10    0.28    9.39
   8   8  10    1.50   10.19
   8   8  10    5.50    7.07
   8  -8  11   35.04   11.82
   8   8  11   38.66    8.78
   8  -8  12   11.82   13.38
   8   8  12   12.52    8.71
   8  -8  13  -19.48   13.81
   8   8  13   -4.01    8.37
   8  -8  14   -3.90   14.19
   8  -8  14   34.52   10.49
   8   8  14   -5.90    8.76
   8  -8  15   24.52   13.31
   8  -8  15    9.99   10.37
   8   8  15   22.05   10.99
   8  -8  16  -15.07   12.66
   8  -8  16   -3.13   10.32
   8   8  16  -10.74   10.37
   8  -8  17   14.94   11.42
   8   8  17    5.52   11.57
  -8  10  13   13.42   10.17
  -8  10  12   11.29   10.35
  -8  10  11    4.88   10.21
   8 -10 -11  -10.34   10.81
  -8  10  10   10.98   10.59
   8 -10 -10    8.54   10.85
   8  10 -10   16.58   10.31
  -8  10   9   17.10    9.69
   8 -10  -9   19.49   10.80
   8  10  -9    4.78   10.20
   8 -10  -8    7.13   10.36
   8  10  -8  -11.35    9.86
   8 -10  -7   16.79   10.78
   8  10  -7    3.81    9.96
   8 -10  -6   32.75   10.66
   8  10  -6   11.69    9.69
   8 -10  -5   14.46   10.36
   8  10  -5    2.96    8.77
   8 -10  -4   20.26   11.40
   8  10  -4   -0.86    8.88
   8 -10  -3   62.52   12.22
   8  10  -3   49.79    9.95
   8  10  -3   32.95    8.10
   8  10  -3   27.90    8.06
   8 -10  -2   19.80   10.99
   8  10  -2   -2.54    7.16
   8 -10  -1    2.76   11.15
   8  10  -1    9.23    7.11
   8 -10   0   10.98   11.33
   8  10   0    3.09    7.39
   8 -10   1   27.95   11.59
   8  10   1    6.93    7.86
   8 -10   2   11.32   11.76
   8 -10   3   15.56   12.08
   8  10   3   14.74    7.34
   8 -10   4    9.22   12.38
   8  10   4   -4.36    6.97
   8 -10   5    4.79   12.13
   8  10   5    5.92    7.61
   8 -10   6    0.71   11.81
   8  10   6   -4.03    7.46
   8 -10   7   13.15   11.37
   8  10   7    4.77    8.30
   8  10   8   -4.34    8.30
   8  10   9   -1.76    9.03
   8  10  10   10.34    9.65
   8  10  11   12.95    9.76
   9   1 -24   -7.58   11.14
   9   1 -23   11.05   11.70
   9  -1 -22   22.39   10.77
   9   1 -22   33.89   10.61
   9  -1 -21   67.26   11.58
   9   1 -21   72.06   11.77
   9  -1 -20    7.36    9.63
   9   1 -20    2.58    9.29
   9  -1 -19   99.83   12.02
   9   1 -19  146.59   12.04
   9  -1 -18   55.41   10.67
   9   1 -18   75.08    9.99
   9  -1 -17   67.01   10.96
   9   1 -17   66.45    9.35
   9  -1 -16   31.86    9.22
   9   1 -16   45.99    8.84
   9  -1 -15  443.50   16.23
   9   1 -15  445.04   14.84
   9  -1 -14   55.32    9.13
   9   1 -14   60.23    8.20
   9  -1 -13   12.36    8.65
   9   1 -13    3.46    7.50
   9  -1 -12  218.82   11.76
   9   1 -12  208.02   10.70
   9  -1 -11 1200.29   22.70
   9   1 -11 1191.82   21.50
   9  -1 -10   42.13    7.88
   9   1 -10   46.39    7.75
   9  -1  -9  232.46   10.80
   9   1  -9  262.58   10.48
   9  -1  -8  349.34   12.65
   9   1  -8  343.94   11.53
   9  -1  -7 1787.85   26.35
   9   1  -7 1706.21   23.50
   9  -1  -6   10.23    6.39
   9  -1  -6    2.79    3.50
   9   1  -6   -2.27    5.44
   9  -1  -5 1071.96   18.66
   9  -1  -5 1034.19   12.84
   9   1  -5 1107.47   18.19
   9  -1  -4  109.14    7.40
   9  -1  -4  104.66    5.11
   9   1  -4  111.89    7.28
   9  -1  -3  168.71    8.69
   9  -1  -3  154.13    5.78
   9   1  -3  162.95    7.97
   9   1  -3  163.78    6.16
   9  -1  -2  157.60    8.35
   9  -1  -2  150.97    6.09
   9   1  -2  159.29    7.71
   9   1  -2  149.02    6.63
   9  -1  -1 1758.91   22.17
   9  -1  -1 1793.63   19.54
   9   1  -1 1846.92   21.48
   9   1  -1 1776.07   20.31
   9  -1   0  282.03    9.50
   9  -1   0  272.92    8.82
   9   1   0  282.54    9.14
   9   1   0  274.79    8.37
   9  -1   1   19.72    5.54
   9  -1   1   18.54    5.54
   9   1   1   17.32    4.85
   9   1   1   11.68    4.48
   9  -1   2  137.78    7.41
   9  -1   2  136.17    7.90
   9   1   2  145.25    6.71
   9   1   2  140.54    7.24
   9  -1   3 1128.64   16.46
   9  -1   3 1165.78   18.34
   9   1   3 1104.11   14.86
   9   1   3 1202.11   18.35
   9  -1   4   23.48    5.34
   9  -1   4   40.64    7.09
   9   1   4   28.10    4.99
   9   1   4   33.44    7.15
   9  -1   5   34.66    5.04
   9  -1   5   38.16    7.63
   9   1   5   31.88    4.77
   9   1   5   29.98    6.82
   9  -1   6  169.38    7.57
   9  -1   6  197.08   10.24
   9   1   6  176.09    6.41
   9   1   6  173.99    9.67
   9  -1   7  459.81   11.02
   9  -1   7  485.50   14.90
   9   1   7  438.72   13.82
   9  -1   8   18.82    5.68
   9  -1   8   18.10    7.75
   9   1   8   15.74    8.65
   9   1   9  322.64   13.60
   9  -1  10  173.31   12.17
   9   1  10  166.41   11.80
   9  -1  11  284.97   13.47
   9   1  11  274.34   14.63
   9  -1  12   11.62    8.95
   9   1  12   21.83   10.48
   9  -1  13  379.57   16.36
   9   1  13  372.11   16.50
   9  -1  14   80.81   10.67
   9   1  14   56.87   11.25
   9  -1  15    4.76   10.45
   9   1  15    7.86   10.41
   9  -1  16   57.46   11.56
   9   1  16   48.51   10.49
   9  -1  17  294.04   16.67
   9   1  17  305.66   18.08
   9  -1  18    8.58   10.45
   9   1  18    1.41   11.34
   9  -1  19   26.03   11.70
   9   1  19   14.76   11.39
   9  -1  20   60.58   13.14
   9   1  20   56.00   11.98
   9  -1  21   41.96   13.28
   9   1  21   24.86   12.68
   9  -1  22    3.27   11.65
   9   1  22   12.92   12.73
   9  -1  23   18.34   13.88
   9   1  23   17.06   13.69
   9  -1  24  -12.67   14.27
   9   1  24   15.42   14.83
  -9   3  25   -3.56   12.71
   9   3 -25   12.94   12.54
  -9   3  24   -6.29   11.72
   9   3 -24    1.18   11.67
  -9   3  23   13.09   11.22
   9   3 -23    0.03   10.14
  -9   3  22   56.42   11.05
   9   3 -22   75.23   11.75
  -9   3  21  -10.76   10.27
   9   3 -21    8.49    9.25
  -9   3  20   -5.24    9.62
   9  -3 -20    3.42   11.61
   9   3 -20   -1.68    9.21
  -9   3  19    6.06    8.30
   9  -3 -19    2.57   10.54
   9   3 -19   -5.05    8.53
  -9   3  18  106.05   11.00
   9  -3 -18   95.20   12.22
   9   3 -18  118.25   10.65
  -9   3  17  -10.89    8.17
   9  -3 -17    2.54   10.10
   9   3 -17   -2.28    8.04
  -9   3  16   17.88    7.85
   9  -3 -16    9.03   10.01
   9   3 -16   11.62    7.27
  -9   3  15    7.34    8.24
   9  -3 -15   -3.94    8.26
   9   3 -15    9.47    7.42
  -9   3  14  340.79   13.19
   9  -3 -14  366.86   15.70
   9   3 -14  378.46   13.69
  -9   3  13    7.74    7.16
   9  -3 -13    5.45    7.92
   9   3 -13   10.79    7.19
  -9   3  12  150.32    9.32
   9  -3 -12  182.40   12.31
   9   3 -12  194.63   10.26
  -9   3  11   14.27    7.19
   9  -3 -11   13.84    8.66
   9   3 -11   14.19    6.78
  -9   3  10  246.72   10.31
   9  -3 -10  277.91   13.13
   9   3 -10  277.47   10.69
  -9   3   9    9.96    6.81
   9  -3  -9   20.28    9.06
   9   3  -9   21.14    6.36
  -9   3   8 1036.34   17.28
   9  -3  -8 1142.57   21.69
   9   3  -8 1158.85   18.65
   9  -3  -7    3.55    7.35
   9   3  -7   13.70    5.74
   9  -3  -6    4.81    7.57
   9   3  -6    0.17    5.38
   9  -3  -5   -4.23    5.77
   9   3  -5    2.45    5.10
   9  -3  -4 1004.22   18.79
   9  -3  -4 1185.67   14.12
   9   3  -4 1046.42   16.26
   9  -3  -3   32.97    6.76
   9  -3  -3   33.06    5.95
   9   3  -3   24.76    5.59
   9  -3  -2  540.44   13.80
   9  -3  -2  605.21   11.32
   9   3  -2  485.33   10.66
   9   3  -2  516.93   11.49
   9  -3  -1   -3.25    5.78
   9  -3  -1  -11.91    6.02
   9   3  -1    6.32    4.88
   9   3  -1   -2.23    4.55
   9  -3   0  339.03   10.97
   9  -3   0  379.95   10.24
   9   3   0  358.61    9.09
   9   3   0  356.39   10.34
   9  -3   1    3.52    6.07
   9  -3   1   -3.21    6.31
   9   3   1    4.61    4.60
   9   3   1   -2.41    4.97
   9  -3   2  814.25   16.23
   9  -3   2  936.91   16.40
   9   3   2  789.90   12.22
   9  -3   3   10.00    5.23
   9  -3   3   -2.78    6.40
   9   3   3    8.09    4.25
   9   3   3    5.89    5.16
   9  -3   4   31.85    5.59
   9  -3   4   50.76    7.66
   9   3   4   42.77    5.08
   9   3   4   37.35    6.00
   9  -3   5   13.59    5.90
   9  -3   5   12.45    7.37
   9   3   5   -0.07    8.41
   9  -3   6  471.86   12.89
   9  -3   6  536.41   14.59
   9   3   6  496.75   14.48
   9  -3   7    8.65    6.15
   9  -3   7   14.65    7.32
   9   3   7   23.42    7.51
   9  -3   8    7.75    6.83
   9  -3   8   10.57    7.06
   9   3   8   17.47    8.16
   9  -3   9    6.33    7.03
   9  -3   9    0.21    7.41
   9   3   9    0.21    8.66
   9  -3  10  348.45   13.10
   9  -3  10  343.67   13.93
   9   3  10  313.21   13.82
   9  -3  11    6.14    7.95
   9  -3  11    1.82    8.75
   9   3  11   -6.76    9.89
   9  -3  12   59.25    9.56
   9   3  12   45.82   10.71
   9  -3  13    2.80    9.20
   9   3  13   -8.80    9.37
   9  -3  14  112.30   11.25
   9   3  14  136.34   13.57
   9  -3  15   -2.37   10.37
   9   3  15    3.69   10.82
   9  -3  16  163.05   13.05
   9   3  16  160.56   14.88
   9  -3  17    6.65   10.26
   9   3  17   -6.54   12.06
   9  -3  18   15.50   11.01
   9   3  18   18.95   11.84
   9   3  18   27.43   10.12
   9  -3  19   -1.80   10.49
   9   3  19   -2.66   11.63
   9   3  19    2.81   10.35
   9  -3  20   71.85   12.91
   9   3  20   61.80   13.15
   9   3  20   77.11   12.67
   9  -3  21   10.59   12.75
   9   3  21    5.33   13.08
   9   3  21  -19.52   11.33
   9  -3  22    6.30   13.20
   9   3  22    3.35   13.31
   9  -3  23  -20.33   12.76
   9   3  23    9.77   13.87
  -9   5  23   22.10   13.25
  -9   5  22   23.00   12.85
   9   5 -22   23.00   10.97
  -9   5  21    9.00   11.49
   9   5 -21   10.60    9.69
  -9   5  20   -1.39   10.67
   9   5 -20    2.17    9.47
  -9   5  19   54.87   10.80
   9   5 -19   38.72    9.62
  -9   5  18    0.14    9.37
   9  -5 -18    9.14    9.68
   9   5 -18   14.48    8.51
  -9   5  17   22.40    9.36
   9  -5 -17   17.52    9.41
   9   5 -17    8.00    7.68
  -9   5  16   15.39    8.32
   9  -5 -16    8.57    9.13
   9   5 -16   -4.14    6.97
  -9   5  15  161.79   11.46
   9  -5 -15  186.60   12.36
  -9   5  14   39.24    8.50
   9  -5 -14   31.39    8.30
   9   5 -14   49.18    7.89
  -9   5  13   18.47    7.74
   9  -5 -13   10.81    6.76
   9   5 -13    4.88    6.52
  -9   5  12   11.42    8.07
   9  -5 -12    1.73    7.47
   9   5 -12    3.68    6.34
  -9   5  11  332.12   12.91
   9  -5 -11  344.96   14.02
   9   5 -11  321.83   11.88
  -9   5  10   73.05    8.93
   9  -5 -10   63.58    8.30
   9   5 -10   73.48    7.87
  -9   5   9  122.82    9.64
   9  -5  -9  132.63    9.81
   9   5  -9  121.15    8.83
  -9   5   8   57.15    7.84
   9  -5  -8   75.56    8.53
   9   5  -8   74.57    7.08
  -9   5   7  288.14   10.67
   9  -5  -7  321.56   12.87
   9   5  -7  281.30   10.27
  -9   5   6    2.97    6.32
   9  -5  -6   -0.75    6.53
   9   5  -6    6.23    5.81
  -9   5   5  417.44   11.98
   9  -5  -5  502.91   15.50
   9   5  -5  472.85   12.11
  -9   5   4  100.36    7.50
   9  -5  -4  121.97    8.82
   9   5  -4  126.90    7.65
   9  -5  -3   70.04    8.36
   9   5  -3   63.98    6.32
   9  -5  -2   58.26    7.43
   9   5  -2   48.16    6.00
   9  -5  -1  440.68   14.08
   9   5  -1  399.54   10.26
   9   5  -1  425.34   12.16
   9  -5   0   16.88    6.33
   9   5   0   21.27    5.10
   9   5   0   14.08    6.26
   9  -5   1   25.76    7.34
   9   5   1   32.33    5.25
   9   5   1   28.50    6.31
   9  -5   2   98.38    8.47
   9   5   2   92.25    6.03
   9   5   2   86.40    7.15
   9  -5   3  412.89   13.69
   9  -5   3  474.12   11.21
   9   5   3  378.44   12.11
   9  -5   4   10.61    7.50
   9  -5   4    1.66    6.33
   9   5   4    2.33    6.19
   9  -5   5   34.41    7.84
   9  -5   5   45.20    7.23
   9   5   5   42.71    7.79
   9  -5   6   39.16    8.14
   9  -5   6   32.64    7.40
   9   5   6   36.65    7.51
   9  -5   7  135.11   10.63
   9  -5   7  146.39    9.39
   9   5   7  117.46   10.63
   9  -5   8    3.37    8.32
   9  -5   8   -1.45    6.81
   9   5   8   11.97    7.85
   9  -5   9  115.30   10.65
   9  -5   9  115.51    9.56
   9   5   9  110.49   10.37
   9  -5  10   17.23    8.92
   9  -5  10    8.44    8.10
   9   5  10   23.89    8.61
   9  -5  11   65.55   10.58
   9  -5  11   57.64    9.36
   9   5  11   51.00   11.15
   9  -5  12    1.85    9.83
   9  -5  12   19.60    9.21
   9   5  12    2.80    9.91
   9  -5  13  113.74   12.33
   9  -5  13   99.30   11.46
   9   5  13  101.39   12.93
   9  -5  14   -6.25    8.34
   9   5  14  -12.38   11.61
   9  -5  15   -7.82    9.88
   9   5  15   -5.34   11.10
   9  -5  16   17.01   10.50
   9   5  16   23.05   12.78
   9  -5  17   96.96   12.07
   9   5  17   87.36   13.85
   9   5  17   94.31   12.04
   9  -5  18    5.28   11.27
   9   5  18    7.66   13.14
   9   5  18   -7.76    9.70
   9  -5  19   11.62   11.88
   9   5  19   20.25   14.64
   9   5  19   34.82   12.34
   9  -5  20   18.91   12.35
   9   5  20   10.33   13.93
   9   5  20   -2.34   11.87
   9  -5  21   12.32   11.96
   9   5  21   23.95   15.48
   9   5  21    7.28   13.18
  -9   7  21    3.28   12.40
  -9   7  20    7.96   12.20
  -9   7  19   18.12   11.95
  -9   7  18   19.51   11.28
   9   7 -18    5.20    9.20
  -9   7  17    5.28    9.76
   9   7 -17   10.79    9.00
  -9   7  16  -10.46    9.03
   9  -7 -16    8.85    9.29
   9   7 -16   -4.15    8.10
  -9   7  15   50.27   10.18
   9  -7 -15   49.69   10.21
   9   7 -15   48.97    9.03
  -9   7  14   35.37    9.74
   9  -7 -14   23.12    9.01
   9   7 -14   43.15    8.64
  -9   7  13   18.21    8.76
   9  -7 -13   -3.03    7.81
   9   7 -13    5.06    8.41
  -9   7  12   23.14    8.62
   9  -7 -12   14.68    8.34
   9   7 -12   20.70    9.07
  -9   7  11  100.19   10.41
   9  -7 -11  127.48   10.64
   9   7 -11  129.40   10.59
  -9   7  10    6.65    7.96
   9  -7 -10   20.16    7.96
   9   7 -10   12.94    7.52
  -9   7   9    7.83    7.70
   9  -7  -9    1.86    7.87
   9   7  -9    7.19    7.64
  -9   7   8  126.31   10.08
   9  -7  -8  126.45   10.57
   9   7  -8  143.35    9.91
  -9   7   7  134.86    9.73
   9  -7  -7  140.69   10.41
   9   7  -7  133.92    9.73
  -9   7   6    0.11    7.12
   9  -7  -6   -2.35    6.95
   9   7  -6    5.45    6.23
  -9   7   5  101.02    8.48
   9  -7  -5  114.78   10.16
   9   7  -5   91.85    8.08
  -9   7   4   76.42    7.83
   9  -7  -4  111.58    9.90
   9   7  -4  100.99    8.52
  -9   7   3   28.58    7.18
   9  -7  -3   31.51    7.41
   9   7  -3   38.09    7.30
   9  -7  -2   61.38    9.17
   9   7  -2   53.19    7.12
   9   7  -2   70.55    7.40
   9  -7  -1  217.34   11.71
   9   7  -1  231.75   10.05
   9   7  -1  201.53    9.90
   9  -7   0   28.06    8.25
   9   7   0   34.69    6.70
   9   7   0   36.31    6.89
   9  -7   1   12.01    8.06
   9   7   1    0.91    5.92
   9  -7   2   92.53    9.18
   9   7   2   88.73    8.45
   9  -7   3  186.44   12.20
   9   7   3  163.01    9.81
   9  -7   4    9.79    8.62
   9   7   4    6.47    6.87
   9  -7   5    8.78    8.88
   9   7   5    7.02    7.31
   9  -7   6   44.46   10.69
   9   7   6   58.20    8.99
   9  -7   7   82.12   10.80
   9   7   7   54.24    8.47
   9  -7   8   -8.00    9.20
   9   7   8    8.29    9.04
   9  -7   9   22.74   11.19
   9   7   9   25.79   10.38
   9  -7  10   36.37   11.56
   9   7  10   14.06    8.86
   9  -7  11   20.72   11.49
   9  -7  11   34.36    8.88
   9   7  11   29.78   11.41
   9  -7  12   11.75   12.23
   9  -7  12    7.93    8.74
   9   7  12    5.29   11.84
   9  -7  13   47.14   13.37
   9  -7  13   37.62    9.95
   9   7  13   47.12   12.87
   9  -7  14    5.83   12.60
   9  -7  14   15.35   10.25
   9   7  14   11.89   14.01
   9   7  14   14.17    9.33
   9  -7  15    5.20   14.06
   9  -7  15   -2.23    9.75
   9   7  15   13.10   13.15
   9   7  15    3.39    9.82
   9  -7  16   15.08   10.97
   9   7  16   17.74   11.11
   9  -7  17   30.93   12.05
   9   7  17   36.43   12.41
   9  -7  18   12.25   11.57
   9   7  18  -17.01   11.82
  -9   9  16    3.36   10.77
  -9   9  15   -3.55   10.73
  -9   9  14   23.86   11.58
  -9   9  13   14.18   11.11
   9  -9 -13   -0.97   11.07
   9   9 -13   10.95   10.77
  -9   9  12    4.82   10.40
   9  -9 -12    5.68   10.30
   9   9 -12   19.56    9.81
  -9   9  11   15.14    9.65
   9  -9 -11  -13.78    9.21
   9   9 -11   -8.26    9.50
  -9   9  10   13.00    9.18
   9  -9 -10   16.96   10.11
   9   9 -10   22.06   10.00
  -9   9   9   -2.46    8.94
   9  -9  -9    9.07    8.46
   9   9  -9   -5.38    8.49
  -9   9   8   35.70    9.59
   9  -9  -8   56.69   11.03
   9   9  -8   68.39   10.08
  -9   9   7   29.00    9.25
   9  -9  -7   -7.36    9.01
   9   9  -7   15.13    8.64
   9  -9  -6   11.70    8.95
   9   9  -6    6.56    8.09
   9  -9  -5    8.75    8.46
   9   9  -5   -8.63    7.49
   9  -9  -4   53.76    9.32
   9   9  -4   51.41    9.04
   9  -9  -3   12.65    8.44
   9   9  -3    6.79    8.07
   9   9  -3   -0.02    6.88
   9  -9  -2   22.02   10.24
   9   9  -2    8.29    6.93
   9  -9  -1   -1.53    8.34
   9   9  -1   -3.17    6.56
   9  -9   0   44.96   10.57
   9   9   0   29.02    7.11
   9  -9   1   14.56   10.05
   9   9   1    4.52    6.75
   9  -9   2   34.68   10.98
   9   9   2   26.15    7.37
   9  -9   3   -4.24   10.88
   9   9   3    3.18    6.55
   9  -9   4   14.89   10.67
   9   9   4    4.96    7.39
   9  -9   5    1.77   10.10
   9   9   5   11.47    8.71
   9  -9   6   39.10   12.15
   9   9   6   34.86    9.90
   9  -9   7  -12.86   11.04
   9   9   7   -0.18    9.10
   9  -9   8    0.28   10.28
   9  -9   9   10.78   12.08
   9   9   9   11.49    8.26
   9  -9  10   37.32   13.37
   9   9  10   16.05    8.93
   9  -9  11  -20.23   14.34
   9   9  11    4.24    9.16
   9  -9  12    9.28   13.85
   9   9  12   -2.33    8.65
   9   9  13    2.27    9.75
   9   9  14    0.99   10.75
   9  11  -5    2.37    8.75
   9  11  -4    9.40    8.22
   9  11  -3    2.28    7.92
   9  11  -2    2.82    8.48
  10   0 -24   44.28   13.44
  10   0 -23   -8.31   12.27
  10   0 -22   57.07   12.12
  10   0 -21   -3.19   10.71
  10   0 -20  133.48   13.10
  10   0 -19   23.06   10.27
  10   0 -18   31.58   10.06
  10   0 -17   -0.81    7.85
  10   0 -16  726.66   20.30
  10   0 -15    1.94    8.58
  10   0 -14    2.40    8.62
  10   0 -13   -5.28    7.84
  10   0 -12  854.13   20.16
  10   0 -11    8.34    7.98
  10   0 -10  471.28   14.96
  10   0  -9   -0.47    7.56
  10   0  -8  750.65   17.24
  10   0  -7    9.56    7.50
  10   0  -6 1524.24   23.58
  10   0  -6 1488.72   16.79
  10   0  -5    2.95    6.38
  10   0  -5   -5.36    3.65
  10   0  -4   80.86    7.64
  10   0  -4   63.09    4.99
  10   0  -3   11.12    6.03
  10   0  -3   -0.74    3.88
  10   0  -2 1610.74   21.76
  10   0  -2 1541.96   18.46
  10   0  -1   -2.16    5.90
  10   0  -1  -10.28    4.61
  10   0   0   52.58    6.40
  10   0   0   47.90    5.18
  10   0   1    4.34    5.34
  10   0   1   -7.46    5.96
  10   0   2  972.84   15.95
  10   0   2  989.50   16.87
  10   0   3   -6.88    5.23
  10   0   3   -7.01    5.41
  10   0   4  180.77    7.76
  10   0   4  203.62   10.13
  10   0   5   -3.31    4.94
  10   0   5    0.24    6.21
  10   0   6  552.43   11.29
  10   0   6  597.67   16.13
  10   0   7   -2.61    8.31
  10   0   8  483.56   15.99
  10   0   9    1.37    8.88
  10   0  10  135.66   12.29
  10   0  11   -6.93    9.20
  10   0  12  558.69   18.93
  10   0  13   -2.49    9.65
  10   0  14    6.07    9.45
  10   0  15   -4.16    9.68
  10   0  16  170.72   14.23
  10   0  17   -6.23   10.95
  10   0  18   74.70   12.31
  10   0  19  -19.68   11.23
  10   0  20   36.36   13.29
  10   0  21    7.06   13.55
  10   0  22   13.37   13.62
  10   0  23  -10.46   13.60
  10   2 -25   12.03   12.77
  10   2 -24   18.72   13.11
  10   2 -23   33.78   10.93
  10  -2 -22   22.64   12.74
  10   2 -22   29.60   10.71
  10  -2 -21   24.31   12.33
  10   2 -21    4.34    9.06
  10  -2 -20    6.66   11.73
  10   2 -20   35.93    9.78
  10  -2 -19   91.18   12.72
  10   2 -19  105.32   11.49
  10  -2 -18    3.28   10.08
  10   2 -18   19.82    9.06
  10  -2 -17   99.85   11.94
  10   2 -17  112.26   10.86
  10  -2 -16   82.59   11.32
  10   2 -16   92.11   10.37
  10  -2 -15  259.40   14.22
  10   2 -15  251.94   12.70
  10  -2 -14    2.08    8.16
  10   2 -14    3.33    7.86
  10  -2 -13  255.12   14.02
  10   2 -13  276.79   12.46
  10  -2 -12  242.81   13.08
  10   2 -12  194.68   10.76
  10  -2 -11   16.19    8.36
  10   2 -11   19.63    7.70
  10  -2 -10   43.42    9.67
  10   2 -10   33.00    7.70
  10   2  -9  936.07   18.22
  10  -2  -8  241.94   11.84
  10   2  -8  245.17   10.96
  10  -2  -7  108.64    9.91
  10  -2  -7   99.46    5.25
  10   2  -7  127.28    8.35
  10  -2  -6  299.53   12.04
  10  -2  -6  291.03    7.11
  10   2  -6  318.59   10.80
  10  -2  -5  638.46   15.69
  10  -2  -5  639.10   10.44
  10   2  -5  675.04   14.15
  10  -2  -4  137.89    9.97
  10  -2  -4  108.39    6.70
  10   2  -4  123.14    7.85
  10   2  -4  121.51    6.31
  10  -2  -3  848.05   17.50
  10  -2  -3  802.16   12.91
  10   2  -3  840.23   14.98
  10   2  -3  848.52   14.33
  10  -2  -2  392.69   12.54
  10  -2  -2  388.53   10.10
  10   2  -2  415.46   10.81
  10   2  -2  373.23   10.07
  10  -2  -1  106.31    7.95
  10  -2  -1   91.90    7.40
  10   2  -1  101.22    6.75
  10   2  -1   96.84    6.62
  10  -2   0    9.42    6.04
  10  -2   0   10.31    5.89
  10   2   0   -1.15    4.88
  10   2   0   11.09    5.18
  10  -2   1  845.57   16.08
  10  -2   1  915.96   16.20
  10   2   1  847.58   14.16
  10   2   1  813.83   15.01
  10  -2   2  339.42   10.66
  10  -2   2  390.30   12.26
  10   2   2  385.16   10.00
  10   2   2  360.35   11.05
  10  -2   3   -6.26    5.56
  10  -2   3   -7.34    7.17
  10   2   3    2.51    4.78
  10   2   3   -0.19    4.94
  10  -2   4   37.02    6.24
  10  -2   4   44.40    8.21
  10   2   4   39.92    5.40
  10   2   4   41.27    7.67
  10  -2   5  414.17   11.66
  10  -2   5  422.20   13.86
  10   2   5  405.37   13.09
  10  -2   6  111.65    8.00
  10  -2   6  105.38   10.00
  10   2   6  105.62    9.17
  10  -2   7   29.08    6.35
  10  -2   7   37.10    9.21
  10   2   7   26.62    8.54
  10  -2   8  154.23    9.32
  10  -2   8  124.88   10.87
  10   2   8  126.04   10.34
  10  -2   9  335.28   11.66
  10  -2   9  365.42   14.40
  10   2   9  339.29   14.40
  10  -2  10   24.10   10.36
  10   2  10   12.36    9.02
  10  -2  11  153.89   12.35
  10   2  11  149.75   12.93
  10  -2  12   99.73   11.72
  10   2  12   94.27   12.67
  10  -2  13  147.05   12.69
  10   2  13  151.95   14.22
  10  -2  14   -4.91    9.40
  10   2  14    2.62   10.12
  10  -2  15  172.23   14.10
  10   2  15  157.65   13.70
  10  -2  16   56.80   11.09
  10   2  16   54.93   12.17
  10  -2  17   -0.75   10.27
  10   2  17    0.55   11.39
  10  -2  18    1.41   11.32
  10   2  18    6.30   11.04
  10  -2  19   62.26   13.93
  10   2  19   71.09   14.47
  10   2  19   85.86   11.83
  10  -2  20   13.50   12.50
  10   2  20  -17.12   11.90
  10  -2  21   34.37   13.18
  10   2  21   25.74   13.58
  10  -2  22   13.09   13.82
  10   2  22    7.85   14.00
  10  -2  23    6.45   14.16
  10   2  23    6.23   13.17
 -10   4  24   -7.12   11.84
 -10   4  23   28.32   13.04
  10   4 -23   40.55   12.70
 -10   4  22   -4.06   10.73
  10   4 -22   -5.78    9.75
 -10   4  21  -16.43    9.30
  10   4 -21    2.80   10.72
 -10   4  20   24.57   10.50
  10  -4 -20   -1.54   13.11
  10   4 -20   28.23   10.55
 -10   4  19   80.69   11.59
  10  -4 -19   92.43   13.96
  10   4 -19   92.74   11.32
 -10   4  18    9.69    9.50
  10  -4 -18    5.26   11.28
  10   4 -18    4.71    8.81
 -10   4  17   54.30   10.49
  10  -4 -17   63.44   12.28
  10   4 -17   87.61   10.41
 -10   4  16   89.02    9.93
  10  -4 -16   97.80   12.60
  10   4 -16   89.02    9.80
 -10   4  15   57.29    9.55
  10  -4 -15   77.96   11.87
  10   4 -15   43.47    8.75
 -10   4  14   22.16    8.40
  10  -4 -14    5.70    9.01
  10   4 -14   10.64    7.51
 -10   4  13  211.79   11.28
  10  -4 -13  216.20   13.02
  10   4 -13  232.24   11.53
 -10   4  12   56.58    8.15
  10  -4 -12   67.54   10.05
  10   4 -12   56.15    7.58
 -10   4  11   -1.29    7.48
  10  -4 -11    6.81    7.72
  10   4 -11   -5.15    6.52
 -10   4  10  104.91    9.29
  10  -4 -10   79.53    9.47
  10   4 -10  116.86    8.88
 -10   4   9  224.21   10.41
  10  -4  -9  275.57   13.02
  10   4  -9  266.36   10.64
  10  -4  -8   48.78    9.16
  10   4  -8   61.23    7.34
  10  -4  -7   35.93    8.39
  10   4  -7   34.09    6.54
  10  -4  -6  127.30    9.78
  10   4  -6  123.59    7.63
  10  -4  -5  187.68   10.55
  10   4  -5  172.47    8.12
  10  -4  -4   -0.04    6.86
  10   4  -4    5.54    5.27
  10  -4  -3  230.26   11.31
  10   4  -3  212.29    8.49
  10  -4  -2  230.51   10.67
  10   4  -2  241.34    8.79
  10   4  -2  256.41    9.50
  10  -4  -1  167.93   10.24
  10   4  -1  162.75    7.75
  10   4  -1  168.56    8.68
  10  -4   0   55.15    7.18
  10   4   0   69.81    6.02
  10   4   0   66.08    6.88
  10  -4   1  299.03   11.41
  10  -4   1  340.83   10.74
  10   4   1  292.19    8.66
  10   4   1  298.22   10.37
  10  -4   2  114.87    8.32
  10  -4   2  141.33    8.68
  10   4   2  125.94    6.69
  10   4   2  118.09    7.86
  10  -4   3    9.87    6.68
  10  -4   3    8.58    7.40
  10   4   3   19.02    6.35
  10  -4   4   55.19    7.51
  10  -4   4   76.21    8.47
  10   4   4   61.60    7.48
  10  -4   5  234.24   10.70
  10  -4   5  274.18   11.64
  10   4   5  221.98   10.86
  10  -4   6   29.47    7.84
  10  -4   6   23.76    7.84
  10   4   6   29.72    8.92
  10  -4   7   26.19    7.80
  10  -4   7   39.25    8.57
  10   4   7   24.21    8.52
  10  -4   8   73.01    9.15
  10  -4   8   69.96    9.60
  10   4   8   76.85    9.67
  10  -4   9  214.85   12.04
  10  -4   9  251.89   12.68
  10   4   9  186.53   11.96
  10  -4  10    1.29    8.81
  10  -4  10    6.35    8.76
  10   4  10   -5.34    9.31
  10  -4  11  114.27   11.07
  10  -4  11  109.48   11.18
  10   4  11   94.21   11.37
  10  -4  12   81.70   10.45
  10   4  12   71.26   11.41
  10  -4  13   58.44   10.87
  10   4  13   67.93   12.88
  10  -4  14   11.67    9.76
  10   4  14   12.74   12.10
  10  -4  15  132.82   12.53
  10   4  15  127.83   15.26
  10  -4  16   24.90   11.25
  10   4  16    5.73   12.69
  10  -4  17  -13.97   10.54
  10   4  17  -15.62   11.79
  10  -4  18   10.22   10.43
  10   4  18    1.93   12.80
  10   4  18   23.46   10.69
  10  -4  19   48.62   12.89
  10   4  19   70.55   14.40
  10   4  19   54.26   11.64
  10  -4  20   11.63   13.34
  10   4  20    0.17   13.01
  10   4  20   -2.76   11.95
  10  -4  21   -3.56   13.24
  10   4  21   10.19   15.51
  10   4  21  -15.97   13.12
 -10   6  22   -2.00   13.55
 -10   6  21    6.39   12.65
 -10   6  20   32.62   12.51
 -10   6  19   11.67   11.47
  10   6 -19   -4.42    9.41
 -10   6  18   22.08    9.85
  10   6 -18    4.07    9.13
 -10   6  17    8.27    9.13
  10  -6 -17   11.06   10.03
  10   6 -17    0.63    8.98
 -10   6  16  110.02   11.44
  10  -6 -16  127.82   12.43
  10   6 -16  107.35   10.89
 -10   6  15   -2.27    9.19
  10  -6 -15   12.42    8.51
  10   6 -15   -0.17    7.17
 -10   6  14   12.91    9.38
  10  -6 -14   17.54    9.12
  10   6 -14    9.35    7.65
 -10   6  13   24.51    9.34
  10  -6 -13    8.87    8.63
  10   6 -13   15.37    7.08
 -10   6  12  179.29   12.13
  10  -6 -12  179.68   12.19
  10   6 -12  172.37   10.79
 -10   6  11   15.68    7.93
  10  -6 -11    3.00    7.75
  10   6 -11    7.74    6.30
 -10   6  10   83.98    9.42
  10  -6 -10   92.80    9.59
  10   6 -10   73.51    7.91
 -10   6   9    8.47    6.89
  10  -6  -9   -2.45    8.12
  10   6  -9    7.36    6.71
 -10   6   8  141.40    9.67
  10  -6  -8  165.97   11.48
  10   6  -8  154.07    9.75
 -10   6   7   21.18    7.23
  10  -6  -7    1.72    7.20
  10   6  -7    8.64    6.49
 -10   6   6  265.66   11.21
  10  -6  -6  267.46   12.63
  10   6  -6  292.03   10.99
 -10   6   5    2.95    6.70
  10  -6  -5   -6.83    6.27
  10   6  -5    1.73    5.83
  10  -6  -4   27.58    7.88
  10   6  -4   29.50    6.15
  10  -6  -3    2.70    6.68
  10   6  -3   -0.20    5.89
  10  -6  -2  420.57   14.61
  10   6  -2  460.45   12.31
  10   6  -2  432.41   13.18
  10  -6  -1   -4.10    7.08
  10   6  -1    3.62    5.50
  10   6  -1   -3.00    6.04
  10  -6   0   14.74    6.61
  10   6   0   18.81    5.73
  10   6   0   15.28    6.51
  10  -6   1   14.61    7.11
  10   6   1    9.70    6.60
  10  -6   2  205.15   11.64
  10   6   2  211.67   10.42
  10  -6   3    4.11    7.57
  10   6   3    5.01    6.49
  10  -6   4   57.83    8.98
  10   6   4   51.68    7.46
  10  -6   5    2.94    7.86
  10   6   5    3.06    7.33
  10  -6   6   58.73    9.27
  10   6   6   52.66    8.53
  10  -6   7   -9.23    9.05
  10   6   7    5.68    9.10
  10  -6   8  121.90   12.06
  10  -6   8  134.34   10.59
  10   6   8  118.35   11.34
  10  -6   9  -13.12    9.63
  10  -6   9   -1.64    7.74
  10   6   9    8.88    9.62
  10  -6  10   15.29   10.47
  10  -6  10    3.92    8.94
  10   6  10    3.96    9.99
  10  -6  11   -0.17   10.59
  10  -6  11   -9.44    9.51
  10   6  11  -11.47   10.38
  10  -6  12  153.58   13.86
  10  -6  12  141.50   12.51
  10   6  12  115.82   13.53
  10  -6  13    4.97   12.01
  10  -6  13   -7.39    9.57
  10   6  13   -6.49   11.92
  10  -6  14   -4.01   10.23
  10   6  14    2.77   13.02
  10  -6  15    2.50   11.20
  10   6  15   -8.33   13.25
  10  -6  16   39.46   12.07
  10   6  16   42.94   14.85
  10   6  16   49.86   11.21
  10  -6  17   -4.91   10.69
  10   6  17   -2.64   14.39
  10   6  17    3.04   11.05
  10  -6  18   28.93   12.89
  10   6  18   25.98   15.14
  10   6  18   22.13   12.41
  10  -6  19   -3.65   12.41
  10   6  19    5.09   14.69
  10   6  19    8.49   12.55
 -10   8  18   13.73   12.51
 -10   8  17   25.10   12.09
 -10   8  16    7.99   11.55
 -10   8  15   12.15   10.78
  10  -8 -15   12.64   11.01
  10   8 -15    9.81    9.47
 -10   8  14   -3.40   10.30
  10  -8 -14   -3.19   10.60
  10   8 -14    1.02    8.31
 -10   8  13   55.46   11.29
  10  -8 -13   37.03   11.04
  10   8 -13   47.45    9.98
 -10   8  12   36.05   10.01
  10  -8 -12   21.43    9.83
  10   8 -12   22.17    8.94
 -10   8  11   -0.87    9.39
  10  -8 -11  -13.08    8.77
  10   8 -11    8.16    8.62
 -10   8  10   12.75    9.43
  10  -8 -10    1.62    9.24
  10   8 -10    5.83    8.66
 -10   8   9   66.42    9.94
  10  -8  -9   83.53   11.00
  10   8  -9   82.89   10.53
 -10   8   8   14.45    8.40
  10  -8  -8   29.78    9.73
  10   8  -8   26.86    8.44
 -10   8   7    9.79    7.92
  10  -8  -7    8.53    7.77
  10   8  -7   13.46    8.41
 -10   8   6    8.51    7.40
  10  -8  -6   21.03    8.56
  10   8  -6   20.53    8.21
 -10   8   5   60.41    8.54
  10  -8  -5   65.66   10.10
  10   8  -5   80.95    9.35
  10  -8  -4   -0.45    7.75
  10   8  -4   13.57    7.78
  10  -8  -3   22.41    8.80
  10   8  -3   43.72    8.32
  10   8  -3   48.67    7.68
  10  -8  -2   35.31    9.58
  10   8  -2   27.01    6.76
  10  -8  -1   30.89    9.06
  10   8  -1   22.87    7.38
  10  -8   0    2.27    7.47
  10   8   0   -2.46    7.00
  10  -8   1   55.46   10.20
  10   8   1   57.81    8.30
  10  -8   2   14.04    9.44
  10   8   2   15.88    6.94
  10  -8   3    7.97    9.77
  10   8   3   -1.90    6.55
  10  -8   4    7.57   10.51
  10   8   4   -2.44    6.13
  10  -8   5   36.31   10.85
  10   8   5   45.56    9.09
  10  -8   6   18.44   10.49
  10   8   6    9.12    8.78
  10  -8   7   -3.80   10.09
  10   8   7    4.84    8.97
  10  -8   8   14.30   10.77
  10   8   8   -1.96   10.32
  10  -8   9   55.37   11.76
  10   8   9   48.21   11.70
  10  -8  10   23.89   11.90
  10   8  10    6.27   10.51
  10  -8  11   18.46   12.47
  10   8  11   11.52   11.96
  10  -8  12   25.49   12.98
  10   8  12    8.86   13.98
  10  -8  13   10.23   15.59
  10   8  13   23.03    9.62
  10  -8  14    5.97   15.18
  10  -8  15    6.98   16.57
  10   8  15   18.82   11.54
 -10  10  11    7.67   11.65
 -10  10  10   23.73   10.70
  10  10  -9   14.25   10.80
  10 -10  -8    7.99   11.17
  10  10  -8    7.12   10.83
  10 -10  -7    3.86   11.07
  10  10  -7   -2.28    9.95
  10 -10  -6   12.11   11.23
  10  10  -6    2.77    9.50
  10 -10  -5   21.07   11.37
  10  10  -5    2.88    9.86
  10 -10  -4    5.27   11.59
  10  10  -4   -2.30    7.55
  10 -10  -3   16.66   10.77
  10  10  -3    5.96    7.49
  10 -10  -2  -13.60   11.01
  10  10  -2   18.95    8.42
  10 -10  -1    4.35   11.55
  10  10  -1    2.90    8.14
  10 -10   0   -1.26   12.09
  10  10   0    6.08    8.32
  10 -10   1   25.00   13.18
  10  10   1    3.79    7.82
  10  10   2   10.10    7.46
  10  10   3    0.81    7.87
  10  10   4   -7.92    8.22
  10  10   7   -3.46    8.78
  10  10   8    9.90    9.32
  11   1 -25   49.69   14.74
  11  -1 -24   25.04   15.12
  11   1 -24   27.27   13.60
  11  -1 -23   11.50   13.65
  11   1 -23   24.96   11.92
  11  -1 -22    6.36   11.98
  11   1 -22   13.96   11.67
  11  -1 -21   56.66   12.44
  11   1 -21   83.93   12.23
  11  -1 -20   28.16   11.43
  11   1 -20   30.70   10.14
  11  -1 -19    2.75    9.93
  11   1 -19   15.10    9.70
  11  -1 -18   58.91   11.00
  11   1 -18   49.56    9.45
  11  -1 -17  226.74   13.62
  11   1 -17  253.75   13.65
  11  -1 -16   23.52    8.35
  11   1 -16   16.35    8.27
  11  -1 -15   13.93    7.78
  11   1 -15    8.84    7.26
  11  -1 -14   96.58   10.44
  11   1 -14  101.74   10.29
  11  -1 -13  273.05   13.63
  11   1 -13  306.32   13.44
  11  -1 -12   27.63    8.27
  11   1 -12   29.60    8.17
  11  -1 -11  389.11   14.81
  11   1 -11  355.79   13.29
  11  -1 -10  203.56   11.93
  11   1 -10  207.02   10.97
  11  -1  -9  211.65   11.97
  11   1  -9  208.52   10.53
  11  -1  -8  142.28   10.64
  11  -1  -8  127.20    5.94
  11   1  -8  150.30    9.51
  11  -1  -7  692.93   17.29
  11  -1  -7  675.61   11.24
  11   1  -7  666.04   15.93
  11  -1  -6   87.82    9.31
  11  -1  -6   83.74    5.42
  11   1  -6   98.20    8.34
  11  -1  -5    8.02    6.38
  11  -1  -5   -2.70    4.11
  11   1  -5    9.07    6.56
  11   1  -5   -1.06    4.31
  11  -1  -4  179.67    9.71
  11  -1  -4  161.47    6.61
  11   1  -4  167.47    9.35
  11   1  -4  178.12    7.36
  11  -1  -3  720.61   15.90
  11  -1  -3  710.36   12.69
  11   1  -3  713.28   15.28
  11   1  -3  696.56   13.13
  11  -1  -2   21.72    6.28
  11  -1  -2   11.99    7.30
  11   1  -2   19.32    6.64
  11   1  -2   19.37    4.70
  11  -1  -1   12.05    6.17
  11  -1  -1   20.10    6.16
  11   1  -1   13.97    5.54
  11   1  -1   12.79    5.01
  11  -1   0  164.60    9.03
  11  -1   0  189.31    8.69
  11   1   0  172.02    8.43
  11   1   0  177.21    8.04
  11  -1   1  350.35   11.38
  11  -1   1  373.53   11.30
  11   1   1  344.26   10.18
  11   1   1  321.80   10.07
  11  -1   2   -2.65    5.59
  11  -1   2    9.08    6.76
  11   1   2    0.14    5.48
  11   1   2   -2.39    7.73
  11  -1   3  149.33    7.93
  11  -1   3  160.04    9.53
  11   1   3  159.11    7.91
  11   1   3  155.92    9.43
  11  -1   4  249.56    9.49
  11  -1   4  273.14   12.04
  11   1   4  247.14    9.13
  11   1   4  280.20   11.49
  11  -1   5  258.40    9.70
  11  -1   5  272.38   11.97
  11   1   5  273.79   12.03
  11  -1   6   13.08    5.58
  11  -1   6    9.12    8.74
  11   1   6   27.93    8.57
  11  -1   7  315.81   10.26
  11  -1   7  317.69   13.90
  11   1   7  305.87   12.85
  11  -1   8  147.83   12.32
  11   1   8  134.41   11.61
  11  -1   9   29.76    9.07
  11   1   9   17.61   10.08
  11  -1  10  168.49   13.16
  11   1  10  138.96   12.66
  11  -1  11  368.22   16.54
  11   1  11  351.76   16.47
  11  -1  12   15.24   10.40
  11   1  12   17.73   10.87
  11  -1  13   25.96   10.81
  11   1  13   43.11   11.59
  11  -1  14  122.91   13.81
  11   1  14  104.98   13.36
  11  -1  15   66.40   11.66
  11   1  15   73.00   12.89
  11  -1  16  -12.31   10.63
  11   1  16   -0.64   11.24
  11  -1  17   78.82   12.69
  11   1  17   75.52   13.21
  11  -1  18   17.27   12.09
  11   1  18    2.60   12.24
  11  -1  19    9.62   12.10
  11   1  19   16.39   11.45
  11  -1  20   -9.55   12.96
  11   1  20   17.49   13.07
  11  -1  21   15.52   13.28
  11   1  21   22.29   12.55
  11  -1  22  -12.34   13.86
  11   1  22   -1.18   14.06
  11   3 -23   -5.73   11.49
  11  -3 -22    8.18   13.18
  11   3 -22   13.92   11.12
  11  -3 -21   -3.94   13.20
  11   3 -21   -8.31   10.49
  11  -3 -20   23.64   12.88
  11   3 -20   57.94   11.48
  11  -3 -19   -1.88   11.95
  11   3 -19   -0.44    9.64
  11  -3 -18   86.72   13.11
  11   3 -18  100.72   10.81
  11  -3 -17   -0.17   10.62
  11   3 -17    2.80    8.43
  11  -3 -16   59.82   11.47
  11   3 -16   60.46    9.19
  11  -3 -15   -3.71    9.74
  11   3 -15    9.72    7.36
  11  -3 -14  304.11   15.22
  11   3 -14  289.99   12.96
  11  -3 -13   14.88    9.22
  11   3 -13   10.78    7.75
  11  -3 -12   15.88    9.10
  11   3 -12   -0.55    6.79
  11  -3 -11   12.59    8.16
  11   3 -11    5.92    7.37
  11  -3 -10  701.82   19.43
  11   3 -10  675.07   16.73
  11  -3  -9   -1.90    9.17
  11   3  -9   -1.72    7.02
  11  -3  -8  326.11   14.26
  11   3  -8  300.38   11.50
  11  -3  -7   17.47    8.90
  11   3  -7   20.92    6.91
  11  -3  -6  464.65   15.61
  11   3  -6  423.29   12.06
  11  -3  -5    2.46    6.39
  11   3  -5    2.65    6.14
  11  -3  -4  743.14   17.63
  11   3  -4  721.39   14.92
  11   3  -4  800.36   15.00
  11  -3  -3    4.69    7.08
  11   3  -3   -1.25    5.69
  11   3  -3   -5.22    4.68
  11  -3  -2   27.50    6.57
  11  -3  -2   33.80    7.20
  11   3  -2   37.54    6.17
  11   3  -2   23.23    5.16
  11  -3  -1   15.78    6.18
  11  -3  -1   40.61    7.93
  11   3  -1   42.93    6.16
  11   3  -1   26.65    5.88
  11  -3   0  593.77   15.15
  11  -3   0  740.09   15.63
  11   3   0  587.03   12.49
  11   3   0  589.96   13.96
  11  -3   1   15.92    6.10
  11  -3   1   16.83    7.56
  11   3   1   13.79    5.52
  11   3   1   14.07    5.53
  11  -3   2    4.54    6.14
  11  -3   2   -5.47    7.50
  11   3   2    7.74    5.02
  11   3   2    2.85    5.61
  11  -3   3    2.46    5.58
  11  -3   3   19.51    8.51
  11   3   3    4.14    6.20
  11  -3   4  455.61   13.35
  11  -3   4  653.22   16.66
  11   3   4  496.35   14.05
  11  -3   5    2.47    6.53
  11  -3   5   -2.61    8.09
  11   3   5   -8.15    8.43
  11  -3   6  112.69    8.43
  11  -3   6  132.54   10.65
  11   3   6  128.72   10.56
  11  -3   7    9.52    6.80
  11  -3   7    8.15    9.40
  11   3   7    6.01    7.54
  11  -3   8  365.64   12.72
  11  -3   8  424.72   15.73
  11  -3   9    8.44    7.84
  11  -3   9   45.74   10.29
  11   3   9    7.87    9.15
  11  -3  10  405.94   15.87
  11   3  10  368.15   16.11
  11  -3  11   -4.75    9.67
  11   3  11   -1.30    9.65
  11  -3  12   38.42   11.17
  11   3  12   46.63   11.28
  11  -3  13   17.38   10.48
  11   3  13    7.28   10.63
  11  -3  14  197.25   14.25
  11   3  14  200.67   16.01
  11  -3  15  -14.46   10.33
  11   3  15    1.32   12.12
  11  -3  16   26.11   11.79
  11   3  16   18.31   11.66
  11  -3  17    4.02   11.04
  11   3  17   22.17   11.41
  11  -3  18   46.30   13.07
  11   3  18   45.17   13.98
  11  -3  19   -3.75   11.55
  11   3  19   19.07   12.48
  11  -3  20   15.41   13.27
  11   3  20    7.86   14.18
  11   3  20   28.31   12.52
  11  -3  21  -17.04   13.07
  11   3  21   -0.65   13.68
  11   3  21   -4.65   13.00
 -11   5  22    9.32   11.38
 -11   5  21   36.06   11.36
 -11   5  20   -2.12   10.61
  11   5 -20    6.01   10.60
 -11   5  19  -10.19    9.19
  11  -5 -19   -2.28   11.35
  11   5 -19    4.03    9.43
 -11   5  18    1.37    9.71
  11  -5 -18    8.72   10.96
  11   5 -18   -5.78    8.62
 -11   5  17  106.14   11.30
  11  -5 -17   90.55   12.44
  11   5 -17  112.14   11.69
 -11   5  16   14.17    9.26
  11  -5 -16   20.96   10.55
  11   5 -16   19.03    8.29
 -11   5  15   19.15    8.79
  11  -5 -15   25.36    9.28
  11   5 -15   15.85    8.04
 -11   5  14   36.72    9.23
  11  -5 -14   28.65   10.01
  11   5 -14   14.75    7.49
 -11   5  13  117.36   10.23
  11  -5 -13  120.42   11.34
  11   5 -13  136.83    9.97
 -11   5  12   13.73    7.77
  11  -5 -12    3.82    7.44
  11   5 -12   12.44    7.65
 -11   5  11  194.55   11.27
  11  -5 -11  225.37   13.21
  11   5 -11  214.69   10.90
 -11   5  10  113.40    9.57
  11  -5 -10  142.29   10.94
  11   5 -10  120.62    8.93
  11  -5  -9   32.36    8.84
  11   5  -9   32.26    7.33
  11  -5  -8   21.13    8.16
  11   5  -8   17.41    6.31
  11  -5  -7  415.11   15.25
  11  -5  -6  108.29   10.30
  11   5  -6   99.94    8.22
  11  -5  -5   21.25    7.67
  11   5  -5   31.37    6.48
  11  -5  -4  157.97   11.22
  11   5  -4  150.72    8.46
  11  -5  -3  144.67   10.40
  11   5  -3  149.25    8.30
  11   5  -3  133.50    8.25
  11  -5  -2   -1.61    6.43
  11   5  -2    8.20    5.68
  11   5  -2   -0.92    5.84
  11  -5  -1   64.88    8.45
  11   5  -1   61.54    6.40
  11   5  -1   61.44    7.38
  11  -5   0   86.28    8.48
  11   5   0  107.08    7.30
  11   5   0   93.05    8.33
  11  -5   1   86.61    8.59
  11   5   1   73.76    8.04
  11  -5   2   18.64    7.49
  11   5   2   23.66    6.40
  11  -5   3   56.85    8.30
  11   5   3   58.93    7.75
  11  -5   4   67.70    8.02
  11   5   4   57.98    8.49
  11  -5   5   52.06    8.56
  11  -5   5   60.58    8.90
  11   5   5   42.17    7.55
  11  -5   6   24.11    7.63
  11  -5   6   32.25    8.52
  11   5   6   10.40    9.24
  11  -5   7  194.79   12.07
  11  -5   7  197.81   11.60
  11   5   7  172.96   12.38
  11  -5   8   32.62    8.86
  11  -5   8   37.55    9.23
  11   5   8   27.72    9.81
  11  -5   9    2.83    8.78
  11  -5   9    3.95    8.86
  11   5   9  -10.06    9.05
  11  -5  10   43.11   10.38
  11  -5  10   39.09   10.38
  11   5  10   41.42   10.95
  11  -5  11  197.58   13.82
  11  -5  11  160.64   12.18
  11   5  11  150.08   13.23
  11  -5  12   -2.53   10.16
  11   5  12   12.88   11.22
  11  -5  13   14.78   10.27
  11   5  13   33.01   13.01
  11  -5  14   19.46   10.69
  11   5  14   22.07   12.47
  11  -5  15    8.60   10.94
  11   5  15   24.82   13.80
  11  -5  16    7.43   11.73
  11   5  16    2.33   12.80
  11  -5  17   33.14   12.59
  11   5  17   29.80   14.85
  11  -5  18   10.71   12.81
  11   5  18    6.18   14.57
  11   5  18   15.30   11.30
  11  -5  19   -3.10   12.35
  11   5  19    4.42   15.40
  11   5  19  -11.56   11.58
  11  -5  20   -6.94   13.22
  11   5  20    1.03   15.53
  11   5  20   15.49   13.10
 -11   7  19    1.99   10.97
 -11   7  18   12.84   11.45
 -11   7  17   38.70   11.82
  11  -7 -17   35.62   12.47
 -11   7  16    4.19    9.29
  11  -7 -16   -4.79   11.05
  11   7 -16   -2.75    8.75
 -11   7  15   -7.34    9.58
  11  -7 -15   -2.45   10.12
  11   7 -15  -14.21    8.94
 -11   7  14   23.90   10.07
  11  -7 -14   29.05   10.33
  11   7 -14   20.26    8.41
 -11   7  13   50.04   10.24
  11  -7 -13   32.61    9.59
  11   7 -13   40.90    8.37
 -11   7  12    2.90    8.89
  11  -7 -12   -6.93    8.95
  11   7 -12    2.41    7.51
 -11   7  11   32.58    9.33
  11  -7 -11   28.47    9.30
  11   7 -11   49.28    8.83
 -11   7  10   38.45    8.49
  11  -7 -10   30.88    9.25
  11   7 -10   33.71    7.54
 -11   7   9   42.26    8.50
  11  -7  -9   51.58    9.45
  11   7  -9   43.88    7.95
 -11   7   8   25.87    8.57
  11  -7  -8   15.43    8.88
  11   7  -8   32.75    7.26
 -11   7   7   85.34    9.24
  11   7  -7   71.21    8.17
  11  -7  -6   21.29    8.27
  11   7  -6   16.19    7.00
  11  -7  -5    5.89    8.11
  11   7  -5   -0.49    6.44
  11  -7  -4   35.50    9.12
  11   7  -4   24.71    6.91
  11  -7  -3   91.46   10.26
  11   7  -3   79.80    7.98
  11   7  -3   89.33    8.24
  11  -7  -2    6.50    7.99
  11   7  -2   -0.24    6.27
  11   7  -2   -6.41    6.32
  11  -7  -1    7.49    7.71
  11   7  -1    0.87    6.41
  11  -7   0   37.61    8.42
  11   7   0   37.45    7.19
  11  -7   1   34.04    8.76
  11   7   1   42.18    7.12
  11  -7   2   -5.52    7.89
  11   7   2   -2.30    7.16
  11  -7   3   28.79    8.30
  11   7   3   39.01    7.55
  11  -7   4   23.25    8.51
  11   7   4   26.80    8.04
  11  -7   5   47.09    9.47
  11   7   5   33.84    8.72
  11  -7   6   20.94   10.03
  11   7   6    8.39    8.45
  11  -7   7   63.08   12.15
  11   7   7   31.04   10.44
  11  -7   8   16.04   10.52
  11   7   8   21.36    9.58
  11  -7   9   -5.06    8.85
  11   7   9    0.34   10.37
  11  -7  10   28.91   10.98
  11   7  10   13.24   10.92
  11  -7  11   66.14   12.82
  11   7  11   40.81   12.77
  11  -7  12    2.49   12.56
  11   7  12    8.75   11.62
  11  -7  13  -36.39   12.87
  11   7  13  -11.28   12.85
  11  -7  14   27.94   11.66
  11   7  14   26.98   15.44
  11  -7  15   23.79   11.29
  11   7  15    3.06   14.98
  11  -7  16  -19.09   11.45
  11   7  16  -17.07   15.07
  11   7  16   12.88   11.51
 -11   9  14   32.40   12.03
 -11   9  13   10.05   11.30
  11  -9 -13   -3.70   11.97
 -11   9  12    0.82    9.80
  11  -9 -12    2.93   10.93
 -11   9  11    4.68    9.75
  11  -9 -11    8.95   11.06
  11   9 -11    5.49    9.87
 -11   9  10   33.28   10.49
  11  -9 -10   45.17   11.99
  11   9 -10   37.29    9.81
 -11   9   9   14.07    9.71
  11  -9  -9    1.20   11.04
  11   9  -9    2.73    9.08
 -11   9   8    0.48    9.17
  11  -9  -8    4.55    9.33
  11   9  -8   10.86    9.23
  11  -9  -7   -5.38    9.09
  11   9  -7    2.89    9.15
  11  -9  -6   22.41   10.91
  11   9  -6   23.41    9.06
  11  -9  -5    4.74    9.94
  11   9  -5    8.90    8.87
  11  -9  -4   37.15    9.87
  11   9  -4   30.35    7.90
  11  -9  -3    1.13    9.37
  11   9  -3    2.43    6.99
  11  -9  -2    4.66    9.30
  11   9  -2    0.56    7.63
  11  -9  -1    7.93    9.24
  11   9  -1   12.49    7.98
  11  -9   0   47.27   11.47
  11   9   0   27.92    8.18
  11  -9   1   -8.09   10.62
  11   9   1   -4.38    7.13
  11  -9   2    5.33   10.49
  11   9   2    4.06    7.31
  11  -9   3    1.21   11.41
  11   9   3    9.08    7.75
  11  -9   4   47.13   12.76
  11   9   4   32.82    9.14
  11  -9   5  -14.44   11.31
  11   9   5   -5.70    9.73
  11  -9   6    8.96   12.28
  11   9   6   -0.29    9.85
  11  -9   7    9.32   13.22
  11   9   7   -6.10   11.21
  11  -9   8   39.41   13.78
  11   9   8   26.85   12.37
  11  -9   9    1.08   13.00
  11   9   9   19.80   12.37
  12   0 -24    7.61   13.87
  12   0 -23   11.55   12.73
  12   0 -22   75.30   13.12
  12   0 -21    4.21   11.76
  12   0 -20    1.13   11.29
  12   0 -19   -0.76   10.10
  12   0 -18  226.02   14.19
  12   0 -17   -6.19    9.41
  12   0 -16  144.29   12.03
  12   0 -15   -7.54    8.49
  12   0 -14  254.78   13.45
  12   0 -13   -3.20    8.52
  12   0 -12  469.21   16.80
  12   0 -11    5.61    7.76
  12   0 -10    9.43    8.08
  12   0  -9   -9.90    8.02
  12   0  -8  673.77   17.41
  12   0  -8  654.23   11.97
  12   0  -7    0.64    7.35
  12   0  -7   -7.54    4.16
  12   0  -6    7.83    6.61
  12   0  -6    4.29    4.24
  12   0  -5   -2.57    6.94
  12   0  -5   -5.21    4.02
  12   0  -4  201.55   10.46
  12   0  -4  184.50    7.49
  12   0  -3   -1.07    6.60
  12   0  -3   -0.95    4.28
  12   0  -2  147.66    8.28
  12   0  -2  181.77    8.03
  12   0  -1    0.92    6.28
  12   0  -1    2.34    4.82
  12   0   0  283.19   10.78
  12   0   0  316.75   11.40
  12   0   1    5.64    6.01
  12   0   1    0.71    6.10
  12   0   2  219.29    9.51
  12   0   2  247.06   10.34
  12   0   3    4.73    6.05
  12   0   3   -2.77    7.13
  12   0   4   78.21    7.21
  12   0   4   95.85    9.40
  12   0   5    1.35    5.59
  12   0   5   -4.02    7.65
  12   0   6  509.42   16.57
  12   0   7   -5.46    9.28
  12   0   8   39.59   10.28
  12   0   9   -8.17   10.04
  12   0  10  345.97   16.34
  12   0  11  -13.62   10.40
  12   0  12  111.95   12.31
  12   0  13    6.60   10.64
  12   0  14   12.21   10.92
  12   0  15    3.95   10.16
  12   0  16   97.99   14.61
  12   0  17   -7.72   10.70
  12   0  18    7.64   12.82
  12   0  19    5.64   12.62
  12   0  20   28.60   13.20
  12   0  21   -2.95   12.81
  12   0  22   10.00   14.19
  12  -2 -23   42.62   15.25
  12   2 -23   30.29   12.96
  12  -2 -22    5.94   14.03
  12   2 -22   15.68   10.30
  12  -2 -21   22.81   12.82
  12   2 -21   19.91   11.41
  12  -2 -20   35.15   12.01
  12   2 -20    3.15   10.08
  12  -2 -19   89.11   12.84
  12   2 -19   92.19   11.93
  12  -2 -18   40.24   10.34
  12   2 -18   33.79    9.86
  12  -2 -17   16.20    9.36
  12   2 -17    7.88    8.26
  12  -2 -16    7.50    9.85
  12   2 -16   10.74    8.03
  12  -2 -15  376.67   16.03
  12   2 -15  359.12   15.13
  12  -2 -14   30.11    9.05
  12   2 -14   24.96    7.89
  12  -2 -13   55.54   10.26
  12   2 -13   55.02    8.42
  12  -2 -12   30.31    9.65
  12   2 -12   41.53    8.30
  12  -2 -11  295.26   14.15
  12   2 -11  312.89   12.70
  12  -2 -10   16.41    8.86
  12   2 -10   23.05    7.12
  12  -2  -9  359.38   14.54
  12   2  -9  371.89   13.27
  12  -2  -8   77.56    9.96
  12   2  -8   79.09    8.48
  12  -2  -7  150.32   10.93
  12   2  -7  133.83    8.96
  12  -2  -6   25.46    8.11
  12   2  -6    6.05    6.59
  12   2  -6    8.06    4.62
  12  -2  -5  340.81   13.30
  12  -2  -5  352.78   10.28
  12   2  -5  325.48   11.47
  12   2  -5  332.61    9.99
  12  -2  -4  113.25    9.29
  12  -2  -4  122.50    7.77
  12   2  -4  126.10    8.61
  12   2  -4  123.58    7.06
  12  -2  -3    9.89    7.69
  12  -2  -3   18.53    6.31
  12   2  -3   10.48    6.03
  12   2  -3   10.83    5.20
  12  -2  -2   16.58    6.79
  12  -2  -2   17.38    6.59
  12   2  -2   18.65    6.14
  12   2  -2   13.97    5.09
  12  -2  -1  548.64   14.69
  12  -2  -1  616.67   14.26
  12   2  -1  568.75   13.32
  12   2  -1  514.70   12.64
  12  -2   0   88.77    7.74
  12  -2   0   83.32    8.18
  12   2   0   84.99    7.66
  12   2   0   80.11    6.93
  12  -2   1   22.55    6.50
  12  -2   1   25.76    7.70
  12   2   1   21.55    5.91
  12   2   1   35.15    6.59
  12  -2   2  135.47    8.55
  12  -2   2  165.20   10.12
  12   2   2  148.04    8.24
  12   2   2  140.07    8.41
  12  -2   3  528.77   13.80
  12  -2   3  638.24   16.85
  12   2   3  588.00   12.70
  12   2   3  624.51   16.31
  12  -2   4   40.26    7.00
  12  -2   4   45.73    9.22
  12   2   4   56.09    9.63
  12  -2   5  203.21    9.45
  12  -2   5  294.42   13.62
  12   2   5  232.79   11.65
  12  -2   6   96.21    8.32
  12  -2   6   84.19   10.48
  12   2   6   77.19    9.16
  12  -2   7  162.18    9.28
  12  -2   7  173.45   12.32
  12   2   7  151.62   11.11
  12  -2   8   13.29    9.08
  12   2   8   15.82    9.71
  12  -2   9  444.22   17.11
  12   2   9  394.24   16.29
  12  -2  10   37.54   10.07
  12   2  10   35.26   11.13
  12  -2  11    7.86    9.93
  12   2  11   10.94    9.84
  12  -2  12   35.02   10.52
  12   2  12   37.62   12.06
  12  -2  13  164.74   14.41
  12   2  13  125.10   13.58
  12  -2  14   15.18   11.67
  12   2  14  -12.14   11.20
  12  -2  15   42.93   12.01
  12   2  15    6.85   11.92
  12  -2  16   21.39   12.36
  12   2  16   17.10   12.29
  12  -2  17   49.68   13.54
  12   2  17   64.72   14.34
  12  -2  18    7.27   12.15
  12   2  18    3.71   11.43
  12  -2  19   25.72   12.45
  12   2  19   21.28   12.46
  12  -2  20  -16.34   13.27
  12   2  20    2.06   12.84
  12  -2  21    1.93   14.02
  12   2  21   12.26   14.21
  12  -4 -21   33.43   15.86
  12   4 -21   29.13   11.85
  12  -4 -20   12.54   14.96
  12   4 -20   20.38   10.94
  12  -4 -19   67.59   14.91
  12   4 -19   66.74   11.80
  12  -4 -18   38.28   13.49
  12   4 -18   31.00   10.36
  12  -4 -17    6.33   11.96
  12   4 -17   19.04    9.64
  12  -4 -16   32.34   12.37
  12   4 -16   30.65    9.68
  12  -4 -15  209.83   15.37
  12   4 -15  202.85   12.95
  12  -4 -14   25.65   11.41
  12   4 -14   31.36    9.13
  12  -4 -13   35.79   10.15
  12   4 -13   55.33    8.89
  12  -4 -12  109.73   11.98
  12   4 -12  111.23   10.27
  12  -4 -11  208.51   12.69
  12   4 -11  218.81   11.97
  12  -4 -10   11.46    8.27
  12   4 -10    7.28    7.75
  12  -4  -9  205.71   12.55
  12   4  -9  199.95   11.08
  12  -4  -8  113.21   11.07
  12   4  -8   94.94    8.67
  12  -4  -7   31.78    8.48
  12   4  -7   30.93    7.13
  12  -4  -6    6.27    6.90
  12   4  -6    3.14    7.15
  12  -4  -5  244.54   12.12
  12   4  -5  255.03   10.89
  12  -4  -4   53.84    8.12
  12   4  -4   57.50    7.26
  12   4  -4   57.23    6.97
  12  -4  -3   25.54    7.27
  12   4  -3   27.70    6.35
  12   4  -3   28.42    6.00
  12  -4  -2   23.35    7.23
  12   4  -2   28.45    6.47
  12   4  -2   16.85    6.07
  12  -4  -1  215.84   11.15
  12   4  -1  218.46    9.41
  12   4  -1  224.86   10.14
  12  -4   0   26.66    7.57
  12   4   0   30.07    6.33
  12   4   0   37.83    6.57
  12  -4   1   17.03    6.88
  12   4   1   25.17    6.53
  12  -4   2  131.06    9.11
  12   4   2  163.54    9.54
  12  -4   3  514.66   15.18
  12  -4   3  671.73   16.77
  12   4   3  554.60   15.86
  12  -4   4    6.02    7.11
  12  -4   4   -5.63    8.35
  12   4   4    3.57    7.14
  12  -4   5   69.30    7.84
  12  -4   5   94.13   10.28
  12   4   5   84.95   10.81
  12  -4   6   98.64    9.03
  12  -4   6  114.26   10.91
  12   4   6  133.19   11.49
  12  -4   7  111.75   10.53
  12  -4   7  138.64   11.53
  12   4   7  111.78   11.42
  12  -4   8   22.31    7.92
  12  -4   8   21.31   10.06
  12   4   8   25.63    8.67
  12  -4   9  229.75   12.94
  12  -4   9  277.61   14.55
  12   4   9  214.02   14.09
  12  -4  10   43.91   11.26
  12   4  10   68.78   11.12
  12  -4  11   -5.46   10.00
  12   4  11   -2.05    9.44
  12  -4  12   31.91   11.32
  12   4  12   32.99   11.42
  12  -4  13  103.46   12.82
  12   4  13   88.82   14.10
  12  -4  14   -5.45   10.67
  12   4  14    6.88   11.82
  12  -4  15   20.55   11.01
  12   4  15   29.82   13.05
  12  -4  16   10.18   10.73
  12   4  16   29.13   13.77
  12  -4  17   35.13   12.11
  12   4  17   47.87   14.19
  12  -4  18   -4.38   11.74
  12   4  18   -0.74   13.46
  12  -4  19    6.59   11.42
  12   4  19   42.92   15.56
  12  -4  20   15.06   12.82
  12   4  20   22.81   15.46
  12   4  20    6.59   13.36
 -12   6  20  -10.84   11.76
 -12   6  19    8.56   11.60
  12  -6 -19   17.51   11.77
 -12   6  18   41.85   11.78
  12  -6 -18   41.83   12.30
 -12   6  17    5.17   10.45
  12  -6 -17    0.78   10.46
  12   6 -17   -2.62    9.77
 -12   6  16   15.02   10.04
  12  -6 -16   18.29   10.79
  12   6 -16   24.72    9.91
 -12   6  15   -5.55    8.99
  12  -6 -15    3.07   10.08
  12   6 -15   -8.87    8.68
 -12   6  14   32.88    9.79
  12  -6 -14   40.31   10.60
  12   6 -14   37.81    9.48
 -12   6  13   -9.52    8.28
  12  -6 -13   12.43    9.43
  12   6 -13   -0.88    8.11
 -12   6  12   88.03   10.37
  12  -6 -12   98.16   11.15
  12   6 -12   88.83   10.17
  12  -6 -11    0.97    9.06
  12   6 -11   -1.13    7.71
  12  -6 -10    1.24    9.06
  12   6 -10   13.24    7.73
  12  -6  -9   -3.86    8.00
  12   6  -9    3.79    7.43
  12  -6  -8  128.02   12.18
  12   6  -8  126.55    9.66
  12  -6  -7   -6.71    8.01
  12   6  -7   -3.63    6.95
  12  -6  -6    8.30    7.82
  12   6  -6    9.80    6.70
  12  -6  -5    1.68    8.00
  12   6  -5   -1.86    6.36
  12  -6  -4  135.24   10.90
  12   6  -4  156.81    9.24
  12   6  -4  142.83    9.45
  12  -6  -3    0.20    7.10
  12   6  -3   -5.54    6.11
  12   6  -3   -8.57    5.71
  12  -6  -2   41.21    8.87
  12   6  -2   30.54    6.79
  12   6  -2   44.86    7.66
  12  -6  -1    7.24    7.35
  12   6  -1    9.50    6.60
  12  -6   0   97.85    9.47
  12   6   0  105.83    8.80
  12  -6   1    5.83    7.59
  12   6   1   18.79    7.04
  12  -6   2  219.57   12.84
  12   6   2  220.00   11.68
  12  -6   3   -8.90    7.75
  12   6   3    4.15    7.39
  12  -6   4   16.14    8.39
  12   6   4   24.71    7.88
  12  -6   5    0.59    8.26
  12   6   5   -7.12    7.66
  12  -6   6  158.86   12.35
  12   6   6  138.87   11.03
  12  -6   7    6.76    8.45
  12   6   7   -7.69    9.43
  12  -6   8   14.45   10.96
  12   6   8   15.60    9.71
  12  -6   9   -1.86   10.27
  12   6   9    5.23    9.60
  12  -6  10   45.15   11.77
  12   6  10   42.05   11.65
  12  -6  11   12.55   11.46
  12  -6  11   -6.72   10.56
  12   6  11   -4.66   11.40
  12  -6  12   48.26   11.59
  12   6  12   44.23   12.54
  12  -6  13    1.60   11.21
  12   6  13    3.57   13.49
  12  -6  14  -10.60   10.85
  12   6  14  -13.42   12.65
  12  -6  15    5.15   12.12
  12   6  15  -12.07   14.44
  12  -6  16   23.72   13.07
  12   6  16   14.03   15.62
  12  -6  17   18.26   14.21
  12   6  17  -15.16   15.81
 -12   8  16   10.15   11.13
 -12   8  15   40.43   11.57
  12  -8 -15    7.52   12.28
 -12   8  14   10.59   10.79
  12  -8 -14   22.36   11.49
 -12   8  13   15.24   10.39
  12  -8 -13   -1.01   11.05
  12   8 -13   15.58    9.29
 -12   8  12    8.47    9.18
  12  -8 -12    8.09   11.33
  12   8 -12   -1.85    8.87
 -12   8  11   17.22    9.90
  12  -8 -11   14.08   10.01
  12   8 -11   25.45    9.23
 -12   8  10  -11.37    9.38
  12  -8 -10    6.86   10.19
  12   8 -10    2.55    8.38
  12  -8  -9   34.89   11.00
  12   8  -9   21.23    8.52
  12  -8  -8    3.53    9.94
  12   8  -8    9.19    7.78
  12  -8  -7    7.40    8.83
  12   8  -7    2.99    7.72
  12  -8  -6    1.97    9.03
  12   8  -6    2.47    7.38
  12  -8  -5   30.70   10.06
  12   8  -5   21.84    7.99
  12   8  -5   34.98    7.83
  12  -8  -4    3.23    9.50
  12   8  -4   -3.35    7.08
  12   8  -4    7.33    7.31
  12  -8  -3   -2.35    8.89
  12   8  -3   -4.76    6.63
  12  -8  -2    5.76    8.52
  12   8  -2   -1.03    7.70
  12  -8  -1   47.45   10.46
  12   8  -1   49.05    8.80
  12  -8   0    7.61    8.55
  12   8   0   -0.03    7.49
  12  -8   1    2.13    9.02
  12   8   1    0.46    7.26
  12  -8   2    3.64    9.63
  12   8   2    4.03    7.19
  12  -8   3   46.25   10.64
  12   8   3   27.62    7.93
  12  -8   4  -10.13   10.71
  12   8   4    5.76    8.52
  12  -8   5   24.13   11.94
  12   8   5   22.00    9.60
  12  -8   6   -2.50   11.32
  12   8   6    8.79    9.39
  12  -8   7   39.81   12.31
  12   8   7   22.75   11.28
  12  -8   8    8.55   12.09
  12   8   8   -1.39   11.04
  12  -8   9   38.81   13.96
  12   8   9   27.06   11.97
  12  -8  10   -5.21   13.36
  12   8  10    4.67   11.89
  12  -8  11   12.46   13.37
  12   8  11   -5.89   12.60
  12  -8  12    6.85   14.14
  12   8  12   -3.38   13.44
  12  -8  13    4.59   16.65
  12   8  13    7.41   14.11
  12  10  -7   -0.14    8.46
  12  10  -6   16.32    8.10
  12  10  -5    3.00    8.38
  12  10  -4    7.78    8.46
  12  10  -3    6.87    8.79
  12  10  -2    6.33    8.53
  12  10  -1   16.94    8.78
  12  10   0   -5.11    7.77
  12  10   1    6.85    8.37
  12  10   2    7.56    8.98
  12  10   3   10.30    9.41
  12  10   4    2.38   11.22
  13  -1 -23   78.90   15.72
  13  -1 -22   14.51   13.78
  13   1 -22   12.86   12.07
  13  -1 -21   19.38   12.68
  13   1 -21    2.49   11.36
  13  -1 -20   35.47   11.80
  13   1 -20   38.03   12.13
  13  -1 -19   55.60   11.91
  13   1 -19   38.92   10.64
  13  -1 -18   -7.90   10.77
  13   1 -18   -0.61    9.30
  13  -1 -17  103.62   13.34
  13   1 -17   91.61   11.03
  13  -1 -16   96.60   12.76
  13   1 -16  112.17   11.73
  13  -1 -15   42.19   10.34
  13   1 -15   32.65    8.97
  13  -1 -14   10.64    9.24
  13   1 -14    3.07    7.85
  13  -1 -13  120.29   11.51
  13   1 -13  110.58   10.60
  13  -1 -12   18.84    8.34
  13   1 -12   31.78    8.11
  13  -1 -11   10.00    7.69
  13   1 -11   15.66    7.66
  13  -1 -10  110.15   10.67
  13   1 -10   93.06   10.06
  13  -1  -9  209.54   12.24
  13   1  -9  196.09   11.75
  13  -1  -8   28.62    7.96
  13  -1  -8   19.02    4.74
  13   1  -8   25.94    7.57
  13   1  -8   28.50    4.94
  13  -1  -7   27.58    8.15
  13  -1  -7   40.00    5.22
  13   1  -7   43.45    7.76
  13   1  -7   39.98    5.34
  13  -1  -6  183.81   10.84
  13  -1  -6  171.73    7.16
  13   1  -6  206.89   11.29
  13   1  -6  176.92    7.78
  13  -1  -5  182.40   11.03
  13  -1  -5  171.51    7.67
  13   1  -5  181.97   10.72
  13   1  -5  183.17    8.04
  13  -1  -4   -8.53    6.44
  13  -1  -4    0.95    4.83
  13   1  -4    5.56    7.09
  13   1  -4   -1.22    4.03
  13  -1  -3  137.60    9.63
  13  -1  -3  161.33    9.88
  13   1  -3  129.14    8.88
  13   1  -3  125.86    7.30
  13  -1  -2  165.90   10.27
  13  -1  -2  209.52   10.00
  13   1  -2  176.26    9.19
  13   1  -2  163.44    7.96
  13  -1  -1   67.93    8.57
  13  -1  -1   55.26    7.68
  13   1  -1   49.76    7.15
  13   1  -1   65.15    6.76
  13  -1   0   71.40    8.39
  13  -1   0   98.66    8.48
  13   1   0   72.38    7.82
  13   1   0   68.12    6.82
  13  -1   1  396.13   12.18
  13  -1   1  478.85   13.71
  13   1   1  416.12   12.00
  13   1   1  534.05   15.34
  13  -1   2  179.20    9.31
  13  -1   2  208.34   11.35
  13   1   2  148.77    8.64
  13   1   2  187.19   10.57
  13  -1   3    3.58    5.95
  13  -1   3   11.02    7.97
  13   1   3    7.79    6.42
  13   1   3    6.34    7.28
  13  -1   4   85.28    7.63
  13  -1   4   98.90   10.11
  13   1   4  102.92    9.58
  13  -1   5  258.86   10.38
  13  -1   5  248.94   12.47
  13   1   5  275.70   13.17
  13  -1   6   12.61    9.45
  13   1   6   20.90    9.38
  13  -1   7  115.94   11.08
  13   1   7  113.65   11.26
  13  -1   8   77.88   11.63
  13   1   8   84.53   11.64
  13  -1   9   78.67   11.40
  13   1   9   53.54   11.63
  13  -1  10    2.57    9.46
  13   1  10   -0.90    9.90
  13  -1  11  144.87   14.09
  13   1  11  136.71   13.50
  13  -1  12   31.17   11.82
  13   1  12   30.42   11.94
  13  -1  13   -7.53   10.29
  13   1  13   -1.38   11.52
  13  -1  14   12.04   11.48
  13   1  14    9.45   11.54
  13  -1  15   40.15   12.66
  13   1  15   27.32   12.28
  13  -1  16   -0.38   12.20
  13   1  16   -0.04   11.64
  13  -1  17   -0.36   12.93
  13   1  17   -5.53   11.90
  13  -1  18   15.47   12.67
  13   1  18   -1.87   13.61
  13  -1  19   25.05   14.38
  13   1  19    4.16   12.40
  13  -1  20    0.35   13.87
  13   1  20    8.74   13.94
  13  -3 -22   11.57   14.64
  13  -3 -21  -16.30   13.21
  13   3 -21    4.89   10.19
  13  -3 -20   84.15   15.22
  13   3 -20   77.29   11.97
  13  -3 -19    6.33   11.34
  13   3 -19   -1.58    9.43
  13  -3 -18    0.04   10.60
  13   3 -18   -7.10    8.42
  13  -3 -17    4.55   11.21
  13   3 -17    9.80    9.51
  13  -3 -16  209.20   14.47
  13   3 -16  209.69   13.13
  13  -3 -15   -3.82    9.54
  13   3 -15   -8.45    7.97
  13  -3 -14   44.65   11.02
  13   3 -14   45.63    9.37
  13  -3 -13   -6.05    8.54
  13   3 -13    4.07    8.17
  13  -3 -12  180.04   12.68
  13   3 -12  179.18   11.69
  13  -3 -11    6.15   10.01
  13   3 -11   -3.99    7.73
  13  -3 -10  222.60   13.88
  13   3 -10  218.29   11.64
  13  -3  -9  -13.92    8.47
  13   3  -9   -0.41    6.65
  13  -3  -8  102.50   11.02
  13   3  -8   95.75    9.33
  13  -3  -7   -6.52    7.69
  13   3  -7    2.33    6.59
  13  -3  -6  476.09   16.39
  13   3  -6  422.26   13.21
  13   3  -6  447.99   12.29
  13  -3  -5   15.47    8.02
  13   3  -5   22.37    6.96
  13   3  -5    8.34    5.31
  13  -3  -4   -6.95    7.32
  13   3  -4    3.07    6.22
  13   3  -4    3.63    5.16
  13  -3  -3    8.86    7.59
  13   3  -3   15.55    6.63
  13   3  -3    8.61    5.87
  13  -3  -2  591.10   16.49
  13   3  -2  650.33   14.88
  13   3  -2  596.13   14.12
  13  -3  -1    2.33    6.22
  13   3  -1    9.68    6.05
  13   3  -1  -13.62    5.34
  13  -3   0   67.57    8.06
  13   3   0   68.89    7.23
  13   3   0   68.94    7.49
  13  -3   1   51.47    7.78
  13  -3   1   62.42    9.26
  13   3   1   55.85    7.30
  13   3   1   60.96    7.53
  13  -3   2  453.24   14.64
  13  -3   2  526.74   15.94
  13   3   2  449.05   14.15
  13  -3   3   -0.49    6.36
  13  -3   3    0.08    8.75
  13   3   3   -1.37    6.37
  13  -3   4  251.26   11.55
  13  -3   4  311.43   14.38
  13   3   4  251.48   12.80
  13  -3   5    3.36    6.49
  13  -3   5    7.87    9.29
  13   3   5   11.07    9.07
  13  -3   6   64.47    8.25
  13  -3   6   83.37   11.01
  13   3   6   92.96    9.98
  13  -3   7    8.12    7.64
  13  -3   7    6.67    9.37
  13   3   7    3.38    8.74
  13  -3   8  412.69   17.88
  13   3   8  345.60   15.74
  13  -3   9   -3.18    9.59
  13   3   9    0.23   10.14
  13  -3  10   -1.28   10.26
  13   3  10   -5.48    9.01
  13  -3  11   13.20   11.25
  13   3  11    1.38   11.31
  13  -3  12  165.61   13.89
  13   3  12  153.51   14.15
  13  -3  13    6.75   10.74
  13   3  13   -7.88   12.26
  13  -3  14   27.88   11.18
  13   3  14   30.21   12.91
  13  -3  15    1.83   12.14
  13   3  15   10.93   12.55
  13  -3  16   25.41   13.19
  13   3  16   33.27   12.68
  13  -3  17    5.62   12.96
  13   3  17   14.08   13.21
  13  -3  18    2.61   12.69
  13   3  18   14.61   13.47
  13  -3  19    7.38   14.65
  13   3  19   -0.24   14.22
  13   3  20   -0.33   14.42
  13  -5 -20  -10.54   12.96
  13  -5 -19   39.66   13.42
  13  -5 -18   15.91   12.84
  13   5 -18   -7.58   10.25
  13  -5 -17   69.82   12.18
  13   5 -17   55.28   11.37
  13  -5 -16   34.79   11.23
  13   5 -16   31.24   10.48
  13  -5 -15   -4.79   10.60
  13   5 -15    6.56    8.93
  13  -5 -14    8.03   10.06
  13   5 -14    1.67    9.00
  13  -5 -13  138.88   12.57
  13  -5 -12   22.41    8.80
  13   5 -12   33.48    9.22
  13  -5 -11   -6.76    9.10
  13   5 -11    3.81    7.51
  13  -5 -10   20.18    9.59
  13   5 -10   26.84    8.48
  13  -5  -9  102.97   11.06
  13   5  -9  115.34   10.01
  13  -5  -8   40.26    9.75
  13   5  -8   46.93    8.48
  13  -5  -7   66.46   10.19
  13   5  -7   54.73    7.93
  13  -5  -6   63.26    9.40
  13   5  -6   66.44    8.55
  13  -5  -5   80.87    9.52
  13   5  -5   77.30    8.59
  13   5  -5   63.29    7.31
  13  -5  -4    9.66    7.71
  13   5  -4   11.77    7.32
  13   5  -4   11.68    6.06
  13  -5  -3  137.35   11.23
  13   5  -3  128.00    9.08
  13   5  -3  125.31    8.98
  13  -5  -2  123.87   10.52
  13   5  -2  142.63    8.86
  13   5  -2  135.49    9.57
  13  -5  -1    7.30    6.79
  13   5  -1   15.19    6.74
  13  -5   0   -0.66    6.97
  13   5   0    2.38    7.04
  13  -5   1  111.82    9.58
  13   5   1  127.24    9.56
  13  -5   2   43.07    8.51
  13   5   2   35.80    7.99
  13  -5   3   -0.62    6.62
  13   5   3    3.11    7.48
  13  -5   4   42.60    8.40
  13   5   4   42.98    7.91
  13  -5   5  101.39   10.21
  13   5   5   73.86    9.28
  13  -5   6   17.97    9.00
  13   5   6   -6.24    9.04
  13  -5   7   44.41    9.72
  13   5   7   30.88    9.95
  13  -5   8   35.43   10.44
  13   5   8   27.38   10.39
  13  -5   9   61.78   11.23
  13  -5   9   51.48   11.88
  13   5   9   59.99   11.52
  13  -5  10   21.77   10.83
  13   5  10   -3.09   10.52
  13  -5  11   69.40   11.76
  13   5  11   90.53   12.64
  13  -5  12   27.63   11.15
  13   5  12    9.13   12.15
  13  -5  13   13.36   11.16
  13   5  13    8.62   13.02
  13  -5  14   -1.26   11.53
  13   5  14    8.80   12.86
  13  -5  15   39.38   13.56
  13   5  15   38.57   14.49
  13  -5  16    5.70   13.01
  13   5  16    9.82   13.89
  13  -5  17    5.75   12.76
  13   5  17   -0.68   14.27
 -13   7  17   22.25   11.64
 -13   7  16    3.56   10.89
  13  -7 -16    5.98   12.69
  13  -7 -15   19.11   12.64
  13  -7 -14    3.19   11.53
  13   7 -14   19.95    9.56
  13  -7 -13   20.46   10.66
  13   7 -13   31.75   10.29
  13  -7 -12    4.50    9.30
  13   7 -12   19.06    9.31
  13  -7 -11    0.04   10.43
  13   7 -11    2.84    8.95
  13  -7 -10   23.34   10.31
  13   7 -10   14.74    9.00
  13  -7  -9   34.71   10.18
  13   7  -9   44.32    8.54
  13  -7  -8    2.64    9.36
  13   7  -8    1.82    7.73
  13  -7  -7    1.40    9.04
  13   7  -7    8.54    7.20
  13  -7  -6   17.33    8.84
  13   7  -6   34.93    8.50
  13   7  -6   28.70    7.25
  13  -7  -5   26.68    9.40
  13   7  -5   29.57    8.22
  13   7  -5   31.41    7.75
  13  -7  -4   -2.37    8.49
  13   7  -4   -3.62    7.00
  13   7  -4  -11.49    6.91
  13  -7  -3   22.88    9.41
  13   7  -3   26.80    7.61
  13  -7  -2    2.65    8.63
  13   7  -2   18.67    8.00
  13  -7  -1   11.65    7.86
  13   7  -1   -1.78    7.44
  13  -7   0   12.40    9.24
  13   7   0   10.29    7.44
  13  -7   1   25.31    9.48
  13   7   1   27.88    7.61
  13  -7   2   15.19    9.92
  13   7   2   -1.65    7.59
  13  -7   3    6.36    8.25
  13   7   3   -8.72    7.15
  13  -7   4   17.76    9.20
  13   7   4    1.72    8.95
  13  -7   5   31.66   10.60
  13   7   5   45.37    9.70
  13  -7   6    4.40   10.10
  13   7   6   -2.83    9.03
  13  -7   7    0.46   10.31
  13   7   7   15.02   10.39
  13  -7   8   -0.21   12.26
  13   7   8   14.15   11.24
  13  -7   9   15.59   11.94
  13   7   9   20.83   11.29
  13  -7  10   -1.13   12.65
  13   7  10   -2.18   10.97
  13  -7  11    9.76   14.06
  13   7  11   13.53   13.19
  13   7  12   -2.60   13.24
  13   7  13   -7.03   14.16
  13   7  14    3.51   15.06
  13   9  -9   11.27   10.64
  13   9  -8   -2.93    9.86
  13   9  -7    2.53    9.48
  13   9  -7    5.92    7.74
  13   9  -6   21.30    8.39
  13   9  -5   -0.97    7.59
  13   9  -4   -5.21    8.21
  13   9  -3  -13.97    7.53
  13   9  -2   14.78    8.19
  13   9  -1   -9.59    7.39
  13   9   0    3.95    8.51
  13   9   1  -10.50    7.82
  13   9   2   20.36    8.69
  13   9   3    0.57    8.24
  13   9   4   14.62   10.33
  13   9   5   -0.41   10.33
  13   9   6    9.73   11.75
  13   9   7  -13.89   11.49
  13   9   8   18.08   12.91
  14   0 -21   -2.46   10.51
  14   0 -20   25.43   11.68
  14   0 -19  -11.64   10.29
  14   0 -18  103.37   12.10
  14   0 -17   -1.56    9.99
  14   0 -16    3.78    9.63
  14   0 -15  -11.23    8.67
  14   0 -14  214.39   13.20
  14   0 -13    4.30    7.98
  14   0 -12   33.49    8.94
  14   0 -11    1.97    7.43
  14   0 -10  186.36   11.52
  14   0 -10  181.84    7.74
  14   0  -9    0.80    8.00
  14   0  -9    1.30    4.52
  14   0  -8  216.91   12.78
  14   0  -8  194.46    8.05
  14   0  -7    4.26    7.29
  14   0  -7   -3.51    4.50
  14   0  -6  138.47    9.77
  14   0  -6  127.98    7.20
  14   0  -5    5.67    7.29
  14   0  -5   -4.54    4.61
  14   0  -4  349.54   12.59
  14   0  -4  335.07   10.07
  14   0  -3   -1.44    7.15
  14   0  -3   -2.31    5.07
  14   0  -2   31.77    7.32
  14   0  -2   31.72    5.99
  14   0  -1    5.94    7.05
  14   0  -1   -6.41    7.89
  14   0   0  475.15   13.69
  14   0   0  485.84   14.17
  14   0   1   12.90    7.30
  14   0   1   -5.58    7.47
  14   0   2   77.92    8.27
  14   0   2   73.45    8.89
  14   0   3   -0.75    6.08
  14   0   3    4.49    8.09
  14   0   4  228.52   12.69
  14   0   5    3.83    8.68
  14   0   6  267.72   14.13
  14   0   7   -9.92    9.28
  14   0   8   10.91   10.27
  14   0   9    7.66   11.18
  14   0  10  201.97   15.05
  14   0  11    3.23   10.62
  14   0  12    5.17   10.33
  14   0  13   -2.65   11.29
  14   0  14   50.71   13.74
  14   0  15    3.15   12.69
  14   0  16    5.58   12.01
  14   0  17   -8.85   12.92
  14   0  18   35.73   14.64
  14   0  19    1.40   14.57
  14  -2 -21   57.96   15.42
  14  -2 -20   10.30   13.27
  14   2 -20   11.76   11.26
  14  -2 -19   13.87   12.57
  14   2 -19   -9.63    9.80
  14  -2 -18   28.70   11.12
  14   2 -18   13.41   10.21
  14  -2 -17   95.93   13.40
  14   2 -17  107.00   12.21
  14  -2 -16    9.72   10.86
  14   2 -16    1.41    9.10
  14  -2 -15   67.46   12.13
  14   2 -15   75.61   10.31
  14  -2 -14   16.32   10.13
  14   2 -14   19.54    8.44
  14  -2 -13   52.46   10.12
  14   2 -13   46.36    8.85
  14  -2 -12   18.60    8.68
  14   2 -12    9.37    8.23
  14  -2 -11  176.47   12.17
  14   2 -11  181.33   11.79
  14  -2 -10   24.43    8.80
  14   2 -10   22.47    8.09
  14  -2  -9    0.90    7.79
  14   2  -9   13.90    7.27
  14  -2  -8   13.73    8.47
  14   2  -8   10.17    7.56
  14   2  -8   12.49    5.17
  14  -2  -7  292.35   13.57
  14   2  -7  312.00   12.77
  14   2  -7  296.69   10.10
  14  -2  -6   24.68    8.52
  14   2  -6   29.58    6.93
  14   2  -6   24.77    5.66
  14  -2  -5    1.55    8.09
  14   2  -5    6.58    6.89
  14   2  -5   -0.98    5.18
  14  -2  -4   55.71    8.72
  14   2  -4   51.19    8.17
  14   2  -4   56.78    6.17
  14  -2  -3  370.74   13.84
  14   2  -3  363.16   12.99
  14   2  -3  331.93   11.19
  14  -2  -2   23.70    7.10
  14  -2  -2   25.68    7.94
  14   2  -2   37.41    7.62
  14   2  -2   24.52    6.32
  14  -2  -1   55.60    7.49
  14  -2  -1   68.21    8.80
  14   2  -1   63.76    7.41
  14   2  -1   73.26    6.94
  14  -2   0  102.69    8.44
  14  -2   0  121.08    9.80
  14   2   0   92.09    8.22
  14   2   0  101.95    8.30
  14  -2   1  257.70   11.49
  14  -2   1  277.17   12.38
  14   2   1  213.84    9.75
  14   2   1  261.81   10.75
  14  -2   2   35.82    7.04
  14  -2   2   35.62    8.92
  14   2   2   24.37   10.09
  14  -2   3  238.92   10.90
  14  -2   3  301.84   13.89
  14   2   3  273.48   12.87
  14  -2   4   88.97    8.89
  14  -2   4  101.18   10.90
  14   2   4   81.60    9.52
  14  -2   5    9.58    6.44
  14  -2   5    1.15    9.00
  14   2   5   -2.89    8.04
  14  -2   6   82.42   11.03
  14   2   6   55.20    9.78
  14  -2   7  257.49   14.59
  14   2   7  254.37   13.99
  14  -2   8    2.36   10.59
  14   2   8   -1.11    9.71
  14  -2   9   29.09   11.38
  14   2   9   37.02   10.99
  14  -2  10   34.19   11.35
  14   2  10   30.49   10.73
  14  -2  11   67.24   11.99
  14   2  11   78.62   12.11
  14  -2  12   -6.39   11.19
  14   2  12   10.33   11.57
  14  -2  13   32.04   12.64
  14   2  13   29.99   13.37
  14  -2  14   -2.05   12.25
  14   2  14    9.64   11.63
  14  -2  15    5.07   12.78
  14   2  15    1.09   12.72
  14  -2  16  -18.87   11.70
  14   2  16    8.92   13.34
  14  -2  17   -0.08   13.81
  14   2  17    9.53   14.18
  14  -2  18   23.00   14.27
  14   2  18  -13.11   13.40
  14  -2  19    1.11   14.52
  14   2  19   13.11   14.11
  14  -4 -20    1.04   15.14
  14  -4 -19  -14.57   13.91
  14  -4 -18   20.40   14.05
  14   4 -18   27.53   10.45
  14  -4 -17   86.93   13.65
  14   4 -17   93.22   12.14
  14  -4 -16    5.95   11.91
  14   4 -16   20.24   10.04
  14  -4 -15   35.86   10.97
  14   4 -15   38.69    9.69
  14  -4 -14   37.53   11.71
  14   4 -14   16.22    9.34
  14  -4 -13   40.01   10.98
  14   4 -13   42.72    9.75
  14  -4 -12    3.95    9.40
  14   4 -12    4.91    8.67
  14  -4 -11  104.24   11.07
  14   4 -11  107.24   10.95
  14  -4 -10   33.14    9.45
  14   4 -10   42.24    8.54
  14  -4  -9   25.34    8.80
  14   4  -9   33.57    8.80
  14  -4  -8   36.36    9.20
  14   4  -8   47.50    8.31
  14  -4  -7  172.39   11.95
  14   4  -7  197.57   11.21
  14   4  -7  191.50    9.26
  14  -4  -6   36.69    8.74
  14   4  -6   34.90    7.91
  14   4  -6   17.44    6.40
  14  -4  -5    9.68    7.97
  14   4  -5    6.55    6.76
  14   4  -5    0.06    6.13
  14  -4  -4   63.50    9.24
  14   4  -4   71.84    7.93
  14   4  -4   62.99    7.50
  14  -4  -3  234.14   12.75
  14   4  -3  215.62   10.41
  14   4  -3  214.72   10.31
  14  -4  -2    3.15    7.63
  14   4  -2    2.28    6.37
  14   4  -2    1.24    6.13
  14  -4  -1   21.69    7.37
  14   4  -1   31.07    6.81
  14   4  -1   36.02    6.91
  14  -4   0   86.94    9.16
  14   4   0   77.42    7.96
  14  -4   1   96.52    9.27
  14   4   1   98.42    8.77
  14  -4   2    2.34    6.90
  14   4   2   11.80    7.45
  14  -4   3  171.63   10.65
  14   4   3  169.72   10.64
  14  -4   4   43.89    8.40
  14   4   4   38.00   10.83
  14  -4   5   20.75    7.84
  14   4   5   13.57    9.94
  14  -4   6   47.32    8.85
  14  -4   6   43.62   11.26
  14   4   6   42.34   10.04
  14  -4   7  120.29   10.83
  14  -4   7  121.35   12.19
  14   4   7  109.82   11.69
  14  -4   8   -1.22    8.63
  14  -4   8   -0.93   10.67
  14   4   8    7.77    9.04
  14  -4   9   20.66   11.31
  14   4   9   -9.19   10.02
  14  -4  10   37.54   11.38
  14   4  10   35.11   11.01
  14  -4  11   49.50   12.39
  14   4  11   45.45   12.63
  14  -4  12   16.42   12.01
  14   4  12   -6.15   12.32
  14  -4  13   -2.29   11.90
  14   4  13    0.20   12.83
  14  -4  14    9.23   12.80
  14   4  14    7.07   13.85
  14  -4  15   22.78   14.14
  14   4  15   13.75   13.86
  14  -4  16  -12.41   12.99
  14   4  16   12.90   14.34
  14  -4  17   -2.13   12.87
  14   4  17   13.11   14.87
  14  -6 -17   -2.05   12.60
  14  -6 -16    8.57   12.17
  14  -6 -15   -0.70   11.71
  14   6 -15   10.85   10.75
  14  -6 -14   44.68   12.36
  14   6 -14   35.39   10.04
  14  -6 -13    3.05   10.27
  14   6 -13    7.17    9.02
  14  -6 -12   -0.41   10.51
  14   6 -12   -0.69    9.41
  14  -6 -11    5.14   10.47
  14   6 -11    0.88    9.14
  14  -6 -10   57.06   11.56
  14   6 -10   52.95   10.09
  14  -6  -9   -0.61   10.32
  14   6  -9   15.15    9.16
  14  -6  -8   12.25    9.26
  14   6  -8   19.07    8.34
  14  -6  -7    1.91    9.05
  14   6  -7    1.26    8.13
  14   6  -7    2.57    5.78
  14  -6  -6   43.99    9.30
  14   6  -6   48.91    8.73
  14   6  -6   41.96    7.48
  14  -6  -5   12.64    8.94
  14   6  -5   -0.48    8.23
  14   6  -5    0.52    6.77
  14  -6  -4   67.10    9.79
  14   6  -4   82.59    9.47
  14   6  -4   71.94    8.44
  14  -6  -3   -2.21    8.10
  14   6  -3    7.88    7.34
  14  -6  -2   11.50    8.69
  14   6  -2   17.95    6.99
  14  -6  -1    7.55    8.35
  14   6  -1   22.51    7.14
  14  -6   0  145.61   12.09
  14   6   0  131.85   10.16
  14  -6   1    6.11    8.44
  14   6   1    3.21    7.61
  14  -6   2   14.89    8.26
  14   6   2   19.77    8.29
  14  -6   3   -2.12    7.87
  14   6   3   16.36    8.00
  14  -6   4  115.60   11.60
  14   6   4  102.95   10.71
  14  -6   5   27.48    9.89
  14   6   5   20.78    8.75
  14  -6   6   77.23   11.22
  14   6   6   76.08   11.61
  14  -6   7   -6.99   10.31
  14   6   7    9.87    9.28
  14  -6   8   19.32   11.26
  14   6   8    9.39   10.48
  14  -6   9   -4.51   11.05
  14   6   9    9.18   10.06
  14   6  10   60.58   13.15
  14   6  11   -9.08   11.47
  14   6  12  -10.50   12.62
  14   6  13    2.22   14.48
  14   6  14   19.33   15.64
  14   6  15    4.88   15.75
  14   8 -11   15.50   10.17
  14   8 -10   -2.91   10.84
  14  -8  -9    9.81   10.73
  14   8  -9   -5.87    9.48
  14  -8  -8   -4.32    9.54
  14   8  -8   -5.92    9.37
  14  -8  -7   26.73   11.23
  14   8  -7   22.53   10.00
  14   8  -7   12.67    7.88
  14  -8  -6    6.00    9.53
  14   8  -6   -4.96    7.54
  14  -8  -5   14.15   10.33
  14   8  -5   -2.73    8.05
  14  -8  -4    8.08    9.93
  14   8  -4   -0.67    7.60
  14  -8  -3   24.30   10.04
  14   8  -3   18.61    8.75
  14  -8  -2    5.22   10.43
  14   8  -2    5.68    8.30
  14  -8  -1   18.34   10.50
  14   8  -1   20.16    7.75
  14  -8   0    0.12   10.78
  14   8   0    2.65    8.33
  14  -8   1   26.99    9.79
  14   8   1    8.93    8.22
  14  -8   2    7.52   10.18
  14   8   2    4.28    8.54
  14  -8   3   38.87   11.74
  14   8   3   36.68   10.30
  14  -8   4    2.12   11.86
  14   8   4   -1.57    9.73
  14  -8   5    9.24   12.72
  14   8   5    6.97   10.21
  14  -8   6   17.63   12.78
  14   8   6   18.10   11.13
  14  -8   7    4.92   14.11
  14   8   7   12.34   10.72
  14  -8   8  -11.50   12.88
  14   8   8   10.52   12.13
  14   8   9   -0.07   12.27
  14   8  10  -13.11   13.79
  15  -1 -20   13.98   13.11
  15   1 -20   18.01   12.41
  15  -1 -19   56.88   12.72
  15   1 -19   72.79   12.63
  15  -1 -18   15.54   11.88
  15   1 -18   28.19   11.35
  15  -1 -17    9.06   11.12
  15   1 -17   13.54   10.24
  15  -1 -16   17.19    9.99
  15   1 -16   30.92   10.39
  15  -1 -15   70.98   11.73
  15   1 -15   87.73   11.54
  15  -1 -14   21.61   10.43
  15   1 -14   31.82    9.59
  15  -1 -13   45.13   10.08
  15   1 -13   41.75    9.61
  15  -1 -12   43.16   10.55
  15   1 -12   40.89    9.50
  15  -1 -11   82.02   10.58
  15   1 -11   80.83   10.59
  15   1 -11   72.51    6.56
  15  -1 -10   10.54    7.77
  15   1 -10    8.83    8.85
  15   1 -10    6.12    5.20
  15  -1  -9  119.71   11.36
  15   1  -9  112.61   10.75
  15   1  -9  103.30    7.15
  15  -1  -8  135.07   10.84
  15   1  -8  145.75   10.77
  15   1  -8  111.14    7.08
  15  -1  -7   64.81    8.92
  15   1  -7   50.82    8.46
  15   1  -7   49.13    6.28
  15  -1  -6   10.01    7.31
  15   1  -6   19.21    7.55
  15   1  -6    7.65    4.92
  15  -1  -5  292.38   12.85
  15  -1  -5  288.11    9.92
  15   1  -5  312.46   13.17
  15   1  -5  286.25   10.13
  15  -1  -4   86.04    9.45
  15  -1  -4   97.54    9.82
  15   1  -4   88.75    9.38
  15   1  -4   79.26    7.06
  15  -1  -3    3.04    8.15
  15  -1  -3   -2.19    7.31
  15   1  -3    3.34    6.71
  15   1  -3    5.52    5.36
  15  -1  -2   81.83    8.62
  15  -1  -2   89.04    8.70
  15   1  -2   82.59    9.01
  15   1  -2   89.72    7.54
  15  -1  -1  285.21   12.58
  15  -1  -1  270.58   11.37
  15   1  -1  259.22   11.59
  15   1  -1  246.12   10.04
  15  -1   0    2.38    6.51
  15  -1   0   -1.54    7.96
  15   1   0    1.69    6.94
  15   1   0    8.50    7.92
  15  -1   1  180.45    9.94
  15  -1   1  190.24   11.49
  15   1   1  183.16    9.87
  15   1   1  171.75   10.70
  15  -1   2   91.54    7.98
  15  -1   2  122.76   10.74
  15   1   2  100.24    9.50
  15  -1   3  108.46    8.82
  15  -1   3  117.86   11.47
  15   1   3  121.35   10.00
  15  -1   4    5.21    8.86
  15   1   4    7.36    8.87
  15  -1   5  181.05   12.34
  15   1   5  151.92   11.94
  15  -1   6   24.69   10.68
  15   1   6   18.43    9.05
  15  -1   7   -0.95   10.25
  15   1   7    0.72    8.88
  15  -1   8   27.50   11.24
  15   1   8   10.20    9.76
  15  -1   9  124.95   13.47
  15   1   9  132.21   13.45
  15  -1  10    6.74   11.27
  15   1  10   17.73   11.96
  15  -1  11    6.16   12.36
  15   1  11   -5.40   12.06
  15  -1  12   10.89   12.25
  15   1  12   14.20   11.49
  15  -1  13   40.97   11.76
  15   1  13   57.47   13.39
  15  -1  14   -6.29   11.58
  15   1  14    1.85   11.69
  15  -1  15   19.36   13.57
  15   1  15   12.58   13.61
  15  -1  16   10.24   14.04
  15   1  16    4.18   13.59
  15  -1  17   32.51   16.03
  15   1  17   11.56   13.79
  15  -1  18  -18.75   13.67
  15   1  18  -14.20   13.83
  15  -3 -19    6.41   13.57
  15  -3 -18   41.87   13.73
  15   3 -18   39.02   10.80
  15  -3 -17    5.66   11.23
  15   3 -17    1.50    9.71
  15  -3 -16   35.00   12.38
  15   3 -16   56.81   10.31
  15  -3 -15   -2.10   11.40
  15   3 -15    1.82    9.34
  15  -3 -14   21.92   11.05
  15   3 -14   37.59    9.23
  15  -3 -13   -9.87   10.89
  15   3 -13    0.42    8.00
  15  -3 -12  144.42   13.46
  15   3 -12  149.52   12.01
  15  -3 -11    5.69    9.06
  15   3 -11   -6.85    7.30
  15  -3 -10   14.74    9.11
  15   3 -10   23.58    7.60
  15  -3  -9   10.44    8.66
  15   3  -9   19.41    7.57
  15   3  -9  -10.13    4.90
  15  -3  -8  263.97   14.43
  15   3  -8  219.13   11.48
  15   3  -8  241.55   10.11
  15  -3  -7   17.48    8.90
  15   3  -7    3.41    7.46
  15   3  -7   -4.35    5.53
  15  -3  -6    9.95    7.37
  15   3  -6    9.82    6.97
  15   3  -6   12.90    5.53
  15  -3  -5   -1.47    6.94
  15   3  -5    1.16    7.11
  15   3  -5    3.88    5.58
  15  -3  -4  254.48   13.17
  15   3  -4  247.98   11.52
  15   3  -4  226.97    9.98
  15  -3  -3   -4.59    6.11
  15   3  -3    3.35    7.26
  15   3  -3   -2.92    5.98
  15  -3  -2  138.41   10.43
  15   3  -2  145.30    9.66
  15   3  -2  136.96    8.94
  15  -3  -1   -0.34    6.86
  15   3  -1    6.80    7.34
  15   3  -1   -7.45    5.94
  15  -3   0   39.34    7.84
  15   3   0   48.24    7.20
  15  -3   1    5.16    6.80
  15   3   1   12.12    6.76
  15  -3   2  289.44   13.15
  15   3   2  278.95   12.31
  15  -3   3    8.26    7.07
  15  -3   3  -10.95    9.21
  15   3   3   -5.87    8.72
  15  -3   4    6.36    7.17
  15  -3   4   -5.36    9.56
  15   3   4   -6.46    9.07
  15  -3   5   -3.62    7.06
  15  -3   5    0.88   10.74
  15   3   5    5.09    8.58
  15  -3   6   85.21    9.72
  15  -3   6   81.93   12.35
  15   3   6   68.46   10.47
  15  -3   7    4.52   10.19
  15   3   7    6.95    9.09
  15  -3   8   33.20   11.08
  15   3   8   23.96   10.85
  15  -3   9   13.69   11.56
  15   3   9   16.86   11.09
  15  -3  10   44.75   12.59
  15   3  10   27.36   12.52
  15  -3  11   -4.92   12.26
  15   3  11   -5.28   11.63
  15  -3  12   39.58   13.35
  15   3  12   17.19   11.57
  15  -3  13    9.28   13.04
  15   3  13    5.92   12.93
  15  -3  14   17.19   13.60
  15   3  14    0.79   13.26
  15  -3  15    0.64   12.61
  15   3  15   16.23   14.01
  15  -3  16   15.26   14.28
  15   3  16   10.80   12.99
  15  -3  17   -3.60   14.66
  15   3  17    6.26   13.38
  15  -5 -17    3.69   11.89
  15  -5 -16   -8.11   11.25
  15   5 -16   -5.23   10.62
  15  -5 -15   37.74   12.45
  15   5 -15   11.73   11.07
  15  -5 -14   16.54   11.17
  15   5 -14    9.48   10.35
  15  -5 -13   22.00   10.98
  15   5 -13   22.61   10.12
  15  -5 -12   15.07   10.81
  15   5 -12   17.36    9.06
  15  -5 -11   38.01   11.16
  15   5 -11   40.62    9.45
  15  -5 -10   14.98    9.64
  15   5 -10   17.93    9.45
  15  -5  -9   60.97   11.14
  15   5  -9   66.74    9.64
  15  -5  -8    5.42   10.21
  15   5  -8   22.83    8.34
  15   5  -8   19.90    6.62
  15  -5  -7   26.04   10.12
  15   5  -7   26.24    9.01
  15   5  -7   10.48    6.62
  15  -5  -6    4.22    9.35
  15   5  -6   -2.79    8.15
  15   5  -6    0.11    5.75
  15  -5  -5  108.24   11.43
  15   5  -5  115.85    9.95
  15   5  -5  114.19    9.00
  15  -5  -4   54.79    9.90
  15   5  -4   68.89    8.80
  15   5  -4   54.42    8.33
  15  -5  -3   -7.15    8.79
  15   5  -3    5.67    6.30
  15  -5  -2   13.95    7.60
  15   5  -2   16.49    7.35
  15  -5  -1  103.66    9.84
  15   5  -1  116.18    9.77
  15  -5   0   31.42    8.72
  15   5   0   24.54    7.98
  15  -5   1   58.62    8.88
  15   5   1   67.62    9.02
  15  -5   2   31.07    7.98
  15   5   2   36.01    8.64
  15  -5   3   37.97    9.12
  15   5   3   23.50    7.75
  15  -5   4   12.54    8.27
  15   5   4   10.20    8.54
  15  -5   5   52.69    9.85
  15   5   5   50.19   10.62
  15  -5   6   21.71   10.32
  15   5   6   24.67    9.45
  15  -5   7  -11.55    8.96
  15   5   7   -5.02    9.66
  15  -5   8    0.43    9.83
  15   5   8  -10.62   10.04
  15   5   9   39.16   11.96
  15   5  10   -7.24   11.53
  15   5  11  -11.69   11.37
  15  -5  12   14.80   13.16
  15   5  12   -9.47   13.48
  15  -5  13   15.17   12.98
  15   5  13    2.97   14.16
  15  -5  14   -2.23   13.22
  15   5  14    4.89   14.67
  15  -5  15  -12.47   14.21
  15   5  15    6.60   15.04
  15   7 -12    1.35    9.89
  15  -7 -11    8.19   11.34
  15   7 -11   10.75   11.10
  15  -7 -10    5.03   10.32
  15   7 -10    4.03   10.58
  15  -7  -9    4.74    9.96
  15   7  -9   20.50   10.80
  15  -7  -8   -3.01    9.70
  15   7  -8   18.87    9.92
  15   7  -8   14.26    7.54
  15  -7  -7   14.69   11.10
  15   7  -7    4.37    9.29
  15   7  -7    2.90    7.47
  15  -7  -6    4.09    9.98
  15   7  -6   19.26    9.54
  15   7  -6   13.22    7.62
  15  -7  -5   41.55   11.03
  15   7  -5   44.92    8.56
  15  -7  -4    2.26   10.05
  15   7  -4   -2.05    7.98
  15  -7  -3  -14.76    9.07
  15   7  -3   -4.22    7.94
  15  -7  -2   15.20    9.14
  15   7  -2    9.41    8.10
  15  -7  -1   48.49   10.17
  15   7  -1   45.91    9.37
  15  -7   0    0.82    8.90
  15   7   0    5.71    7.61
  15  -7   1    4.51    9.73
  15   7   1   22.25    8.67
  15  -7   2    5.08    9.85
  15   7   2   12.03    8.98
  15  -7   3    7.66   10.91
  15   7   3    8.08    8.90
  15  -7   4    3.46    9.76
  15   7   4    5.68    8.62
  15  -7   5   35.50   11.65
  15   7   5   22.83   10.49
  15  -7   6   20.64   12.33
  15   7   6   13.45   10.42
  15  -7   7   14.93   12.77
  15   7   7    1.46   10.57
  15  -7   8    3.02   12.67
  15   7   8    5.95   11.50
  15  -7   9   13.31   14.12
  15   7   9    6.13   11.86
  15   7  10  -17.30   12.26
  15   7  11   -1.30   13.39
  15   9  -4    9.77    9.19
  15   9  -3   -7.16    7.94
  15   9  -2    5.41    9.28
  15   9  -1   -2.45    9.07
  15   9   0   -8.71    8.50
  16   0 -18   -5.33   10.74
  16   0 -17   -6.58   10.24
  16   0 -16   82.34   12.14
  16   0 -15    7.97   11.06
  16   0 -14   43.82   10.78
  16   0 -13   12.27   10.38
  16   0 -12  124.19   12.22
  16   0 -11    2.61    9.16
  16   0 -10  230.07   13.43
  16   0  -9   -4.29    8.33
  16   0  -8   18.62    8.59
  16   0  -7    4.45    8.16
  16   0  -7    1.14    5.42
  16   0  -6  419.07   14.76
  16   0  -6  408.78   11.71
  16   0  -5   -4.32    7.90
  16   0  -5   -1.18    5.77
  16   0  -4   53.37    8.87
  16   0  -4   51.96    6.43
  16   0  -3    2.23    7.52
  16   0  -3   -5.32    5.65
  16   0  -2  257.05   12.06
  16   0  -2  260.64   12.26
  16   0  -1    0.18    7.56
  16   0  -1   -0.78    7.90
  16   0   0  282.61   12.46
  16   0   0  316.86   12.91
  16   0   1    1.08    7.69
  16   0   1    2.42    7.84
  16   0   2  130.34   10.79
  16   0   3    4.07    9.14
  16   0   4  171.54   12.39
  16   0   5    6.93    9.29
  16   0   6  -10.23    9.89
  16   0   7    2.81   10.33
  16   0   8  104.62   12.84
  16   0   9    3.16   10.83
  16   0  10   27.97   11.35
  16   0  11   -5.29   12.40
  16   0  12   37.91   13.71
  16   0  13  -16.89   12.49
  16   0  14   34.31   14.99
  16   0  15   -0.37   13.60
  16   0  16    5.19   13.30
  16   0  17   -5.64   15.19
  16  -2 -18   -3.37   12.12
  16   2 -18   -4.48    9.66
  16  -2 -17   45.48   11.81
  16   2 -17   47.06   11.37
  16  -2 -16    4.52   11.50
  16   2 -16   25.32    9.94
  16  -2 -15    6.90   11.20
  16   2 -15   16.89    9.53
  16  -2 -14    8.58   10.91
  16   2 -14   12.35    8.92
  16  -2 -13   83.73   12.13
  16   2 -13   93.64   11.23
  16  -2 -12   23.87    9.40
  16   2 -12   24.38    9.50
  16   2 -12   27.56    6.19
  16  -2 -11    0.99    9.22
  16   2 -11    4.86    8.69
  16   2 -11   -3.33    5.69
  16  -2 -10   39.33    9.51
  16   2 -10   42.84    9.15
  16   2 -10   32.72    6.32
  16  -2  -9  119.12   11.28
  16   2  -9   78.21    9.44
  16   2  -9   84.15    7.22
  16  -2  -8   10.16    9.50
  16   2  -8    3.83    8.40
  16   2  -8    8.72    5.31
  16  -2  -7   65.94   10.76
  16   2  -7   54.56    9.60
  16   2  -7   61.24    7.11
  16  -2  -6   81.79   10.64
  16   2  -6   71.60    9.56
  16   2  -6   75.53    7.04
  16  -2  -5   57.76    9.90
  16   2  -5   77.18    9.11
  16   2  -5   57.12    7.04
  16  -2  -4   21.50    8.47
  16   2  -4   11.14    7.21
  16   2  -4    5.90    5.67
  16  -2  -3  112.11    9.76
  16   2  -3  120.30    9.38
  16   2  -3  109.12    8.03
  16  -2  -2   63.00    8.68
  16   2  -2   73.81    8.60
  16   2  -2   71.85    7.93
  16  -2  -1   -7.53    6.75
  16   2  -1    0.30    6.93
  16   2  -1    9.81    6.30
  16  -2   0   31.45    7.18
  16   2   0   25.79    6.92
  16  -2   1  147.65    9.93
  16  -2   1  164.19   11.94
  16   2   1  173.07   12.33
  16  -2   2   12.72    7.23
  16  -2   2   15.84    9.26
  16   2   2   -0.77    9.11
  16  -2   3    7.50    7.48
  16  -2   3   11.95   10.34
  16   2   3    8.03    8.25
  16  -2   4   57.07    8.33
  16  -2   4   44.35   11.16
  16   2   4   59.21   10.05
  16  -2   5   50.99   11.43
  16   2   5   34.28   10.04
  16  -2   6    0.39   10.23
  16   2   6   -0.41    9.72
  16  -2   7   23.67   11.16
  16   2   7   25.97   10.81
  16  -2   8   33.99   12.45
  16   2   8   21.77   10.30
  16  -2   9   26.16   12.84
  16   2   9   20.49   11.41
  16  -2  10   -3.99   11.17
  16   2  10    1.29   11.73
  16  -2  11   26.06   12.32
  16   2  11   44.29   13.30
  16  -2  12   32.32   14.38
  16   2  12    1.52   12.80
  16  -2  13   -3.79   12.89
  16   2  13  -15.18   12.57
  16  -2  14   32.92   14.32
  16   2  14  -16.11   13.84
  16  -2  15   32.82   15.76
  16   2  15   11.08   14.74
  16  -2  16    4.52   13.30
  16   2  16   -3.48   13.54
  16  -4 -16   18.46   12.22
  16   4 -16   -5.68   10.20
  16  -4 -15    2.06   10.86
  16   4 -15    7.96    9.13
  16  -4 -14   -5.97   10.03
  16   4 -14   -0.43    9.35
  16  -4 -13   23.75   11.22
  16   4 -13   47.81   10.22
  16  -4 -12   23.83   11.11
  16   4 -12   -2.92    8.78
  16  -4 -11    3.75    9.48
  16   4 -11    4.94    8.41
  16  -4 -10   22.90   10.14
  16   4 -10   15.39    8.11
  16   4 -10   19.03    6.16
  16  -4  -9   80.97   11.41
  16   4  -9   72.07   10.28
  16   4  -9   71.68    7.53
  16  -4  -8   16.21    9.76
  16   4  -8   -9.41    6.98
  16   4  -8  -10.87    5.87
  16  -4  -7   13.91    8.55
  16   4  -7   18.74    7.74
  16   4  -7    5.71    5.95
  16  -4  -6   58.04   10.34
  16   4  -6   66.86    8.68
  16   4  -6   51.72    7.46
  16  -4  -5   49.91    9.68
  16   4  -5   67.09    8.85
  16   4  -5   61.59    7.47
  16  -4  -4    2.54    8.17
  16   4  -4   17.11    7.82
  16   4  -4    9.02    6.14
  16  -4  -3   80.17   10.40
  16   4  -3   76.01    8.86
  16   4  -3   67.77    8.40
  16  -4  -2   24.98    8.57
  16   4  -2   22.12    7.24
  16  -4  -1    5.10    8.04
  16   4  -1    9.51    6.37
  16  -4   0   45.12    8.59
  16   4   0   46.63    7.82
  16  -4   1   58.67    9.09
  16   4   1   47.34    8.07
  16  -4   2   21.85    8.06
  16   4   2    2.90    6.89
  16  -4   3   14.32    8.43
  16   4   3   13.04    9.85
  16  -4   4   17.98    8.10
  16   4   4   18.94    9.46
  16  -4   5   19.58    8.48
  16   4   5    6.16    9.10
  16  -4   6    6.75    8.73
  16   4   6   -5.84    8.90
  16   4   7    3.20    9.48
  16   4   8   -3.24    9.77
  16  -4   9   15.01   12.53
  16   4   9    1.19   10.96
  16  -4  10    1.49   12.53
  16   4  10    1.95   11.40
  16  -4  11   -3.12   12.60
  16   4  11    8.63   13.13
  16  -4  12    2.84   13.19
  16   4  12   -3.71   12.26
  16  -4  13   -7.33   13.95
  16   4  13   -1.78   13.26
  16  -4  14  -33.45   13.74
  16   4  14   -4.58   13.23
  16  -4  15   32.03   15.42
  16   4  15   24.32   15.91
  16   6 -13   -6.17   10.96
  16   6 -12   15.93   11.55
  16  -6 -11   -6.35   11.55
  16   6 -11    8.13   11.00
  16  -6 -10   58.65   12.80
  16   6 -10   61.05   10.55
  16   6 -10   40.12    7.37
  16  -6  -9  -12.66   11.61
  16   6  -9    6.07   10.11
  16   6  -9   -8.87    6.97
  16  -6  -8    6.44   11.70
  16   6  -8   15.90   10.11
  16   6  -8    5.58    6.63
  16  -6  -7   32.50   11.24
  16   6  -7   18.33    9.52
  16   6  -7   28.49    7.34
  16  -6  -6   70.82   11.38
  16   6  -6   94.71   10.59
  16   6  -6   86.24    9.39
  16  -6  -5    1.50    9.75
  16   6  -5   -0.05    7.48
  16  -6  -4   16.50    8.98
  16   6  -4    5.05    7.61
  16  -6  -3   17.31    9.33
  16   6  -3    4.36    6.91
  16  -6  -2   71.47   10.40
  16   6  -2   37.85    8.75
  16  -6  -1    3.98    9.43
  16   6  -1    3.59    7.89
  16  -6   0   55.31   10.09
  16   6   0   30.31    8.55
  16  -6   1    0.07    8.71
  16   6   1   -9.90    7.62
  16  -6   2   25.08    9.48
  16   6   2   20.68    8.89
  16  -6   3   11.27    9.83
  16   6   3   -5.98    8.62
  16  -6   4   43.54    9.95
  16   6   4   25.50    9.19
  16  -6   5  -15.15   10.77
  16   6   5    1.75    9.49
  16  -6   6    2.83   10.94
  16   6   6    3.80   10.70
  16  -6   7  -10.42   11.32
  16   6   7   10.27   11.26
  16   6   8   39.77   12.10
  16   6   9   -5.05   11.18
  16   6  10   -6.09   13.01
  16   6  11    0.25   13.37
  16   8  -8   -3.98    7.42
  16   8  -7   10.15    8.58
  16   8  -6   19.61    8.47
  16   8  -5    0.76    8.11
  16   8  -4   -0.82    7.89
  16   8  -3   18.90    8.87
  16   8  -2  -10.34    8.58
  16   8  -1   -1.38    8.58
  16   8   0    2.10    9.18
  16   8   1   11.67    9.60
  16   8   2   11.92   10.25
  16   8   3    4.86   10.05
  16   8   4    7.20    9.96
  17  -1 -17   50.11   13.26
  17   1 -17   19.87   11.38
  17  -1 -16   -2.93   10.22
  17   1 -16   12.57   10.65
  17  -1 -15   39.38   12.31
  17   1 -15   44.80   11.27
  17  -1 -14   24.48   11.59
  17   1 -14   22.10   10.06
  17  -1 -13   24.38   10.19
  17   1 -13   25.52    9.67
  17  -1 -12    1.12    9.27
  17   1 -12   11.34    9.34
  17  -1 -11  131.82   12.08
  17   1 -11  127.26   11.39
  17  -1 -10   22.98    9.56
  17   1 -10   20.83    8.76
  17   1 -10   17.41    6.20
  17  -1  -9    0.68    9.00
  17   1  -9    5.68    9.07
  17   1  -9    2.46    5.64
  17  -1  -8   36.38    9.83
  17   1  -8   64.79   10.47
  17   1  -8   45.44    6.90
  17  -1  -7  205.47   13.05
  17   1  -7  200.33   12.48
  17   1  -7  162.81    8.93
  17  -1  -6   12.05    8.66
  17   1  -6   10.88    8.49
  17   1  -6   14.36    6.18
  17  -1  -5   41.40    8.75
  17   1  -5   49.20    9.24
  17   1  -5   36.01    6.59
  17  -1  -4   48.03    9.64
  17   1  -4   55.23    8.70
  17   1  -4   52.37    7.29
  17  -1  -3  118.12   10.69
  17   1  -3   84.52    9.49
  17   1  -3   94.35    7.74
  17  -1  -2    0.46    7.46
  17  -1  -2   -2.82    7.67
  17   1  -2    8.62    7.37
  17   1  -2    0.63    6.13
  17  -1  -1   81.31    8.58
  17  -1  -1  106.44   10.38
  17   1  -1  104.87    9.55
  17   1  -1  115.00   11.04
  17  -1   0   17.68    7.03
  17  -1   0   10.34    9.35
  17   1   0   26.98    8.98
  17  -1   1    8.59    7.29
  17  -1   1   11.71    9.43
  17   1   1   13.41    8.88
  17  -1   2   12.73    7.05
  17  -1   2   24.10   10.45
  17   1   2   20.27    8.82
  17  -1   3   99.31   11.64
  17   1   3   87.72   10.30
  17  -1   4    3.99   10.12
  17   1   4    4.07    9.57
  17  -1   5   -3.58   10.88
  17   1   5    4.37    9.83
  17  -1   6   30.37   12.26
  17   1   6   11.83   10.25
  17  -1   7   62.36   12.26
  17   1   7   84.90   12.03
  17  -1   8   -1.57   12.09
  17   1   8  -10.70   11.19
  17  -1   9    2.03   12.25
  17   1   9   -5.29   12.12
  17  -1  10   21.39   12.06
  17   1  10   21.35   13.76
  17  -1  11   44.14   14.53
  17   1  11   87.82   14.97
  17  -1  12   -3.28   13.19
  17   1  12  -11.18   12.56
  17  -1  13    7.60   12.64
  17   1  13   27.44   14.58
  17  -1  14   10.19   14.14
  17   1  14  -11.50   14.24
  17  -1  15    7.42   15.69
  17   1  15   -9.61   14.85
  17  -3 -15   11.47   12.27
  17   3 -15    8.52    9.89
  17  -3 -14   76.88   13.43
  17   3 -14   73.15   11.10
  17  -3 -13    2.95   11.20
  17   3 -13   -3.97    9.26
  17   3 -13    2.04    6.49
  17  -3 -12    3.53   10.93
  17   3 -12    8.57    8.96
  17   3 -12   -0.83    6.64
  17  -3 -11   -4.72   10.11
  17   3 -11  -18.42    7.87
  17   3 -11   -2.68    6.27
  17  -3 -10   84.04   11.97
  17   3 -10   73.44   10.59
  17   3 -10   75.84    7.61
  17  -3  -9    3.84    9.83
  17   3  -9    0.89    9.09
  17   3  -9    1.00    6.10
  17  -3  -8   70.56    9.84
  17   3  -8   78.16   10.36
  17   3  -8   71.73    8.17
  17  -3  -7   -1.87    8.69
  17   3  -7    5.95    8.31
  17   3  -7   -6.28    6.06
  17  -3  -6   19.58    8.29
  17   3  -6   27.43    9.26
  17   3  -6   21.50    6.24
  17  -3  -5    1.05    8.61
  17   3  -5   -4.71    7.93
  17   3  -5    3.19    6.31
  17  -3  -4  113.84   10.12
  17   3  -4  135.68   11.07
  17   3  -4  118.63    9.07
  17  -3  -3   -5.37    7.09
  17   3  -3    4.62    7.72
  17   3  -3   -0.52    6.31
  17  -3  -2   15.07    7.23
  17   3  -2    6.59    6.63
  17  -3  -1    0.60    7.58
  17   3  -1    9.04    6.42
  17  -3   0   54.93    8.37
  17   3   0   61.25    8.07
  17  -3   1   -1.31    7.90
  17   3   1    4.43    7.24
  17  -3   2   32.80    8.00
  17   3   2   32.41    9.67
  17  -3   3   -6.59    7.22
  17   3   3   11.97    8.96
  17  -3   4   19.49    8.02
  17   3   4   10.21    9.94
  17   3   5    7.78    9.61
  17   3   6   25.51    9.98
  17  -3   7    2.70   11.51
  17   3   7    8.78   11.03
  17  -3   8  -11.81   12.36
  17   3   8    7.03   10.42
  17  -3   9  -14.31   13.00
  17   3   9   -4.22   11.38
  17  -3  10   41.06   14.03
  17   3  10   40.41   12.65
  17  -3  11    2.35   13.80
  17   3  11   24.99   13.86
  17  -3  12   -9.26   13.98
  17   3  12  -15.53   13.83
  17  -3  13  -16.41   13.27
  17   3  13   -3.05   14.66
  17  -3  14   19.29   15.16
  17   3  14   36.06   15.97
  17   5 -13    0.49   10.11
  17  -5 -12   -8.30   10.70
  17   5 -12   -5.80    9.95
  17   5 -12    2.68    6.88
  17  -5 -11   69.47   13.06
  17   5 -11   73.15   10.64
  17   5 -11   59.97    8.48
  17  -5 -10   13.51   11.34
  17   5 -10   22.58    9.54
  17   5 -10   19.30    7.62
  17  -5  -9   10.82   10.83
  17   5  -9   -5.34    8.30
  17   5  -9   -2.14    6.18
  17  -5  -8   -3.27   10.94
  17   5  -8    3.34    9.21
  17   5  -8   -5.38    6.81
  17  -5  -7   65.82   11.56
  17   5  -7   44.33    9.94
  17   5  -7   69.62    8.75
  17  -5  -6    2.78    9.87
  17   5  -6   17.53    8.18
  17   5  -6   12.11    6.82
  17  -5  -5   38.56   10.93
  17   5  -5   24.23    7.58
  17  -5  -4   14.34   10.31
  17   5  -4   23.19    7.28
  17  -5  -3   22.67    9.45
  17   5  -3   30.29    7.53
  17  -5  -2   -5.50    9.06
  17   5  -2   -3.21    6.79
  17  -5  -1   41.44    9.76
  17   5  -1   59.07    8.37
  17  -5   0    7.54    8.54
  17   5   0    9.69    8.05
  17  -5   1    5.23    8.99
  17   5   1   -9.08    8.04
  17  -5   2    6.41    8.97
  17   5   2    2.87    7.54
  17  -5   3   27.60    9.54
  17   5   3   34.69   11.51
  17  -5   4   -2.34    8.97
  17   5   4   -5.51    9.43
  17  -5   5   -7.99    9.45
  17   5   5    9.92   10.57
  17  -5   6   10.25   10.83
  17   5   6   11.65   10.00
  17   5   7   17.77   11.11
  17   5   8    3.18   11.65
  17   5   9    9.66   12.65
  17   5  10  -12.79   12.83
  17   5  11   -0.33   13.79
  17   7 -10    8.64    8.07
  17   7  -9   -1.35   12.03
  17   7  -9    7.81    7.76
  17   7  -8    5.77   12.12
  17   7  -8   28.17    8.07
  17   7  -7   17.42    8.57
  17   7  -6   -0.27    7.43
  17   7  -5   12.92    8.02
  17   7  -4    4.19    7.54
  17   7  -3   20.45    9.43
  17   7  -2   -5.48    7.74
  17   7  -1   27.94    9.43
  17   7   0    7.07    9.03
  17   7   1   12.64    9.58
  17   7   2    4.97    9.27
  17   7   3   13.10   10.01
  17   7   4   21.28   11.19
  17   7   5  -18.51   10.80
  17   7   6   -1.98   11.45
  18   0 -15    3.53   10.02
  18   0 -14   12.33   10.20
  18   0 -13   -4.41   10.39
  18   0 -12  132.94   12.64
  18   0 -11    2.54    9.59
  18   0 -10   10.94    8.57
  18   0  -9   -8.23    9.29
  18   0  -8  146.82   11.64
  18   0  -7   -6.34    8.77
  18   0  -6   77.75   10.32
  18   0  -5    5.19    8.80
  18   0  -4   50.88    9.46
  18   0  -4   70.57   10.17
  18   0  -3    7.07    8.42
  18   0  -3   -5.22    8.45
  18   0  -2   74.75   10.61
  18   0  -2  102.76   10.53
  18   0  -1   13.25    8.52
  18   0  -1   -1.66    8.83
  18   0   0   -3.79    8.51
  18   0   1    6.20    9.31
  18   0   2  185.53   13.19
  18   0   3   -3.34    9.41
  18   0   4   -7.04    9.88
  18   0   5   -4.44   10.56
  18   0   6   86.45   13.19
  18   0   7  -21.33   11.62
  18   0   8   30.63   12.73
  18   0   9   -6.27   13.12
  18   0  10   28.43   13.26
  18   0  11    1.75   13.78
  18   0  12   29.67   14.50
  18   0  13    5.29   15.40
  18   0  14  -13.98   14.55
  18  -2 -14   -7.17   11.57
  18   2 -14    4.64   10.31
  18  -2 -13   26.77   10.93
  18   2 -13   10.58   10.84
  18  -2 -12   22.00   10.45
  18   2 -12   30.83   10.64
  18   2 -12   30.46    7.35
  18  -2 -11   28.17   11.22
  18   2 -11   15.42    9.80
  18   2 -11   14.01    6.86
  18  -2 -10   -1.01   10.37
  18   2 -10    0.91    8.41
  18   2 -10   -2.15    5.96
  18  -2  -9   81.50   11.54
  18   2  -9   67.94   10.29
  18   2  -9   66.80    7.68
  18  -2  -8   31.95    9.76
  18   2  -8   29.01    9.16
  18   2  -8   33.62    7.30
  18  -2  -7   -9.96    9.17
  18   2  -7   -1.92    8.12
  18   2  -7   -6.01    6.33
  18  -2  -6   14.68    8.85
  18   2  -6   26.48    9.49
  18   2  -6   17.54    6.54
  18  -2  -5   56.43    9.30
  18   2  -5   70.88   10.41
  18   2  -5   40.20    6.66
  18  -2  -4   17.95    8.70
  18   2  -4   31.91    8.39
  18   2  -4   24.25    6.94
  18  -2  -3   16.64    7.55
  18   2  -3   19.88    8.64
  18   2  -3   11.40    7.09
  18  -2  -2    8.93    7.72
  18   2  -2   14.01    7.07
  18  -2  -1    8.55    7.34
  18   2  -1   17.83    6.54
  18  -2   0    3.22    7.35
  18   2   0   -3.11    9.32
  18  -2   1   31.65    8.29
  18   2   1   41.69    9.88
  18  -2   2   23.64    8.28
  18   2   2    5.34    9.63
  18   2   3   16.49    9.53
  18  -2   4   -1.17   11.94
  18   2   4    1.47    8.99
  18  -2   5   47.93   12.94
  18   2   5   21.64   10.53
  18  -2   6   33.54   12.51
  18   2   6   16.95   11.67
  18  -2   7    6.42   12.40
  18   2   7    7.35   10.92
  18  -2   8    0.59   13.11
  18   2   8   -8.83   11.94
  18  -2   9   62.19   14.78
  18   2   9   38.58   13.19
  18  -2  10    5.89   13.09
  18   2  10  -16.66   12.66
  18  -2  11  -25.29   13.66
  18   2  11  -10.15   13.55
  18  -2  12   22.90   15.86
  18   2  12   31.63   15.48
  18  -2  13   19.15   15.27
  18   2  13    3.34   15.15
  18   4 -14   -1.28    7.60
  18   4 -13   16.78   10.54
  18   4 -13    9.36    7.32
  18   4 -12   14.83   10.53
  18   4 -12    7.94    7.38
  18  -4 -11    2.36   12.25
  18   4 -11    1.86    9.52
  18   4 -11   10.00    7.20
  18  -4 -10    9.29   11.25
  18   4 -10   24.28   10.30
  18   4 -10   -4.54    6.91
  18  -4  -9   50.35   11.47
  18   4  -9   45.67    9.67
  18   4  -9   39.03    7.97
  18  -4  -8   -6.07    9.66
  18   4  -8   -0.24    8.93
  18   4  -8   -2.34    6.86
  18  -4  -7  -11.69    9.11
  18   4  -7   11.13    9.54
  18   4  -7   -0.53    6.89
  18  -4  -6    9.46    9.38
  18   4  -6    1.91    9.37
  18   4  -6   14.42    6.89
  18  -4  -5   49.43   10.38
  18   4  -5   47.42    9.94
  18   4  -5   34.45    8.15
  18  -4  -4   -0.61    8.75
  18   4  -4    3.30    6.60
  18  -4  -3   -2.73    9.06
  18   4  -3    2.91    6.77
  18  -4  -2    9.63    8.28
  18   4  -2   15.83    7.69
  18  -4  -1    6.28    9.28
  18   4  -1   10.91    7.66
  18  -4   0   -6.81    8.11
  18   4   0   -2.49    7.14
  18  -4   1   12.13    8.50
  18   4   1    7.44    7.32
  18  -4   2   10.50    8.72
  18   4   2   -4.69   10.13
  18  -4   3    5.17    8.69
  18   4   3    4.53   10.87
  18  -4   4    5.04    8.98
  18   4   4    3.83   10.39
  18   4   5   31.09   10.72
  18   4   6   -6.39   10.91
  18   4   7    4.11   11.53
  18   4   8   -0.08   11.38
  18   4   9   13.52   11.81
  18   4  10   10.70   13.53
  18   4  11  -14.42   14.24
  18   6 -11   -1.59    7.98
  18   6 -10   16.71    8.46
  18   6  -9    1.48    9.93
  18   6  -9    9.77    8.37
  18   6  -8   22.67   11.19
  18   6  -8   30.38    8.55
  18   6  -7   -3.13    7.85
  18   6  -6    7.19    7.33
  18   6  -5    2.31    7.53
  18   6  -4   12.89    8.31
  18  -6  -3    1.03   10.58
  18   6  -3    7.87    8.45
  18  -6  -2   19.06   10.40
  18   6  -2   13.20    8.11
  18  -6  -1   -6.65    9.98
  18   6  -1    3.50    8.42
  18  -6   0   -1.48   10.34
  18   6   0   -3.55    8.29
  18  -6   1  -10.99   10.06
  18   6   1    3.51    7.90
  18  -6   2   14.72   10.41
  18   6   2   19.33    8.78
  18  -6   3   18.19   11.09
  18   6   3    6.70   10.81
  18  -6   4    4.85   11.22
  18   6   4  -16.92   10.24
  18  -6   5    9.46   12.33
  18   6   5    4.49   10.64
  18   6   6   39.25   12.74
  19  -1 -13   73.98   12.93
  19   1 -13   46.85   11.80
  19  -1 -12    3.78   11.05
  19   1 -12   -8.25    9.84
  19  -1 -11   21.16   10.86
  19   1 -11    3.24    9.15
  19  -1 -10    0.36    9.15
  19   1 -10   13.95    9.74
  19  -1  -9   11.03    9.32
  19   1  -9   37.48   10.92
  19  -1  -8   13.32    9.56
  19   1  -8    7.43    9.46
  19  -1  -7   37.03   10.98
  19   1  -7   43.35    9.59
  19  -1  -6   30.22    9.91
  19   1  -6   20.98   10.00
  19   1  -6   21.21    7.43
  19  -1  -5   19.10   10.06
  19   1  -5   19.35    8.77
  19   1  -5   18.82    6.93
  19  -1  -4    9.32    9.25
  19   1  -4    0.84    8.42
  19   1  -4   13.08    7.14
  19  -1  -3   24.60    9.06
  19   1  -3   34.06    8.96
  19   1  -3   41.33   10.46
  19  -1  -2    9.35    8.02
  19   1  -2    8.96    9.62
  19  -1  -1   -0.20    7.78
  19   1  -1   15.20    9.08
  19  -1   0   13.51    7.65
  19   1   0   10.94    9.16
  19   1   1   60.19   10.10
  19  -1   2   19.15   11.37
  19   1   2    5.42    9.62
  19  -1   3   -9.70   11.04
  19   1   3    1.84    9.18
  19  -1   4   17.49   12.16
  19   1   4   16.62   10.77
  19  -1   5   53.00   13.14
  19   1   5   33.91   11.86
  19  -1   6   13.62   12.52
  19   1   6    6.78   12.13
  19  -1   7   12.67   13.13
  19   1   7   10.97   12.14
  19  -1   8   16.06   13.45
  19   1   8    9.43   12.56
  19  -1   9   -4.14   12.33
  19   1   9   20.80   14.25
  19  -1  10   -9.59   13.78
  19   1  10    2.51   12.97
  19  -1  11   42.75   16.14
  19   1  11   33.26   15.72
  19  -1  12   -5.26   15.22
  19   1  12   11.24   16.27
  19   3 -13    0.05    7.72
  19   3 -12  -14.37   10.68
  19   3 -12    6.81    7.32
  19   3 -11   -8.51   10.79
  19   3 -11    4.46    7.32
  19  -3 -10   42.44   11.15
  19   3 -10   84.72   12.82
  19   3 -10   54.00    8.55
  19  -3  -9    8.49   10.23
  19   3  -9    7.03   10.66
  19   3  -9   -4.14    6.53
  19  -3  -8   -1.47    9.06
  19   3  -8    0.56    9.48
  19   3  -8    6.11    7.04
  19  -3  -7    4.86    9.86
  19   3  -7   -0.97    8.81
  19   3  -7    6.42    6.73
  19  -3  -6   69.16   10.80
  19   3  -6   30.32    9.50
  19   3  -6   32.04    7.76
  19  -3  -5   -4.84    8.22
  19   3  -5    0.90    8.80
  19   3  -5    4.41    6.98
  19  -3  -4    8.52    8.08
  19   3  -4   21.51    7.00
  19  -3  -3    8.99    8.31
  19   3  -3    1.49    7.18
  19  -3  -2   22.30    9.10
  19   3  -2    0.58    7.09
  19  -3  -1    4.32    8.56
  19   3  -1    7.85    7.54
  19  -3   0   62.36    9.75
  19   3   0   56.20   11.94
  19  -3   1  -18.41    8.20
  19   3   1   14.15   10.08
  19  -3   2    9.51    8.95
  19   3   2   19.80    9.72
  19   3   3    1.53    9.46
  19   3   4   41.71   10.67
  19   3   5   -8.51   10.17
  19   3   6   10.73   11.14
  19   3   7   10.30   11.61
  19   3   8    8.88   12.04
  19   3   9  -19.36   13.20
  19   3  10   16.15   14.23
  19   5 -11   14.62    8.97
  19   5 -10    6.30    8.29
  19   5  -9   29.04   11.02
  19   5  -9    6.23    8.33
  19   5  -8    2.61   10.48
  19   5  -8   -9.20    7.27
  19   5  -7    1.86    7.72
  19   5  -6   11.94    8.05
  19   5  -5   -3.90    6.90
  19  -5  -4   12.71   10.72
  19   5  -4    8.61    7.80
  19  -5  -3   -3.11   10.12
  19   5  -3   30.92    8.65
  19  -5  -2   -4.19    9.89
  19   5  -2    5.28    8.24
  19  -5  -1  -10.45    8.53
  19   5  -1    4.74    8.30
  19  -5   0    4.31   10.17
  19   5   0   -0.24    7.91
  19  -5   1   27.14   10.71
  19   5   1   25.69    9.22
  19  -5   2    4.29   10.05
  19   5   2   -6.87   12.25
  19  -5   3   -2.39    9.60
  19   5   3   -6.24   11.12
  19   5   4   15.10   11.41
  19   5   5   16.28   11.51
  19   5   6    6.55   11.45
  20   0 -11    3.19   10.00
  20   0 -10   14.87   10.75
  20   0  -9    4.57   10.11
  20   0  -8   28.02   10.72
  20   0  -7    0.12    9.66
  20   0  -6   16.96    9.82
  20   0  -5   -4.38    9.76
  20   0  -4   29.66   10.20
  20   0  -3   17.76    9.80
  20   0   0   40.77   11.01
  20   0   1   -1.33   10.77
  20   0   2   11.84   10.79
  20   0   3   -2.10   11.83
  20   0   4   12.63   12.69
  20   0   5  -11.88   12.05
  20   0   6   34.50   13.61
  20   0   7  -14.45   13.83
  20   0   8   -7.82   14.22
  20   0   9  -11.22   14.47
  20   2 -10   13.82   11.41
  20  -2  -9   19.60   10.40
  20   2  -9   -4.82   10.28
  20  -2  -8   -4.98   10.04
  20   2  -8   -5.05   10.15
  20   2  -8    4.80    7.09
  20  -2  -7   18.73    9.09
  20   2  -7   30.61   10.54
  20   2  -7   31.70    7.90
  20  -2  -6   -3.79    8.62
  20   2  -6    6.60   10.26
  20   2  -6    5.01    7.42
  20  -2  -5   26.37    9.44
  20   2  -5   22.10    9.95
  20   2  -5    6.12    7.41
  20  -2  -4   -0.30    8.22
  20   2  -4    7.36    7.54
  20  -2  -3    1.60    8.06
  20   2  -3   10.41    7.48
  20  -2  -2    2.17    8.46
  20   2  -2    0.96   10.62
  20  -2  -1   25.26    8.53
  20   2  -1   21.13   10.56
  20  -2   0   25.91    9.44
  20   2   0    6.65   10.37
  20   2   1   -1.01   10.07
  20   2   2   -8.81    9.78
  20   2   3   34.44   11.46
  20   2   4    0.25   11.18
  20   2   5    0.45   12.14
  20   2   6   14.55   12.39
  20   2   7   19.07   12.47
  20   2   8  -15.19   13.36
  20   4 -10    3.18    8.12
  20   4  -9  -11.34   11.20
  20   4  -9    3.28    8.19
  20   4  -8   11.06   12.20
  20   4  -8   12.57    7.99
  20   4  -7    9.33    8.03
  20   4  -6    3.36    7.69
  20   4  -5   15.22    7.37
  20  -4  -4   10.70   10.16
  20   4  -4   18.01    7.70
  20  -4  -3   14.08   10.26
  20   4  -3   14.90    8.43
  20  -4  -2   14.53   10.08
  20   4  -2   11.27    8.29
  20  -4  -1   25.03   10.29
  20   4  -1   28.99    8.37
  20  -4   0   -1.83    9.71
  20   4   0    4.13   11.97
  20  -4   1   13.07    9.58
  20   4   1   12.35   11.90
  20   4   2   -1.10   11.34
  20   4   3   22.83   11.21
  20   4   4   -3.15   11.20
  20   4   5   13.77   12.52
  21   1  -8    6.90   10.83
  21  -1  -7   -2.94   11.17
  21   1  -7   17.80   10.62
  21  -1  -6   25.77   11.44
  21   1  -6   26.00   10.78
  21  -1  -5   10.96    9.39
  21   1  -5   35.21   10.62
  21  -1  -4   25.81    9.47
  21  -1  -3    7.37    8.42
  21   1  -3   -1.50    9.69
  21   1  -2   18.42   10.59
  21   1  -1    3.96   10.12
  21   1   0    3.45   10.74
  21   1   1   31.78   11.56
  21   1   2   17.99   11.83
  21   1   3   -7.09   11.72
  21   1   4   -2.83   12.15
  21   1   5    3.49   12.26
  21  -1   6   16.21   13.94
  21   1   6    3.53   13.22
  21   3  -8   22.60   11.93
  21   3  -8   16.88    8.30
  21   3  -7   13.61   11.10
  21   3  -7   -1.77    7.79
  21   3  -6   18.71    8.83
  21   3  -5    6.69    7.87
  21   3  -4    8.42    8.04
  21  -3  -3    4.57    9.93
  21   3  -3   -0.46    7.91
  21  -3  -2   15.05   10.55
  21   3  -2   26.93   12.38
  21  -3  -1    1.29   10.00
  21   3  -1    5.37   11.92
  21   3   0  -12.29   10.82
  21   3   1    9.00   11.46
  21   3   2   51.08   12.15
  21   3   3   -5.67   11.89
  22   0  -5   10.66   12.19
   0   0   0    0.00    0.00
;
_shelx_hkl_checksum     50789
_shelx_res_file
;
    3N4HgCls.res created by SHELXL-2014/7
TITL 3n4hgcls in C2/c
CELL 0.71073  16.6906   9.1942  21.0159  90.000  95.501  90.000
ZERR    8.00   0.0014   0.0008   0.0017   0.000   0.002   0.000
LATT  7
SYMM -X, Y, 0.5-Z
SFAC C H N CL HG
UNIT 92 92 24 28 8
TEMP 25
OMIT -4 52
OMIT 0 0 2
L.S. 10
ACTA
DFIX -1.75 C12 CL3 C12 CL4 C12 Cl5
rem ISOR 0.005 C12
BOND $H
CONF
FMAP 2
PLAN 20
EQIV $1 -x+1/2, -y+1/2, -z
EQIV $2 x+1/2, y-1/2, z
EQIV $3 x, y-1, z
EQIV $4 x-1/2, y-1/2, z
HTAB N3 Cl2_$1
HTAB C3 Cl2_$2
HTAB C6 Cl2_$3
HTAB C8 Cl1_$4
WGHT    0.034000
FVAR       0.12932
HG1   5    0.321257    0.664790    0.106991    11.00000    0.06149    0.07271 =
         0.05193   -0.00275    0.00918    0.00720
CL1   4    0.441037    0.805516    0.111233    11.00000    0.05756    0.08331 =
         0.08869    0.01978    0.00563    0.00347
CL2   4    0.183893    0.662898    0.065808    11.00000    0.06395    0.11040 =
         0.07478   -0.02623   -0.00653    0.01908
N1    3    0.367642    0.430016    0.082464    11.00000    0.05229    0.06861 =
         0.04384   -0.00115    0.00622    0.01240
N2    3    0.189811    0.132297    0.281580    11.00000    0.05290    0.07833 =
         0.04006    0.00602    0.00870    0.00746
N3    3    0.285284    0.064824    0.061089    11.00000    0.09614    0.05195 =
         0.04661   -0.00379    0.01944    0.01776
AFIX  43
H3    2    0.301538   -0.018238    0.048580    11.00000   -1.20000
AFIX   0
C1    1    0.317561    0.317860    0.081075    11.00000    0.05328    0.06295 =
         0.04068   -0.00099    0.00657    0.01717
AFIX  43
H1    2    0.266350    0.333001    0.093772    11.00000   -1.20000
AFIX   0
C2    1    0.439823    0.413392    0.064820    11.00000    0.05632    0.08268 =
         0.06977    0.00847    0.01124    0.01921
AFIX  43
H2    2    0.474879    0.492199    0.066233    11.00000   -1.20000
AFIX   0
C3    1    0.464870    0.279044    0.043924    11.00000    0.06473    0.09659 =
         0.08341    0.01985    0.02610    0.02974
AFIX  43
H3A   2    0.516305    0.268711    0.030973    11.00000   -1.20000
AFIX   0
C4    1    0.415189    0.164054    0.042335    11.00000    0.09902    0.07180 =
         0.05732    0.01039    0.02652    0.03241
AFIX  43
H4    2    0.432206    0.074196    0.028403    11.00000   -1.20000
AFIX   0
C5    1    0.337206    0.179754    0.061817    11.00000    0.07004    0.06597 =
         0.03353    0.00685    0.00994    0.02336
C6    1    0.205162    0.074917    0.080021    11.00000    0.07420    0.06134 =
         0.04714    0.00066   -0.00375    0.00239
AFIX  23
H6A   2    0.176119   -0.012984    0.066658    11.00000   -1.20000
H6B   2    0.178030    0.155913    0.057592    11.00000   -1.20000
AFIX   0
C7    1    0.200740    0.095496    0.151325    11.00000    0.06080    0.05264 =
         0.03559    0.00550    0.00163   -0.00030
C8    1    0.138563    0.168618    0.173775    11.00000    0.05250    0.08210 =
         0.05303    0.00726   -0.01076    0.01726
AFIX  43
H8    2    0.098633    0.209346    0.145350    11.00000   -1.20000
AFIX   0
C9    1    0.134783    0.182133    0.237484    11.00000    0.05181    0.08872 =
         0.05858   -0.00190    0.00495    0.01507
AFIX  43
H9    2    0.090417    0.229770    0.251248    11.00000   -1.20000
AFIX   0
C10   1    0.250204    0.062905    0.259971    11.00000    0.06544    0.08274 =
         0.05468    0.01704    0.00421    0.01755
AFIX  43
H10   2    0.289530    0.024863    0.289700    11.00000   -1.20000
AFIX   0
C11   1    0.259380    0.042356    0.195348    11.00000    0.06113    0.08309 =
         0.04178    0.00283    0.00763    0.02870
AFIX  43
H11   2    0.304019   -0.006031    0.182471    11.00000   -1.20000
AFIX   0
part -1
C12   1    0.009459   -0.296536    0.272644    10.50000    0.18247    0.10771 =
         0.09829   -0.02372    0.04191   -0.00045
AFIX  13
H12   2    0.035459   -0.335621    0.312828    10.50000   -1.20000
AFIX   0
CL3   4   -0.001583   -0.439229    0.217680    10.50000    0.14699    0.09961 =
         0.13518   -0.02608   -0.01053   -0.00558
CL4   4    0.070519   -0.170617    0.246439    10.50000    0.20788    0.16730 =
         0.23436   -0.05671    0.05107   -0.12019
CL5   4   -0.080280   -0.220843    0.288503    10.50000    0.18437    0.24202 =
         0.28150   -0.15036    0.11020   -0.07722
HKLF 4
REM  3n4hgcls in C2/c
REM R1 =  0.0328 for    2189 Fo > 4sig(Fo)  and  0.0626 for all    3151 data
REM    190 parameters refined using      3 restraints
END
WGHT      0.0339      0.0000
REM Highest difference peak  0.584,  deepest hole -0.829,  1-sigma level  0.111
Q1    1   0.3549  0.6044  0.1272  11.00000  0.05    0.58
Q2    1  -0.0525 -0.3333  0.3062  11.00000  0.05    0.53
Q3    1   0.0280 -0.2125  0.2839  11.00000  0.05    0.43
Q4    1  -0.0141 -0.3504  0.3248  11.00000  0.05    0.41
Q5    1   0.3547  0.7314  0.1305  11.00000  0.05    0.40
Q6    1   0.0626 -0.3692  0.2404  11.00000  0.05    0.40
Q7    1  -0.0379 -0.1615  0.2983  11.00000  0.05    0.38
Q8    1   0.4530  0.3475  0.0652  11.00000  0.05    0.36
Q9    1   0.0435 -0.0557  0.2523  11.00000  0.05    0.35
Q10   1   0.0478 -0.3405  0.3573  11.00000  0.05    0.35
Q11   1   0.0433 -0.0074  0.1972  11.00000  0.05    0.34
Q12   1   0.4114  0.3553  0.1341  11.00000  0.05    0.33
Q13   1   0.1134 -0.0063  0.2792  11.00000  0.05    0.32
Q14   1   0.5281  0.2227 -0.0313  11.00000  0.05    0.32
Q15   1   0.0651 -0.3412  0.2987  11.00000  0.05    0.32
Q16   1   0.4790  0.7516  0.0821  11.00000  0.05    0.32
Q17   1   0.0642 -0.2201  0.3335  11.00000  0.05    0.31
Q18   1   0.3822  0.5209  0.0922  11.00000  0.05    0.31
Q19   1   0.1622  0.1645  0.3130  11.00000  0.05    0.31
Q20   1   0.1368  0.2208  0.0692  11.00000  0.05    0.31
;
_shelx_res_checksum     43047
data_New_Global_Publ_Block
_journal_date_recd_electronic     2016-09-28
_journal_date_accepted     2016-09-29
_journal_name_full     'Acta Crystallographica, Section E'
_journal_year     2016
_journal_volume     72
_journal_issue     11
_journal_page_first     1513
_journal_page_last     1516
_journal_paper_category     GM
_journal_paper_doi     10.1107/S2056989016015310
_journal_coeditor_code     SJ5509
loop_
    _publ_contact_author_name
    _publ_contact_author_address
    _publ_contact_author_email
    _publ_contact_author_fax
    _publ_contact_author_phone
    'Park, Ki-Min'
;
Research institute of Natural Science, Gyeongsang National University,
Jinju 52828, Republic of Korea
;
 'kmpark@gnu.ac.kr' '+82-55-753-7614' '+82-55-772-2788'
    'Kang, Donghyun'
;
Department of Science Education, Kyungnam University, Changwon 51767,
Republic of Korea
;
 'dh2232@kyungnam.ac.kr' '+82-55-753-7614' '+82-55-772-2789'
_publ_section_title
;\
Crystal structure of an Hg^II^ coordination polymer with an unsymmetrical
dipyridyl ligand:
<i>catena</i>-poly[[[dichloridomercury(II)]-\m-<i>N</i>-(pyridin-4-ylmethyl)\
pyridin-3-amine-\k^2^<i>N</i>:<i>N</i>'] chloroform hemisolvate]
;
loop_
    _publ_author_name
    _publ_author_footnote
    _publ_author_address
    'Moon, Suk-Hee' .
;
Department of Food and Nutrition,
Kyungnam College of Information and Technology,
Busan 47011, Republic of Korea
;
    'Kang, Donghyun' .
;
Department of Science Education, Kyungnam University, Changwon 51767,
Republic of Korea
;
    'Park, Ki-Min' .
;
Research institute of Natural Science, Gyeongsang National University,
Jinju 52828, Republic of Korea
;
_publ_section_synopsis
;
In the title compound, each Hg^II^ ion is coordinated by two pyridine N atoms
from two symmetry-related unsymmetrical dipyridyl ligands and two chloride
anions in a highly distorted tetrahedral geometry. Each unsymmetrical
dipyridyl ligand links two Hg^II^ ions into polymeric zigzag chains. In the
crystal, the chains are linked into a three-dimensional supramolecular network
by intermolecular N/C---H...Cl hydrogen bonds and weak C---H...\p
interactions. Weak C---Cl...\p interactions and Cl...Cl contacts between the
network and the solvent chloroform molecules are also observed.
;
