# Supplementary material for: Crystal structure of an HgII coordination polymer with an unsymmetrical dipyridyl ligand: catena-poly[[[di­chlorido­mercury(II)]-μ-N-(pyridin-4-ylmeth­yl)pyridin-3-amine-κ2 N:N′] chloro­form hemisolvate]
Source: Acta Crystallogr E Crystallogr Commun. 2016 Oct 4;72(Pt 11):1513–6. doi: 10.1107/S2056989016015310 (PMC5095822; doi:10.1107/S2056989016015310)
Supplement: Supplementary file 2 [file e-72-01513-Isup2.hkl]

data_I                                                                          
_shelx_title ' 3n4hgcls in C2/c'                                                
_shelx_refln_list_code          4                                               
_shelx_F_calc_maximum      712.58                                               
_exptl_crystal_F_000      1928.00                                               
_reflns_d_resolution_high  0.8107                                               
                                                                                
loop_                                                                           
 _space_group_symop_operation_xyz                                               
 'x, y, z'                                                                      
 '-x, y, -z+1/2'                                                                
 'x+1/2, y+1/2, z'                                                              
 '-x+1/2, y+1/2, -z+1/2'                                                        
 '-x, -y, -z'                                                                   
 'x, -y, z-1/2'                                                                 
 '-x+1/2, -y+1/2, -z'                                                           
 'x+1/2, -y+1/2, z-1/2'                                                         
                                                                                
_cell_length_a    16.6906                                                       
_cell_length_b     9.1942                                                       
_cell_length_c    21.0159                                                       
_cell_angle_alpha  90.000                                                       
_cell_angle_beta   95.501                                                       
_cell_angle_gamma  90.000                                                       
                                                                                
_shelx_F_squared_multiplier     1.000                                           
                                                                                
loop_                                                                           
 _refln_index_h                                                                 
 _refln_index_k                                                                 
 _refln_index_l                                                                 
 _refln_F_squared_calc                                                          
 _refln_F_squared_meas                                                          
 _refln_F_squared_sigma                                                         
 _refln_observed_status                                                         
   2   0   0     192242.95     147359.36       979.41 o                         
   4   0   0       6103.66       6604.31       176.48 o                         
   6   0   0     193508.61     192336.88      3537.97 o                         
   8   0   0     251078.33     255290.61      1628.48 o                         
  10   0   0       3338.86       2981.15       240.75 o                         
  12   0   0      18007.27      17936.27      1003.33 o                         
  14   0   0      28646.50      28722.92       588.70 o                         
  16   0   0      18836.53      17944.38      1023.96 o                         
  18   0   0         62.88       -226.62       508.84 o                         
  20   0   0       2259.54       2437.77       658.32 o                         
   3   1   0     133445.73     136143.11       698.79 o                         
   5   1   0      16772.01      17723.47       353.64 o                         
   7   1   0        116.47        161.88       124.51 o                         
   9   1   0      16768.58      16611.96       266.92 o                         
  11   1   0      10586.94      10548.54       258.05 o                         
  13   1   0       4668.82       4670.16       370.85 o                         
  15   1   0         63.00        161.98       216.77 o                         
  17   1   0       1114.27       1098.94       284.81 o                         
  19   1   0       1040.54        737.87       351.08 o                         
   0   2   0     170985.80     173604.44      1248.48 o                         
   2   2   0        386.04        439.87        87.41 o                         
   4   2   0      33924.07      33359.86       892.39 o                         
   6   2   0      32105.26      33616.38       570.73 o                         
   8   2   0      67215.70      66658.98      1961.61 o                         
  10   2   0         16.67        425.25       162.44 o                         
  12   2   0       5092.60       5034.57       226.80 o                         
  14   2   0       5815.10       6222.58       280.37 o                         
  16   2   0       1683.36       1721.82       297.92 o                         
  18   2   0        217.49         25.65       345.08 o                         
  20   2   0        638.18       1000.47       575.81 o                         
   1   3   0      35584.78      34711.98      1151.90 o                         
   3   3   0     200556.30     205861.62      2634.74 o                         
   5   3   0      92394.41      94517.47      6074.36 o                         
   7   3   0       1308.30       1550.78       136.14 o                         
   9   3   0      21320.57      21505.01       390.37 o                         
  11   3   0      38277.49      37461.96      1919.22 o                         
  13   3   0       4257.35       4097.30       261.34 o                         
  15   3   0       2628.01       2667.57       317.08 o                         
  17   3   0       3844.39       3490.53       347.37 o                         
  19   3   0       3058.04       3590.45       451.56 o                         
   0   4   0      81032.02      84491.90      1728.03 o                         
   2   4   0      39721.23      40138.17       603.03 o                         
   4   4   0       4295.30       4499.82       206.86 o                         
   6   4   0      38146.04      36265.38      1389.50 o                         
   8   4   0      30971.57      32598.97      1184.95 o                         
  10   4   0       3867.35       3889.77       229.10 o                         
  12   4   0       1861.94       1947.02       233.50 o                         
  14   4   0       5214.38       4890.40       359.26 o                         
  16   4   0       2398.02       2747.98       345.77 o                         
  18   4   0          7.76       -269.82       320.43 o                         
   1   5   0        487.43        630.49       121.67 o                         
   3   5   0      15224.56      14509.21       256.77 o                         
   5   5   0       4490.46       4863.48       141.04 o                         
   7   5   0       3999.89       4314.99       372.42 o                         
   9   5   0       1228.11       1085.22       200.52 o                         
  11   5   0       5391.52       5827.49       355.30 o                         
  13   5   0         14.20         50.97       296.16 o                         
  15   5   0       2462.35       1680.19       352.00 o                         
  17   5   0        333.70        517.02       350.26 o                         
   0   6   0      77573.35      83635.52      1155.20 o                         
   2   6   0      22648.91      22891.79      1016.68 o                         
   4   6   0       8200.79       7927.42       237.93 o                         
   6   6   0      38197.59      34553.45       604.36 o                         
   8   6   0      35410.01      34634.84      1587.16 o                         
  10   6   0        547.45        985.08       215.56 o                         
  12   6   0       7261.88       6116.09       385.45 o                         
  14   6   0       8898.89       8244.25       465.08 o                         
  16   6   0       2395.85       2660.13       747.42 o                         
   1   7   0       2486.92       2394.90       173.70 o                         
   3   7   0       4582.51       4777.48       225.74 o                         
   5   7   0       7094.06       7216.06       228.21 o                         
   7   7   0        361.78        503.58       174.80 o                         
   9   7   0       2019.05       2028.41       248.21 o                         
  11   7   0       1826.83       2243.30       326.94 o                         
  13   7   0        316.20        671.55       346.50 o                         
  15   7   0          0.96        206.65       345.84 o                         
   0   8   0      15605.58      16132.23       690.01 o                         
   2   8   0       1019.76        974.18       212.59 o                         
   4   8   0        150.31       -215.94       191.72 o                         
   6   8   0       1703.66       1921.94       340.30 o                         
   8   8   0       1396.07       1545.44       313.36 o                         
  10   8   0        117.99        -10.27       305.41 o                         
  12   8   0        483.48        211.52       336.87 o                         
  14   8   0        118.92         92.51       394.12 o                         
   1   9   0        993.18        976.98       310.73 o                         
   3   9   0       7401.06       7408.22       398.68 o                         
   5   9   0       2256.90       1803.11       189.78 o                         
   7   9   0        120.05       -344.20       318.71 o                         
   9   9   0       2446.17       2127.99       476.55 o                         
  11   9   0       1691.80       2204.75       578.50 o                         
   0  10   0       1385.76       2224.91       533.95 o                         
   2  10   0       1072.21       1420.09       341.54 o                         
   4  10   0          3.81        363.76       364.08 o                         
   6  10   0        775.90        386.86       595.54 o                         
   8  10   0        327.14        371.00       370.10 o                         
   1  11   0         46.90         87.04       384.13 o                         
   3  11   0        405.43        719.49       795.25 o                         
 -19   1   1        203.16        412.95       460.41 o                         
 -17   1   1       5752.71       6057.49       365.81 o                         
 -15   1   1      15614.70      15779.04       435.40 o                         
 -13   1   1       3793.26       3591.37       242.17 o                         
 -11   1   1       1149.99        879.87       169.09 o                         
  -9   1   1     114813.14     107295.57       925.12 o                         
  -7   1   1     108700.80     111136.38      1774.50 o                         
  -5   1   1        284.72        165.66        97.18 o                         
  -3   1   1     182914.70     182491.33      4851.63 o                         
  -1   1   1     146252.94     106388.41       775.52 o                         
   1   1   1      54529.86      48631.08       359.36 o                         
   3   1   1      70787.66      76580.19       391.24 o                         
   5   1   1     122435.78     120544.54      2013.46 o                         
   7   1   1      93609.34      86297.96      1695.01 o                         
   9   1   1        985.00       1001.86       150.66 o                         
  11   1   1      21527.80      20736.43       499.01 o                         
  13   1   1      26391.70      27036.64      1731.69 o                         
  15   1   1      11153.96      10845.03       312.14 o                         
  17   1   1        792.84        660.43       289.21 o                         
  19   1   1       3328.54       3598.96       603.91 o                         
 -20   2   1       1559.84       1400.04       396.76 o                         
 -18   2   1        927.88        804.66       291.97 o                         
 -16   2   1         88.83         64.26       255.30 o                         
 -14   2   1       3856.07       3947.42       226.46 o                         
 -12   2   1      34321.43      33609.24      1053.60 o                         
 -10   2   1       5736.94       5923.67       212.94 o                         
  -8   2   1       5708.84       5796.02       239.91 o                         
  -6   2   1     129241.90     126654.45       786.33 o                         
  -4   2   1      82038.49      79757.09      4188.14 o                         
  -2   2   1      42573.25      45317.86       899.43 o                         
   0   2   1     205466.28     207994.06       807.63 o                         
   2   2   1     241091.03     231891.61      1085.87 o                         
   4   2   1      73318.47      70368.83      1398.13 o                         
   6   2   1      56472.71      59187.46      1058.49 o                         
   8   2   1      39207.10      40105.09       845.78 o                         
  10   2   1      53030.18      51130.81      1029.03 o                         
  12   2   1       1402.57       1622.41       196.93 o                         
  14   2   1      16277.78      15017.55       694.96 o                         
  16   2   1      10001.75       9586.06       412.80 o                         
  18   2   1       2139.95       2181.31       379.72 o                         
  20   2   1         96.56        -60.39       602.12 o                         
 -19   3   1        115.90        370.53       338.31 o                         
 -17   3   1        148.16        309.11       292.93 o                         
 -15   3   1          5.48        -50.10       229.04 o                         
 -13   3   1        108.31        -67.09       377.03 o                         
 -11   3   1       1786.10       2030.24       354.80 o                         
  -9   3   1         64.32       -135.87       166.14 o                         
  -7   3   1        524.94        342.62       222.39 o                         
  -5   3   1        632.65       1059.68       197.64 o                         
  -3   3   1       7144.04       6893.29       167.76 o                         
  -1   3   1      15371.23      16524.35       459.42 o                         
   1   3   1       1916.04       2173.26       115.15 o                         
   3   3   1       1415.73       1460.26        93.49 o                         
   5   3   1       4036.84       4150.15       159.32 o                         
   7   3   1       2870.54       3117.06       178.57 o                         
   9   3   1         27.14         47.43       159.80 o                         
  11   3   1        746.52        897.40       180.37 o                         
  13   3   1       4163.42       3445.30       235.28 o                         
  15   3   1         87.22        517.23       286.66 o                         
  17   3   1        127.28        100.76       319.15 o                         
  19   3   1          3.87       -227.47       973.43 o                         
 -18   4   1        961.43        527.16       353.23 o                         
 -16   4   1        293.48        452.07       298.54 o                         
 -14   4   1       2102.35       1855.03       242.26 o                         
 -12   4   1      13767.99      13150.84       350.74 o                         
 -10   4   1       9433.72       9925.79       301.01 o                         
  -8   4   1        707.56        880.52       156.75 o                         
  -6   4   1      53220.55      53481.02      1838.80 o                         
  -4   4   1     125675.51     125016.77      2129.23 o                         
  -2   4   1        543.45        789.83       128.68 o                         
   0   4   1      13785.78      13784.63       278.76 o                         
   2   4   1      97784.64      98140.34      2079.67 o                         
   4   4   1       5877.82       6187.31       320.33 o                         
   6   4   1      39512.97      42207.88      1374.42 o                         
   8   4   1      28510.54      30016.92      1073.48 o                         
  10   4   1      18308.82      18354.56       563.77 o                         
  12   4   1       1078.83       1298.21       283.20 o                         
  14   4   1       6563.99       5831.75       380.93 o                         
  16   4   1       3274.80       3165.37       360.85 o                         
  18   4   1        764.17        574.62       331.65 o                         
 -17   5   1       2667.27       3173.21       527.08 o                         
 -15   5   1       6663.86       6596.46       414.55 o                         
 -13   5   1       1093.25        673.25       286.02 o                         
 -11   5   1       3871.41       3729.05       250.93 o                         
  -9   5   1      24645.12      25003.44       680.93 o                         
  -7   5   1      42682.07      41061.95      2566.39 o                         
  -5   5   1        567.22        911.86       141.54 o                         
  -3   5   1      50484.44      50809.96       863.64 o                         
  -1   5   1     127919.80     125984.30      1338.23 o                         
   1   5   1      20013.46      20406.71       556.79 o                         
   3   5   1       6278.32       6891.76       198.66 o                         
   5   5   1      52920.29      52479.57      1013.16 o                         
   7   5   1      30357.33      32425.43      1019.81 o                         
   9   5   1       1503.24       1784.50       211.46 o                         
  11   5   1       5052.82       4799.95       384.17 o                         
  13   5   1       8323.71       7177.79       461.01 o                         
  15   5   1       3662.29       3789.14       378.37 o                         
  17   5   1        270.18       -138.97       427.82 o                         
 -16   6   1        278.00        225.28       361.82 o                         
 -14   6   1        996.62        944.64       447.25 o                         
 -12   6   1          2.08        504.10       293.63 o                         
 -10   6   1        215.09        -51.10       210.85 o                         
  -8   6   1       2801.35       2985.28       241.25 o                         
  -6   6   1        818.39        799.59       161.80 o                         
  -4   6   1         96.08        476.80       182.10 o                         
  -2   6   1        592.99        810.71       190.66 o                         
   0   6   1        349.40        448.77       141.03 o                         
   2   6   1        761.62        609.18       141.82 o                         
   4   6   1       1787.31       1627.64       185.13 o                         
   6   6   1        924.35       1139.59       234.38 o                         
   8   6   1       2485.27       2549.21       254.19 o                         
  10   6   1        643.46        721.33       289.23 o                         
  12   6   1        496.01        750.62       387.46 o                         
  14   6   1        400.29        274.15       337.94 o                         
  16   6   1         78.54       -313.78       342.92 o                         
 -15   7   1       2503.13       2818.04       412.04 o                         
 -13   7   1        552.46        284.06       401.51 o                         
 -11   7   1        100.56        231.71       294.72 o                         
  -9   7   1      13001.90      13001.06       427.22 o                         
  -7   7   1      13977.93      13850.01       563.39 o                         
  -5   7   1        166.60        278.64       161.81 o                         
  -3   7   1       8145.65       7818.87       258.45 o                         
  -1   7   1      22535.02      21757.49       319.93 o                         
   1   7   1       4389.81       4731.09       231.97 o                         
   3   7   1       3516.80       3278.25       221.76 o                         
   5   7   1       7864.50       7540.69       482.24 o                         
   7   7   1       8634.12       9211.18       263.96 o                         
   9   7   1          5.71        335.47       331.85 o                         
  11   7   1       1635.30       2352.83       330.37 o                         
  13   7   1       1804.23       1606.09       354.84 o                         
  15   7   1        723.09        830.59       530.37 o                         
 -14   8   1       1230.68       1159.22       372.84 o                         
 -12   8   1       2841.96       2893.98       402.64 o                         
 -10   8   1       1806.58       1594.12       342.13 o                         
  -8   8   1        684.89        932.99       248.55 o                         
  -6   8   1       9616.21       9397.00       317.42 o                         
  -4   8   1       7595.09       7506.45       592.55 o                         
  -2   8   1       1004.71        940.54       417.66 o                         
   0   8   1       7893.36       8375.22       564.01 o                         
   2   8   1      15612.87      15305.32       351.55 o                         
   4   8   1       2459.14       2832.32       286.10 o                         
   6   8   1         66.08         70.79       177.62 o                         
   8   8   1       4195.86       4431.46       363.45 o                         
  10   8   1       3389.24       3402.06       384.94 o                         
  12   8   1         52.71         72.03       338.17 o                         
  14   8   1        633.37       1026.82       539.93 o                         
 -11   9   1        460.57        620.46       361.12 o                         
  -9   9   1         24.18       -146.37       308.30 o                         
  -7   9   1        152.39         19.87       211.41 o                         
  -5   9   1          9.64          7.44       225.02 o                         
  -3   9   1        518.37        700.70       316.61 o                         
  -1   9   1        341.17        797.38       348.30 o                         
   1   9   1        482.15        715.81       336.90 o                         
   3   9   1         41.87        161.40       364.14 o                         
   5   9   1        471.11        502.00       197.78 o                         
   7   9   1        170.05        412.06       343.45 o                         
   9   9   1        312.51        511.47       335.05 o                         
  11   9   1          0.19       -351.00       353.95 o                         
  -8  10   1          4.31        401.26       358.45 o                         
  -6  10   1       1494.30       2425.22       592.55 o                         
  -4  10   1       1486.65       1828.42       388.50 o                         
  -2  10   1         25.40        399.95       335.71 o                         
   0  10   1       1264.83       1464.03       390.27 o                         
   2  10   1       2299.19       2480.01       364.18 o                         
   4  10   1        627.93        307.63       355.15 o                         
   6  10   1        283.42        -55.61       657.13 o                         
   8  10   1        888.81        922.28       628.43 o                         
  -5  11   1         13.87       1375.25       684.63 o                         
  -3  11   1       1093.66       1530.64       403.42 o                         
  -1  11   1        765.60       1359.47       407.27 o                         
   1  11   1        263.96        433.59       404.55 o                         
   3  11   1        143.06       1003.33       621.85 o                         
 -18   0   2       5579.00       5445.26       837.41 o                         
 -16   0   2      15581.34      15476.17       514.08 o                         
 -14   0   2       1559.00       1897.84       277.19 o                         
 -12   0   2      10486.90       9985.26      1019.77 o                         
 -10   0   2      95617.75      93963.80      2056.29 o                         
  -8   0   2     143823.94     142218.11       970.33 o                         
  -6   0   2       8938.62       8312.40       236.07 o                         
  -4   0   2      65293.69      61527.30       736.65 o                         
  -2   0   2     455463.50     448177.62      2591.44 o                         
   2   0   2     150520.52     146198.78       899.29 o                         
   4   0   2     152576.33     141839.03      1909.20 o                         
   6   0   2     160341.61     144881.89      1370.46 o                         
   8   0   2        266.90        290.49       203.54 o                         
  10   0   2      63875.21      58643.70       693.00 o                         
  12   0   2      14985.44      13922.33       830.23 o                         
  14   0   2       4117.53       4539.02       362.05 o                         
  16   0   2       7763.63       7793.46       645.17 o                         
  18   0   2       9530.95      11093.45       788.67 o                         
  20   0   2        848.75        707.95       645.17 o                         
 -19   1   2        645.05        548.47       368.33 o                         
 -17   1   2         79.12        102.59       211.41 o                         
 -15   1   2       5204.25       5159.22       251.38 o                         
 -13   1   2      10664.27      10684.96       529.19 o                         
 -11   1   2       1167.64       1112.22       178.61 o                         
  -9   1   2       9656.26       9174.88       210.25 o                         
  -7   1   2      30039.49      30950.28       805.22 o                         
  -5   1   2      76444.05      77303.29       715.42 o                         
  -3   1   2       7824.64       7534.11       327.63 o                         
  -1   1   2      30595.62      32456.20       282.34 o                         
   1   1   2      49954.91      50507.89      2950.50 o                         
   3   1   2       1975.90       2162.03       206.33 o                         
   5   1   2      22713.63      24323.81       403.64 o                         
   7   1   2      67566.35      66779.18       440.02 o                         
   9   1   2       8841.08       8396.21       217.58 o                         
  11   1   2        122.18         54.82       185.48 o                         
  13   1   2      10930.02      10713.90       583.38 o                         
  15   1   2       6742.79       6183.38       484.71 o                         
  17   1   2       1061.40       1092.23       291.30 o                         
  19   1   2        330.05        700.34       439.12 o                         
 -20   2   2         31.15         97.67       395.66 o                         
 -18   2   2        995.41        692.50       311.76 o                         
 -16   2   2       4453.25       4186.79       289.37 o                         
 -14   2   2       1600.24       1701.08       214.15 o                         
 -12   2   2        631.60        986.84       180.41 o                         
 -10   2   2      23412.50      23451.46       400.36 o                         
  -8   2   2      17311.13      17911.69       252.09 o                         
  -6   2   2       3376.20       3584.46       156.16 o                         
  -4   2   2      63063.83      60061.62       491.69 o                         
  -2   2   2      72804.75      73496.67      1084.22 o                         
   0   2   2       7648.18       7654.32       138.69 o                         
   2   2   2      17426.14      17716.15       499.62 o                         
   4   2   2       4516.21       4671.66       123.26 o                         
   6   2   2      45135.71      47020.51      1189.95 o                         
   8   2   2       2674.76       2926.27       160.73 o                         
  10   2   2      22053.06      22081.44       653.24 o                         
  12   2   2       8083.58       8762.44       325.37 o                         
  14   2   2       2162.85       1999.46       289.81 o                         
  16   2   2       1082.78        568.49       288.88 o                         
  18   2   2       1011.50        907.64       547.11 o                         
 -19   3   2       1202.02        603.42       649.36 o                         
 -17   3   2        221.36        636.59       292.18 o                         
 -15   3   2       8756.94       8384.49       332.08 o                         
 -13   3   2      40966.41      36738.88      1092.68 o                         
 -11   3   2       1660.54       1839.65       183.41 o                         
  -9   3   2      32168.87      32232.97      1237.52 o                         
  -7   3   2     116066.45     125391.68      5992.04 o                         
  -5   3   2     129020.42     123557.07      4522.53 o                         
  -3   3   2      58987.25      60261.29       571.73 o                         
  -1   3   2     283609.28     275285.44      5872.41 o                         
   1   3   2     121459.33     125684.05      2784.17 o                         
   3   3   2      53818.09      52823.36      1313.10 o                         
   5   3   2      43874.54      44027.82       682.17 o                         
   7   3   2     130422.52     134088.34      2302.48 o                         
   9   3   2      48142.54      50190.94      2426.43 o                         
  11   3   2        176.87        182.84       175.74 o                         
  13   3   2      28924.21      28430.14      1408.27 o                         
  15   3   2      18748.04      16978.05       537.35 o                         
  17   3   2       1542.20       1951.81       368.57 o                         
  19   3   2        686.26        863.58       393.68 o                         
 -18   4   2        917.36        768.02       336.92 o                         
 -16   4   2       1422.94       1400.16       330.69 o                         
 -14   4   2        186.78        128.96       228.57 o                         
 -12   4   2       1454.25       1405.53       225.74 o                         
 -10   4   2      14749.04      14586.84       401.87 o                         
  -8   4   2       4784.60       4921.94       279.42 o                         
  -6   4   2       1634.50       1923.72       174.46 o                         
  -4   4   2      18080.66      17718.35       271.69 o                         
  -2   4   2      31705.74      32277.76       949.30 o                         
   0   4   2       3571.15       3343.94       132.05 o                         
   2   4   2       8455.10       8664.78       276.86 o                         
   4   4   2      30379.50      31133.69       685.66 o                         
   6   4   2       6219.30       6323.17       178.27 o                         
   8   4   2        166.03        221.38       144.28 o                         
  10   4   2       7640.66       7497.75       296.11 o                         
  12   4   2       9796.31       8870.17       971.04 o                         
  14   4   2        411.10        411.90       302.69 o                         
  16   4   2        397.68        695.60       566.54 o                         
  18   4   2       1015.97        207.67       454.13 o                         
 -17   5   2         33.78       -250.59       324.88 o                         
 -15   5   2        110.21        911.32       315.91 o                         
 -13   5   2       8307.97       8100.95       330.69 o                         
 -11   5   2         53.90        123.17       205.69 o                         
  -9   5   2       2907.97       3145.96       301.96 o                         
  -7   5   2       9742.18       9786.62       276.37 o                         
  -5   5   2      27481.40      27042.71       378.01 o                         
  -3   5   2       8525.14       9222.44       236.85 o                         
  -1   5   2      20464.66      21054.63       421.60 o                         
   1   5   2       8850.38       8854.16       176.20 o                         
   3   5   2      12657.65      12404.06       349.74 o                         
   5   5   2       2579.66       2579.66       118.37 o                         
   7   5   2      13031.97      13256.78       383.97 o                         
   9   5   2       5316.36       5500.12       242.09 o                         
  11   5   2       1609.06       1291.80       290.93 o                         
  13   5   2       2576.88       2364.33       348.29 o                         
  15   5   2       1661.12       2004.63       350.52 o                         
  17   5   2         24.73        268.27       345.11 o                         
 -16   6   2       3424.68       3413.10      1005.13 o                         
 -14   6   2       1321.13        901.36       325.67 o                         
 -12   6   2       2098.41       2332.97       263.63 o                         
 -10   6   2      27026.83      26348.61       678.34 o                         
  -8   6   2      11830.72      10856.89       923.91 o                         
  -6   6   2       2149.65       2164.18       182.01 o                         
  -4   6   2      39004.67      40269.62       460.92 o                         
  -2   6   2      49532.10      52505.03       838.97 o                         
   0   6   2       3999.31       4194.37       167.63 o                         
   2   6   2      17341.91      16651.30       374.47 o                         
   4   6   2      35574.33      34014.95       543.11 o                         
   6   6   2      26143.17      26902.33       605.74 o                         
   8   6   2        341.59        500.23       202.85 o                         
  10   6   2      13592.35      12486.02       464.22 o                         
  12   6   2      13159.32      13142.89       516.62 o                         
  14   6   2       1084.06       1035.95       349.87 o                         
  16   6   2       1290.26       1363.85       387.74 o                         
 -15   7   2       1058.80        725.31       362.47 o                         
 -13   7   2        824.73        655.54       478.94 o                         
 -11   7   2        156.38        -32.27       232.50 o                         
  -9   7   2       3894.56       3732.90       267.73 o                         
  -7   7   2      11007.80      10838.92       450.68 o                         
  -5   7   2       1281.25       1379.54       178.59 o                         
  -3   7   2        272.76        221.87       177.70 o                         
  -1   7   2      16932.40      17019.79       535.46 o                         
   1   7   2       9984.07      10495.83       326.47 o                         
   3   7   2       3285.19       3053.73       295.33 o                         
   5   7   2       1357.24       1348.50       217.53 o                         
   7   7   2       7230.66       6642.46       371.86 o                         
   9   7   2       5560.06       5412.04       371.74 o                         
  11   7   2         19.01       -229.12       317.04 o                         
  13   7   2        853.14        337.81       503.46 o                         
  15   7   2       1042.86        521.13       396.80 o                         
 -14   8   2        144.09        327.44       388.33 o                         
 -12   8   2         20.56        131.15       341.58 o                         
 -10   8   2       1822.51       1810.69       330.26 o                         
  -8   8   2       3474.36       3428.20       464.59 o                         
  -6   8   2         33.40        206.76       212.51 o                         
  -4   8   2        667.96        880.84       224.48 o                         
  -2   8   2       7184.55       7019.55       280.88 o                         
   0   8   2        562.69        298.03       226.40 o                         
   2   8   2       1667.25       1094.11       243.56 o                         
   4   8   2       1572.12       1483.82       267.11 o                         
   6   8   2       1598.67        996.97       299.52 o                         
   8   8   2         11.99         -9.76       316.89 o                         
  10   8   2        952.24        902.90       334.34 o                         
  12   8   2         14.28        231.00       344.49 o                         
  14   8   2          1.32        344.29       391.21 o                         
 -11   9   2        408.79        143.97       352.71 o                         
  -9   9   2       1247.82        827.04       410.48 o                         
  -7   9   2       5007.49       5454.40       319.96 o                         
  -5   9   2       5272.57       4793.18       293.68 o                         
  -3   9   2         61.43       -266.13       304.57 o                         
  -1   9   2       5885.96       5683.32       390.24 o                         
   1   9   2       7418.81       9152.50      1140.86 o                         
   3   9   2       1081.89       1474.13       243.02 o                         
   5   9   2       1479.06       1187.47       297.94 o                         
   7   9   2       6060.16       5484.43       516.61 o                         
   9   9   2       2142.37       1754.36       365.89 o                         
  11   9   2          4.92        273.95       358.61 o                         
  -8  10   2         48.55        375.08       667.89 o                         
  -6  10   2         78.03        -61.25       265.36 o                         
  -4  10   2       1398.71       1829.54       392.03 o                         
  -2  10   2        973.21        825.41       333.91 o                         
   0  10   2         36.49        102.46       364.99 o                         
   2  10   2        185.97        593.56       337.69 o                         
   4  10   2       2326.93       3026.14       622.45 o                         
   6  10   2        458.47       1092.42       585.97 o                         
   8  10   2         42.12        676.86       703.17 o                         
  -3  11   2          0.30       -143.00       368.54 o                         
  -1  11   2        122.89        906.54       745.62 o                         
   1  11   2        108.21       -251.17       372.44 o                         
   3  11   2         66.64        -96.27       650.55 o                         
 -19   1   3       1821.63       2016.18       325.34 o                         
 -17   1   3       6756.23       5900.16       534.51 o                         
 -15   1   3        202.37        160.87       198.45 o                         
 -13   1   3       8269.57       8207.75       379.13 o                         
 -11   1   3      43606.12      42401.37       420.20 o                         
  -9   1   3       9459.61       9637.75       204.76 o                         
  -7   1   3      59470.72      59732.54      1041.59 o                         
  -5   1   3      34817.63      36458.96       577.41 o                         
  -3   1   3      52183.65      48646.01      1221.33 o                         
  -1   1   3         14.41        243.02        46.69 o                         
   1   1   3     155366.41     151354.86      1785.81 o                         
   3   1   3      13448.00      12569.13       449.64 o                         
   5   1   3      26822.23      25723.99       594.20 o                         
   7   1   3       9981.47      10827.30       211.00 o                         
   9   1   3      73244.87      68475.49      1166.31 o                         
  11   1   3       9906.09       9321.01       256.97 o                         
  13   1   3        583.27        414.68       202.58 o                         
  15   1   3       7007.12       6895.85       342.62 o                         
  17   1   3       5413.82       5570.72       461.22 o                         
  19   1   3         50.09       -203.25       422.05 o                         
 -20   2   3        690.35        368.89       327.83 o                         
 -18   2   3        732.03        939.03       265.21 o                         
 -16   2   3       6670.57       6790.06       309.30 o                         
 -14   2   3      21789.59      21110.13       689.43 o                         
 -12   2   3        699.60        743.72       183.21 o                         
 -10   2   3      51004.84      49747.65       609.76 o                         
  -8   2   3     138254.80     140803.48      1680.75 o                         
  -6   2   3      51647.85      53012.67       395.86 o                         
  -4   2   3       9027.22       9690.05       193.42 o                         
  -2   2   3     208844.78     206654.69      1945.81 o                         
   0   2   3     145775.77     149043.23      1531.38 o                         
   2   2   3      61643.25      61540.08      1744.49 o                         
   4   2   3      91826.05      91909.81      1948.06 o                         
   6   2   3     145967.16     148895.06      3337.56 o                         
   8   2   3      56268.01      52641.55      1599.56 o                         
  10   2   3         74.43       -136.03       161.81 o                         
  12   2   3      37012.85      35344.02      1259.87 o                         
  14   2   3      15759.04      16064.78       954.52 o                         
  16   2   3         33.34        532.56       292.04 o                         
  18   2   3       1668.50        985.99       569.83 o                         
 -19   3   3         19.39        296.96       324.85 o                         
 -17   3   3        333.52        -33.64       240.55 o                         
 -15   3   3         18.52        -99.28       220.22 o                         
 -13   3   3        485.01        657.35       227.42 o                         
 -11   3   3         69.74        -75.79       192.49 o                         
  -9   3   3       1766.01       1814.52       208.64 o                         
  -7   3   3        715.90       1059.59       154.52 o                         
  -5   3   3      12542.68      12559.04       367.97 o                         
  -3   3   3       1641.34       1661.43       117.32 o                         
  -1   3   3       1377.12       1798.48       126.67 o                         
   1   3   3       2859.47       3104.85       117.48 o                         
   3   3   3         17.11         47.78       110.38 o                         
   5   3   3       2331.99       2589.98       141.37 o                         
   7   3   3        457.71        384.99       140.57 o                         
   9   3   3        595.74        348.24       152.42 o                         
  11   3   3        744.35        444.03       286.60 o                         
  13   3   3         84.69        -39.49       239.31 o                         
  15   3   3         29.23       -113.75       326.65 o                         
  17   3   3         89.93        101.17       554.88 o                         
  19   3   3         41.15         91.48       565.64 o                         
 -18   4   3        173.86         29.77       324.27 o                         
 -16   4   3       4495.73       4436.70       314.45 o                         
 -14   4   3      13248.00      13165.33       379.79 o                         
 -12   4   3       1735.44       1641.77       223.62 o                         
 -10   4   3      12918.09      13101.12       537.24 o                         
  -8   4   3      31489.66      28358.21      1003.93 o                         
  -6   4   3      25522.72      24809.10      1090.89 o                         
  -4   4   3       7534.46       7181.86       175.67 o                         
  -2   4   3      69371.62      69323.85      1016.58 o                         
   0   4   3     105687.19     106962.41      1471.21 o                         
   2   4   3      10956.73      10895.72       361.11 o                         
   4   4   3      64524.88      70444.14       437.14 o                         
   6   4   3      76136.10      77636.71      1699.91 o                         
   8   4   3      12225.30      12177.28       236.35 o                         
  10   4   3        891.95        761.38       233.68 o                         
  12   4   3      35379.55      34830.42      2607.06 o                         
  14   4   3      10056.31      10205.49       450.07 o                         
  16   4   3        342.69        820.94       382.96 o                         
  18   4   3        475.61        292.13       405.85 o                         
 -17   5   3       1366.75       1641.30       352.13 o                         
 -15   5   3        122.82         19.00       383.27 o                         
 -13   5   3       7997.28       7739.09       331.88 o                         
 -11   5   3       8740.68       8519.16       304.92 o                         
  -9   5   3       3110.25       3965.03       301.45 o                         
  -7   5   3       9974.43       9943.42       345.34 o                         
  -5   5   3      28910.69      28489.09       348.50 o                         
  -3   5   3      21683.08      23416.67       741.07 o                         
  -1   5   3        398.42        568.90       117.32 o                         
   1   5   3      36000.01      36872.46       651.54 o                         
   3   5   3      42749.44      42293.15      1033.60 o                         
   5   5   3       4111.84       4591.95       148.48 o                         
   7   5   3       4223.15       4521.76       218.92 o                         
   9   5   3      25607.62      25681.16      1582.54 o                         
  11   5   3       3345.16       3466.80       338.70 o                         
  13   5   3         45.64         67.64       296.42 o                         
  15   5   3       2508.34       1871.04       432.60 o                         
  17   5   3       2015.21       1842.91       439.18 o                         
 -16   6   3        431.00        590.17       387.16 o                         
 -14   6   3          0.44        184.36       325.22 o                         
 -12   6   3         35.26       -296.62       215.07 o                         
 -10   6   3         36.04         69.29       264.16 o                         
  -8   6   3        299.63        694.69       219.44 o                         
  -6   6   3         52.42        -18.90       163.91 o                         
  -4   6   3        564.93        872.60       196.28 o                         
  -2   6   3         30.87       -171.92       190.61 o                         
   0   6   3       4045.13       4149.76       173.15 o                         
   2   6   3       1560.30       1537.00       290.42 o                         
   4   6   3        430.71        595.12       154.23 o                         
   6   6   3        413.22        396.48       138.70 o                         
   8   6   3         95.63        112.43       254.87 o                         
  10   6   3        651.11        274.72       294.61 o                         
  12   6   3         96.11       -132.73       390.15 o                         
  14   6   3        354.03        421.20       552.49 o                         
  16   6   3        465.75        124.33       515.72 o                         
 -15   7   3         20.92       -546.51       357.22 o                         
 -13   7   3       1041.00       1506.85       353.81 o                         
 -11   7   3       4764.08       5165.80       299.22 o                         
  -9   7   3       2240.38       1983.97       251.83 o                         
  -7   7   3       3625.21       3356.13       207.25 o                         
  -5   7   3       9061.44       8140.08       275.91 o                         
  -3   7   3       6417.59       6477.00       256.20 o                         
  -1   7   3        188.82        224.40       206.55 o                         
   1   7   3      14419.28      14743.52       277.03 o                         
   3   7   3       7247.83       6671.27       225.86 o                         
   5   7   3       1649.43       1514.94       215.70 o                         
   7   7   3       2011.99       1766.62       304.86 o                         
   9   7   3      11276.85      10342.49       700.48 o                         
  11   7   3       1952.78       2100.85       333.95 o                         
  13   7   3         76.51       -102.76       450.84 o                         
  15   7   3        881.06        471.85       412.36 o                         
 -14   8   3       1303.61       1271.19       394.42 o                         
 -12   8   3         83.84       -223.06       317.79 o                         
 -10   8   3       2022.67       2508.38       395.03 o                         
  -8   8   3       9652.43       9955.22       449.24 o                         
  -6   8   3       2450.37       2191.08       206.08 o                         
  -4   8   3       1273.59       1470.35       226.69 o                         
  -2   8   3       8899.81       9185.55       307.61 o                         
   0   8   3      15607.18      14779.32       347.81 o                         
   2   8   3        250.45        776.71       218.73 o                         
   4   8   3       6479.14       6264.08       240.90 o                         
   6   8   3      10975.38      10726.75      1205.13 o                         
   8   8   3       5567.01       5341.54       766.85 o                         
  10   8   3        454.53        123.25       325.30 o                         
  12   8   3       2697.94       2188.31       556.97 o                         
  14   8   3       1733.46       2252.05       462.95 o                         
 -11   9   3         65.22        112.09       335.01 o                         
  -9   9   3        162.32        360.43       266.02 o                         
  -7   9   3          6.39       -271.63       233.87 o                         
  -5   9   3        311.04        478.04       236.23 o                         
  -3   9   3         22.19       -369.73       304.13 o                         
  -1   9   3         77.30        141.12       314.06 o                         
   1   9   3          4.93         82.93       222.09 o                         
   3   9   3        421.77         -6.33       220.66 o                         
   5   9   3          3.06        277.07       303.58 o                         
   7   9   3        102.85        258.98       317.35 o                         
   9   9   3         44.63         23.42       335.53 o                         
  11   9   3        145.01        352.58       383.33 o                         
  -8  10   3       2038.54       2572.89       444.12 o                         
  -6  10   3       1081.51        664.30       282.07 o                         
  -4  10   3        145.59        194.23       327.65 o                         
  -2  10   3       2141.73       2062.05       352.83 o                         
   0  10   3       2483.60       2345.00       374.17 o                         
   2  10   3        602.39        654.00       348.62 o                         
   4  10   3        721.54        535.15       611.69 o                         
   6  10   3       1579.60       1368.67       684.63 o                         
   8  10   3        868.16        899.88       375.07 o                         
  -3  11   3        506.80        949.38       595.24 o                         
  -1  11   3         57.44        359.81       709.75 o                         
   1  11   3        659.00        539.93       603.31 o                         
   3  11   3       1217.16       1157.00       676.86 o                         
 -20   0   4       2316.44       1773.47       609.89 o                         
 -18   0   4       3921.83       3684.48       588.66 o                         
 -16   0   4       3178.43       3136.41       311.28 o                         
 -14   0   4      21343.64      20381.24       470.21 o                         
 -12   0   4      11519.42      11397.88       509.74 o                         
 -10   0   4       4176.74       4147.94       531.26 o                         
  -8   0   4      90237.47      88834.34      1005.72 o                         
  -6   0   4     183949.22     202702.25      1829.08 o                         
  -4   0   4      31341.82      35175.79       593.75 o                         
  -2   0   4        819.38       1203.19       123.14 o                         
   0   0   4     192896.77     193617.56      2484.11 o                         
   2   0   4     477965.78     457351.31      7746.52 o                         
   4   0   4      10477.28      13069.11       595.24 o                         
   6   0   4      85165.12      86181.59       899.89 o                         
   8   0   4     192861.98     185567.06      4157.13 o                         
  10   0   4      12655.92      11352.54       683.14 o                         
  12   0   4       6115.14       5118.32       527.38 o                         
  14   0   4      13569.00      13663.96       758.78 o                         
  16   0   4       9843.07      10256.94       740.84 o                         
  18   0   4         54.54       -420.94       590.76 o                         
 -19   1   4        368.94        478.97       280.60 o                         
 -17   1   4       3483.92       3127.19       289.06 o                         
 -15   1   4       5427.11       5191.47       259.73 o                         
 -13   1   4         15.52        -51.43       155.19 o                         
 -11   1   4      10644.69      10213.32       248.99 o                         
  -9   1   4       7375.60       6436.28       217.72 o                         
  -7   1   4      14984.89      15948.80       576.95 o                         
  -5   1   4      17057.44      17381.07       613.48 o                         
  -3   1   4      51792.67      53096.11       630.90 o                         
  -1   1   4      69406.19      71142.97       407.59 o                         
   1   1   4       1789.26       2043.39        72.05 o                         
   3   1   4      66278.42      65887.56      1040.14 o                         
   5   1   4      85646.48      79655.88      1986.29 o                         
   7   1   4       4578.25       4763.85       195.10 o                         
   9   1   4       2236.33       1852.28       194.18 o                         
  11   1   4      16652.04      15549.78       488.83 o                         
  13   1   4       5469.28       5653.73       309.85 o                         
  15   1   4        477.26        375.76       374.81 o                         
  17   1   4        166.41        241.03       415.76 o                         
  19   1   4        970.28       1018.20       482.08 o                         
 -20   2   4        481.12        220.95       332.24 o                         
 -18   2   4       1352.07       1509.71       272.41 o                         
 -16   2   4        390.03        707.37       235.84 o                         
 -14   2   4       3015.96       3293.69       256.36 o                         
 -12   2   4       6995.13       7298.15       240.71 o                         
 -10   2   4       6753.12       7226.98       279.78 o                         
  -8   2   4       9642.03       9324.28       296.64 o                         
  -6   2   4      31586.20      29165.74      1663.64 o                         
  -4   2   4        432.67        362.11       126.52 o                         
  -2   2   4         55.66        307.58       100.30 o                         
   0   2   4      54778.44      54674.43       889.12 o                         
   2   2   4      60457.32      59313.33       751.88 o                         
   4   2   4       2084.17       2198.20       103.78 o                         
   6   2   4       9680.76       9674.60       187.20 o                         
   8   2   4      33308.93      32740.55      1534.14 o                         
  10   2   4       2241.33       2405.49       197.34 o                         
  12   2   4       3202.96       2788.27       288.50 o                         
  14   2   4       5425.77       5397.99       333.71 o                         
  16   2   4       3484.47       3301.44       332.49 o                         
  18   2   4         82.48         20.09       429.43 o                         
 -19   3   4       1037.23        930.24       388.36 o                         
 -17   3   4       7379.33       7314.65       359.98 o                         
 -15   3   4      15275.74      14419.22       483.95 o                         
 -13   3   4         98.78         30.14       208.72 o                         
 -11   3   4      46392.02      45300.61      1317.03 o                         
  -9   3   4      63781.86      65889.80      3339.99 o                         
  -7   3   4      53647.10      51317.24      1549.37 o                         
  -5   3   4      18862.51      19730.47       595.33 o                         
  -3   3   4     220507.80     223469.59      2453.63 o                         
  -1   3   4      89459.74      87300.77      1605.06 o                         
   1   3   4      32799.56      31243.61       323.86 o                         
   3   3   4      93783.09      89469.00      2317.53 o                         
   5   3   4     177571.20     173439.11      3034.46 o                         
   7   3   4      20642.87      19748.96       396.18 o                         
   9   3   4       2553.72       2428.85       209.98 o                         
  11   3   4      33061.35      31812.97      3288.12 o                         
  13   3   4      15154.24      16128.08      1105.21 o                         
  15   3   4         33.96        -65.12       289.87 o                         
  17   3   4       1278.92        917.59       373.21 o                         
  19   3   4       2645.59       2493.98       637.99 o                         
 -18   4   4        116.74         96.80       315.06 o                         
 -16   4   4        540.41        574.27       248.58 o                         
 -14   4   4       3913.00       3975.03       280.65 o                         
 -12   4   4       3442.41       3374.03       255.60 o                         
 -10   4   4        115.07        186.30       249.89 o                         
  -8   4   4       9537.53       9151.97       576.28 o                         
  -6   4   4      19748.33      19348.28       519.71 o                         
  -4   4   4       6314.48       6333.09       222.32 o                         
  -2   4   4       6234.30       5960.40       412.70 o                         
   0   4   4      35102.40      35715.67       731.14 o                         
   2   4   4      28539.65      28508.18       491.87 o                         
   4   4   4       1133.82       1252.49       151.20 o                         
   6   4   4      17255.70      16983.61       568.31 o                         
   8   4   4      11412.82      10880.38       335.55 o                         
  10   4   4       3780.13       3859.26       337.73 o                         
  12   4   4        468.05        100.40       257.93 o                         
  14   4   4       2805.39       2503.71       396.88 o                         
  16   4   4        962.98       1101.56       367.89 o                         
  18   4   4        140.30        267.82       406.24 o                         
 -17   5   4        907.92       1175.26       355.58 o                         
 -15   5   4       3370.30       3604.19       308.66 o                         
 -13   5   4        563.58        663.77       238.76 o                         
 -11   5   4       8563.49       9173.91       403.90 o                         
  -9   5   4       6913.86       6991.17       445.18 o                         
  -7   5   4       9670.63       9103.91       460.10 o                         
  -5   5   4       2495.25       2508.68       170.28 o                         
  -3   5   4      30849.69      30014.97      1109.42 o                         
  -1   5   4       5396.58       5147.67       184.95 o                         
   1   5   4       7471.42       7701.04       152.44 o                         
   3   5   4       4398.98       4278.83       138.55 o                         
   5   5   4      19789.66      20819.06       237.56 o                         
   7   5   4         78.51        171.41       180.29 o                         
   9   5   4        473.03        271.11       227.90 o                         
  11   5   4       3432.27       3796.25       348.60 o                         
  13   5   4       2508.18       2559.29       344.33 o                         
  15   5   4        296.64        680.97       355.23 o                         
  17   5   4        166.85       -232.32       388.61 o                         
 -16   6   4        282.18        616.00       347.14 o                         
 -14   6   4       4625.82       4447.42       316.80 o                         
 -12   6   4       9231.62       8762.97       356.49 o                         
 -10   6   4       1657.91       1722.25       289.89 o                         
  -8   6   4      10792.04      11344.05       328.30 o                         
  -6   6   4      28639.75      29514.77       525.28 o                         
  -4   6   4      10071.82       9781.57       430.98 o                         
  -2   6   4       2224.66       2106.62       276.40 o                         
   0   6   4      44371.57      44081.00       551.83 o                         
   2   6   4      31573.42      31190.04       574.27 o                         
   4   6   4       2686.93       2893.29       174.67 o                         
   6   6   4      18061.34      18307.05       746.56 o                         
   8   6   4      24783.90      24458.50      3050.65 o                         
  10   6   4       3395.26       3250.35       343.11 o                         
  12   6   4       1294.60       1234.97       343.44 o                         
  14   6   4       7393.27       6525.64       470.51 o                         
  16   6   4       2573.05       2143.85       539.34 o                         
 -15   7   4        501.59         -8.52       373.68 o                         
 -13   7   4         48.45       -362.73       254.44 o                         
 -11   7   4       1664.18       1769.10       329.32 o                         
  -9   7   4       6200.93       5744.49       564.83 o                         
  -7   7   4        511.82        739.72       189.34 o                         
  -5   7   4        703.23       1079.64       173.69 o                         
  -3   7   4       9715.47       9882.07       293.27 o                         
  -1   7   4       7988.47       7970.88       281.75 o                         
   1   7   4         87.75         23.04       196.78 o                         
   3   7   4       2098.21       2469.71       274.09 o                         
   5   7   4       3474.17       3413.76       274.92 o                         
   7   7   4       2706.31       3181.57       339.77 o                         
   9   7   4        428.75        474.91       321.24 o                         
  11   7   4       2152.64       1504.91       349.45 o                         
  13   7   4        860.76        575.78       479.54 o                         
  15   7   4         52.84        277.37       386.32 o                         
 -14   8   4        228.13        186.76       360.87 o                         
 -12   8   4        212.62        135.65       268.09 o                         
 -10   8   4        756.00        391.43       419.15 o                         
  -8   8   4        684.33       1321.03       272.94 o                         
  -6   8   4       1709.55       1687.97       205.00 o                         
  -4   8   4       2059.03       1547.60       324.11 o                         
  -2   8   4        411.37        124.10       224.79 o                         
   0   8   4       3211.44       3235.78       243.18 o                         
   2   8   4       3587.27       3640.90       255.47 o                         
   4   8   4         45.36        162.88       172.58 o                         
   6   8   4       1017.84        970.97       306.13 o                         
   8   8   4       4096.96       3943.37       388.01 o                         
  10   8   4         92.34         74.60       316.61 o                         
  12   8   4         85.30        -76.55       475.06 o                         
 -11   9   4       1604.52       1993.43       368.78 o                         
  -9   9   4       3194.94       3143.66       388.00 o                         
  -7   9   4       1415.77       1482.22       271.50 o                         
  -5   9   4        653.11       1127.55       276.20 o                         
  -3   9   4       6685.55       6543.84       306.20 o                         
  -1   9   4       5952.66       6223.31       315.52 o                         
   1   9   4          3.03        -79.45       229.45 o                         
   3   9   4       4399.69       4118.46       359.81 o                         
   5   9   4       7318.98       7080.24       412.17 o                         
   7   9   4        752.61        643.80       448.45 o                         
   9   9   4        673.60        539.53       363.26 o                         
  11   9   4       2236.89       2325.40       444.29 o                         
  -8  10   4        360.73        501.53       631.42 o                         
  -6  10   4        858.76        955.27       291.79 o                         
  -4  10   4        391.63        473.26       234.03 o                         
  -2  10   4        349.85        428.77       396.13 o                         
   0  10   4        470.81        477.63       356.63 o                         
   2  10   4        894.58       1161.78       601.52 o                         
   4  10   4          5.53        548.27       690.91 o                         
   6  10   4        694.33         72.07       364.55 o                         
   8  10   4        265.33         31.79       406.00 o                         
  -3  11   4        438.04         36.11       417.98 o                         
  -1  11   4        200.78         43.51       425.73 o                         
   1  11   4         24.33        -43.65       532.76 o                         
   3  11   4        250.03        155.46       672.67 o                         
 -19   1   5        869.42       1140.06       286.01 o                         
 -17   1   5       2154.92       2476.23       273.49 o                         
 -15   1   5      17475.09      17524.66       335.68 o                         
 -13   1   5       9886.39      10701.51       269.05 o                         
 -11   1   5          6.29        132.38       179.94 o                         
  -9   1   5      61468.59      63540.05      1163.81 o                         
  -7   1   5      86540.84      87519.59      1137.57 o                         
  -5   1   5       6310.49       6168.73       572.30 o                         
  -3   1   5      27004.48      25458.99       299.95 o                         
  -1   1   5     434291.91     415697.25      4992.24 o                         
   1   1   5      17982.51      16821.16       286.67 o                         
   3   1   5      12598.83      14150.69       607.99 o                         
   5   1   5      82155.05      84970.91      1997.07 o                         
   7   1   5     137203.41     132948.58      2084.42 o                         
   9   1   5       2395.39       2004.53       171.19 o                         
  11   1   5      16772.17      15959.83       381.87 o                         
  13   1   5      16102.24      15594.48       408.00 o                         
  15   1   5       9315.34      10002.33       870.89 o                         
  17   1   5         55.15         35.67       436.13 o                         
  19   1   5       2242.83       2653.37       570.73 o                         
 -20   2   5        901.92       1022.94       355.75 o                         
 -18   2   5       3253.28       3232.05       465.88 o                         
 -16   2   5       3788.99       3841.32       374.09 o                         
 -14   2   5         59.95        123.97       220.38 o                         
 -12   2   5      21088.37      20241.54       330.47 o                         
 -10   2   5      36470.27      38818.01       657.93 o                         
  -8   2   5       8425.23       8737.31       214.55 o                         
  -6   2   5       8209.41       7573.34       319.94 o                         
  -4   2   5     169585.70     161561.78      3396.02 o                         
  -2   2   5      52277.71      53681.54       574.64 o                         
   0   2   5        317.09        444.68        82.23 o                         
   2   2   5      27101.82      26461.50       331.67 o                         
   4   2   5      92653.91      92522.04      1324.42 o                         
   6   2   5       1344.69       1248.34       174.16 o                         
   8   2   5      17226.33      17418.61       597.40 o                         
  10   2   5      23666.55      24739.68       440.84 o                         
  12   2   5      13881.47      14246.29      1362.54 o                         
  14   2   5        633.90        192.17       262.39 o                         
  16   2   5       2910.88       2583.64       499.57 o                         
  18   2   5       1790.19       2081.76       785.98 o                         
 -19   3   5         22.72         22.95       272.24 o                         
 -17   3   5         61.79          5.01       256.11 o                         
 -15   3   5         79.38         83.34       221.82 o                         
 -13   3   5       1102.61        889.07       223.37 o                         
 -11   3   5         11.07        152.89       264.73 o                         
  -9   3   5         34.30        -40.91       228.49 o                         
  -7   3   5        297.26        632.31       166.24 o                         
  -5   3   5         27.17        134.48       156.34 o                         
  -3   3   5       3613.50       4049.85       139.68 o                         
  -1   3   5        212.13        469.03        89.62 o                         
   1   3   5       2862.92       3271.58       111.10 o                         
   3   3   5         74.45         48.15        96.55 o                         
   5   3   5        839.78        960.27       117.06 o                         
   7   3   5         78.67        315.60       135.89 o                         
   9   3   5        593.66        561.77       241.55 o                         
  11   3   5        176.06       -137.80       260.21 o                         
  13   3   5        674.37        415.58       274.40 o                         
  15   3   5        110.67         27.65       290.67 o                         
  17   3   5          2.51        465.19       574.61 o                         
 -18   4   5       2264.04       2597.24       322.11 o                         
 -16   4   5       3611.85       3646.45       294.01 o                         
 -14   4   5         11.15        300.42       235.92 o                         
 -12   4   5      14425.32      14975.40       484.35 o                         
 -10   4   5      11658.31      10669.02       454.73 o                         
  -8   4   5      11126.63      11206.26       673.19 o                         
  -6   4   5       3029.39       3563.80       202.11 o                         
  -4   4   5      68247.45      67025.76      1467.86 o                         
  -2   4   5      29073.82      27809.99       490.20 o                         
   0   4   5       1179.78       1482.83       110.24 o                         
   2   4   5      56117.08      55845.66      1049.63 o                         
   4   4   5     103330.97     104754.42      1478.13 o                         
   6   4   5        417.09        701.90       173.71 o                         
   8   4   5       7292.50       7671.77       289.74 o                         
  10   4   5      13833.86      14586.14       872.42 o                         
  12   4   5       3606.76       4873.21       398.55 o                         
  14   4   5       1283.70       1051.41       368.07 o                         
  16   4   5       1263.13        783.69       401.21 o                         
  18   4   5       1300.62       1858.97       640.98 o                         
 -17   5   5       1582.73       1820.28       428.42 o                         
 -15   5   5       7031.63       6775.39       344.64 o                         
 -13   5   5       4406.16       4365.42       308.24 o                         
 -11   5   5       1483.77       1667.78       302.55 o                         
  -9   5   5      28930.49      27559.19      1372.87 o                         
  -7   5   5      33768.53      33269.18       459.30 o                         
  -5   5   5      11725.84      12361.23       330.89 o                         
  -3   5   5      14890.59      15537.45       939.15 o                         
  -1   5   5      83139.91      79765.62       847.37 o                         
   1   5   5      44322.56      45260.11       946.87 o                         
   3   5   5       2561.76       2523.71       158.92 o                         
   5   5   5      29572.07      28556.17       558.78 o                         
   7   5   5      39588.45      40222.21       510.44 o                         
   9   5   5       2058.06       2483.72       262.52 o                         
  11   5   5       3631.96       3091.23       285.65 o                         
  13   5   5       5652.21       5291.08       823.05 o                         
  15   5   5       2843.50       3083.18       431.82 o                         
  17   5   5          4.74         27.75       535.45 o                         
 -16   6   5         50.80         37.25       354.86 o                         
 -14   6   5        123.06        224.75       269.86 o                         
 -12   6   5         34.11        -17.47       297.68 o                         
 -10   6   5         97.49        -43.86       215.29 o                         
  -8   6   5        276.99        368.93       228.22 o                         
  -6   6   5        792.78       1073.67       181.45 o                         
  -4   6   5       1605.03       1395.84       172.75 o                         
  -2   6   5        158.74        416.16       171.25 o                         
   0   6   5        660.27        605.03       167.32 o                         
   2   6   5        879.66        994.96       158.30 o                         
   4   6   5          5.84         14.45       142.90 o                         
   6   6   5        836.99        950.46       215.03 o                         
   8   6   5        114.19        137.53       214.04 o                         
  10   6   5          2.92        179.51       320.53 o                         
  12   6   5          8.72       -203.91       335.83 o                         
  14   6   5        839.44       1430.56       391.85 o                         
  16   6   5         28.95       -368.69       505.25 o                         
 -15   7   5       2342.49       2613.82       404.35 o                         
 -13   7   5       2045.55       1769.95       289.14 o                         
 -11   7   5         16.09        139.55       301.56 o                         
  -9   7   5       6414.35       6076.88       331.78 o                         
  -7   7   5      11308.09      11028.64       356.87 o                         
  -5   7   5       1283.57       1499.31       191.06 o                         
  -3   7   5       2707.80       3039.39       236.08 o                         
  -1   7   5      30349.32      31316.92       729.86 o                         
   1   7   5       9542.06       9666.85       334.59 o                         
   3   7   5        654.50        472.55       171.88 o                         
   5   7   5       7084.41       7482.07       473.99 o                         
   7   7   5      11599.27      11013.38       514.22 o                         
   9   7   5        330.31        467.26       337.46 o                         
  11   7   5       3030.91       2452.22       396.13 o                         
  13   7   5       1696.51       2409.63       427.88 o                         
  15   7   5        998.52       1726.98       466.12 o                         
 -14   8   5        171.28        278.82       504.66 o                         
 -12   8   5       1954.11       1793.31       292.26 o                         
 -10   8   5       4154.27       4170.63       347.13 o                         
  -8   8   5        625.22        753.55       246.57 o                         
  -6   8   5       3434.64       3360.15       233.46 o                         
  -4   8   5       8905.10       9707.36       325.88 o                         
  -2   8   5       5536.21       5650.39       276.11 o                         
   0   8   5         23.91       -325.12       204.95 o                         
   2   8   5       9645.67       8972.29       544.21 o                         
   4   8   5       6613.72       6905.52       447.25 o                         
   6   8   5        749.87       1006.64       471.17 o                         
   8   8   5       1145.85        688.71       343.02 o                         
  10   8   5       2766.31       2525.78       416.63 o                         
  12   8   5        771.67       1372.21       447.35 o                         
 -11   9   5        184.11        414.86       395.72 o                         
  -9   9   5         46.94        -28.01       519.60 o                         
  -7   9   5         92.02       -165.20       248.68 o                         
  -5   9   5        149.22         53.12       209.97 o                         
  -3   9   5        274.03        178.78       269.18 o                         
  -1   9   5         35.52        -72.07       256.36 o                         
   1   9   5        521.88        452.36       246.63 o                         
   3   9   5        345.03        367.01       308.61 o                         
   5   9   5         53.62        -85.71       316.11 o                         
   7   9   5         27.19       -185.49       304.04 o                         
   9   9   5         94.29        417.26       394.40 o                         
  11   9   5         63.81       -582.50       441.04 o                         
  -8  10   5        269.95        492.22       400.24 o                         
  -6  10   5        398.14        595.06       291.56 o                         
  -4  10   5       2516.40       2528.85       453.48 o                         
  -2  10   5        957.64        689.12       343.44 o                         
   0  10   5          5.24       -381.30       789.27 o                         
   2  10   5       1251.90        950.98       328.54 o                         
   4  10   5       1234.96       1188.02       357.48 o                         
   6  10   5          5.30        278.24       366.57 o                         
   8  10   5        410.60        327.93       385.45 o                         
  -3  11   5        499.38        -35.35       397.56 o                         
  -1  11   5       1242.46       1615.02       554.28 o                         
   1  11   5        481.38         34.68       556.68 o                         
 -20   0   6        490.30       1014.09       587.17 o                         
 -18   0   6       4097.89       4648.93       617.07 o                         
 -16   0   6      25721.74      24683.61       548.52 o                         
 -14   0   6       7482.18       7884.50       346.57 o                         
 -12   0   6        702.42        339.23       213.39 o                         
 -10   0   6      87539.66      89741.23      1061.93 o                         
  -8   0   6     176652.72     180246.27      1896.64 o                         
  -6   0   6      21120.08      25104.81       629.62 o                         
  -4   0   6      51577.20      50238.98      5453.15 o                         
  -2   0   6     332216.91     329131.69      1860.78 o                         
   0   0   6     507774.31     503253.16     10317.38 o                         
   2   0   6       7159.81       8109.65       236.78 o                         
   4   0   6     123841.12     121429.55       776.12 o                         
   6   0   6     136541.91     135298.69      3905.40 o                         
   8   0   6      16620.46      14823.36       653.54 o                         
  10   0   6      34406.37      33968.69      1352.52 o                         
  12   0   6      30708.96      30459.90       990.77 o                         
  14   0   6      15697.53      16007.86       844.88 o                         
  16   0   6         75.20       -611.69       591.36 o                         
  18   0   6       5137.50       5169.13       788.67 o                         
 -19   1   6       1341.97       1428.03       305.54 o                         
 -17   1   6        663.28        756.22       258.77 o                         
 -15   1   6        508.33        692.03       214.69 o                         
 -13   1   6      10603.72      10844.33       362.91 o                         
 -11   1   6       5372.67       5285.32       244.20 o                         
  -9   1   6        215.18        189.19       181.44 o                         
  -7   1   6       8869.67       8581.09       319.20 o                         
  -5   1   6      28143.57      27843.28       796.57 o                         
  -3   1   6       6849.87       6523.31       249.98 o                         
  -1   1   6       7862.15       7892.41       122.25 o                         
   1   1   6      75028.98      76995.93       655.86 o                         
   3   1   6      42618.30      41024.36       563.64 o                         
   5   1   6       2062.09       2048.29       116.89 o                         
   7   1   6       6407.14       6424.89       292.14 o                         
   9   1   6      11059.95      10614.54       281.88 o                         
  11   1   6        949.08        985.39       313.01 o                         
  13   1   6       1448.50       1002.76       398.06 o                         
  15   1   6       1305.69       1273.68       412.84 o                         
  17   1   6        720.63       1212.14       554.28 o                         
  19   1   6         26.40        606.66       520.91 o                         
 -20   2   6        148.93        150.89       294.86 o                         
 -18   2   6        873.42       1148.44       275.07 o                         
 -16   2   6       4365.42       4544.68       299.15 o                         
 -14   2   6       1674.65       1581.73       233.07 o                         
 -12   2   6        524.41        715.24       328.54 o                         
 -10   2   6      17271.31      17927.59       392.59 o                         
  -8   2   6      31636.79      33249.75       443.26 o                         
  -6   2   6         76.27        125.24       164.15 o                         
  -4   2   6       7281.78       8008.45       280.40 o                         
  -2   2   6      78446.64      77360.88       772.97 o                         
   0   2   6      35233.77      36207.08       862.14 o                         
   2   2   6      14377.80      14751.22       511.03 o                         
   4   2   6      32712.94      33214.61       481.16 o                         
   6   2   6      38785.65      37170.63      1782.61 o                         
   8   2   6       9386.11       9386.51       358.33 o                         
  10   2   6       7000.89       6466.78       308.70 o                         
  12   2   6       5297.39       5233.54       317.49 o                         
  14   2   6       3889.89       4179.46       813.79 o                         
  16   2   6         31.76         -1.21       421.33 o                         
  18   2   6       1499.94       1492.25       510.24 o                         
 -19   3   6       3296.27       2792.93       754.14 o                         
 -17   3   6       1409.19       1344.79       262.48 o                         
 -15   3   6        536.96        661.86       223.31 o                         
 -13   3   6      25720.68      26682.71       783.18 o                         
 -11   3   6      25897.43      26288.84      1236.52 o                         
  -9   3   6          3.92        125.43       262.21 o                         
  -7   3   6      35830.83      32895.68      1539.89 o                         
  -5   3   6     133875.45     134127.11      2167.51 o                         
  -3   3   6      25544.10      24982.49       740.16 o                         
  -1   3   6      18820.20      19056.71       237.44 o                         
   1   3   6      99779.66     100171.02       822.03 o                         
   3   3   6      52984.35      51193.46       654.72 o                         
   5   3   6       4533.43       4809.68       140.78 o                         
   7   3   6      25846.43      26153.95       449.81 o                         
   9   3   6      29312.30      29928.63       963.07 o                         
  11   3   6       6754.29       7376.02       355.31 o                         
  13   3   6       4711.85       4776.56       450.64 o                         
  15   3   6       5415.06       4740.83       368.96 o                         
  17   3   6       1559.54       1525.33       596.74 o                         
 -18   4   6        728.81        551.32       285.64 o                         
 -16   4   6       3997.87       3519.90       296.77 o                         
 -14   4   6       2256.71       1796.14       339.80 o                         
 -12   4   6        556.60        282.99       296.88 o                         
 -10   4   6       7805.85       7475.33       359.70 o                         
  -8   4   6      25040.81      24121.79      1184.97 o                         
  -6   4   6       2178.38       1948.25       192.75 o                         
  -4   4   6      13081.63      12764.74       548.19 o                         
  -2   4   6      35181.40      35895.92       773.89 o                         
   0   4   6      22174.26      20837.23       310.64 o                         
   2   4   6         89.59        300.15       114.23 o                         
   4   4   6      22175.06      22352.70       565.72 o                         
   6   4   6      18968.85      19015.31       985.87 o                         
   8   4   6       1814.14       2315.58       253.28 o                         
  10   4   6       1550.64       1660.14       281.53 o                         
  12   4   6       6709.63       6835.79       487.82 o                         
  14   4   6       2350.80       2682.38       341.95 o                         
  16   4   6          6.54         30.84       376.40 o                         
  18   4   6        511.54       -382.08       652.34 o                         
 -17   5   6        186.89        678.44       276.66 o                         
 -15   5   6        102.95         18.99       251.02 o                         
 -13   5   6       4012.48       3888.88       378.19 o                         
 -11   5   6       6488.32       6179.61       384.16 o                         
  -9   5   6          7.86        176.53       213.94 o                         
  -7   5   6       1885.25       2289.32       229.21 o                         
  -5   5   6      22021.76      21466.20       389.15 o                         
  -3   5   6       2917.89       3448.27       204.35 o                         
  -1   5   6       5694.79       6099.80       199.80 o                         
   1   5   6      10069.13      10578.24       284.95 o                         
   3   5   6      13434.65      13207.13       536.55 o                         
   5   5   6       1071.16       1158.34       364.56 o                         
   7   5   6       2756.95       3142.08       251.13 o                         
   9   5   6       2067.35       2161.91       264.55 o                         
  11   5   6        795.56       1399.42       317.89 o                         
  13   5   6       1108.97        352.29       723.80 o                         
  15   5   6       1092.48       1390.50       416.73 o                         
  17   5   6        159.65        656.40       439.30 o                         
 -16   6   6       4850.96       5124.28       357.46 o                         
 -14   6   6       2312.59       2681.75       289.85 o                         
 -12   6   6         60.59        544.59       304.22 o                         
 -10   6   6      16790.33      16527.80       497.86 o                         
  -8   6   6      33029.22      31399.23       775.98 o                         
  -6   6   6       1094.29        853.24       169.10 o                         
  -4   6   6      15852.82      13791.66       275.53 o                         
  -2   6   6      58658.55      57913.16       570.41 o                         
   0   6   6      23935.15      24341.94       784.56 o                         
   2   6   6       4120.98       3772.24       233.27 o                         
   4   6   6      32671.22      31880.87      1173.65 o                         
   6   6   6      37970.66      40739.84      1856.31 o                         
   8   6   6       4080.94       4431.99       282.19 o                         
  10   6   6       3688.40       3324.99       375.32 o                         
  12   6   6       8841.98       8873.78       597.63 o                         
  14   6   6       4652.42       4584.89       482.42 o                         
  16   6   6         70.01        198.54       457.39 o                         
 -15   7   6        708.76        740.37       305.73 o                         
 -13   7   6       1258.49       1679.08       279.82 o                         
 -11   7   6       1316.96       1107.85       319.47 o                         
  -9   7   6         47.80         74.21       232.40 o                         
  -7   7   6       5805.64       5511.71       250.52 o                         
  -5   7   6       4142.58       4383.35       221.76 o                         
  -3   7   6       1099.29       1202.32       219.14 o                         
  -1   7   6       1602.16       1769.41       227.72 o                         
   1   7   6       7100.87       6788.25       266.74 o                         
   3   7   6        795.55        818.34       185.33 o                         
   5   7   6        545.20        994.88       254.69 o                         
   7   7   6       1386.14       1768.51       657.43 o                         
   9   7   6       3026.54       3191.80       411.40 o                         
  11   7   6        324.17        844.79       386.40 o                         
  13   7   6         71.40         34.85       402.52 o                         
 -14   8   6         45.87         -7.11       353.56 o                         
 -12   8   6          1.59        134.24       341.68 o                         
 -10   8   6        962.52        977.05       276.56 o                         
  -8   8   6       2308.17       1965.62       313.07 o                         
  -6   8   6        156.48       -214.75       183.64 o                         
  -4   8   6        266.80        109.65       186.27 o                         
  -2   8   6       4282.06       4317.56       283.03 o                         
   0   8   6       5277.51       5282.41       271.80 o                         
   2   8   6        177.67        173.28       218.48 o                         
   4   8   6       1075.60       1149.35       302.78 o                         
   6   8   6       1383.85       1516.60       348.95 o                         
   8   8   6         17.48        810.17       387.10 o                         
  10   8   6        865.07        799.23       402.58 o                         
  12   8   6        361.69        219.51       432.14 o                         
 -11   9   6       1251.07       1372.63       416.76 o                         
  -9   9   6          0.09        538.16       358.85 o                         
  -7   9   6       2765.11       3000.74       256.58 o                         
  -5   9   6       4410.41       4075.19       257.75 o                         
  -3   9   6       1273.31       1648.54       302.43 o                         
  -1   9   6       1751.70       1320.25       284.13 o                         
   1   9   6       7936.06       7526.65      1041.60 o                         
   3   9   6       3516.41       3628.66       355.79 o                         
   5   9   6          1.16         13.25       299.23 o                         
   7   9   6       1820.18       1242.85       350.95 o                         
   9   9   6       2512.99       2192.61       458.90 o                         
  11   9   6        224.01        228.84       459.43 o                         
  -8  10   6        570.87       1306.07       629.62 o                         
  -6  10   6         62.42        653.43       293.66 o                         
  -4  10   6       1067.82       1107.66       293.31 o                         
  -2  10   6       1510.22       1933.95       290.43 o                         
   0  10   6        483.78        484.61       316.20 o                         
   2  10   6         18.53        -70.94       326.22 o                         
   4  10   6        799.26        873.39       362.22 o                         
   6  10   6        711.99        382.16       720.51 o                         
  -1  11   6          4.46         96.87       543.52 o                         
   1  11   6        165.64       -200.91       565.05 o                         
 -19   1   7       2224.30       2442.95       431.88 o                         
 -17   1   7      11351.35      11050.04       820.04 o                         
 -15   1   7       3250.38       3239.21       268.25 o                         
 -13   1   7       2645.93       2351.50       185.92 o                         
 -11   1   7      39480.70      40484.27       484.97 o                         
  -9   1   7      98329.16     104238.93      2440.76 o                         
  -7   1   7       1716.61       1776.45       239.29 o                         
  -5   1   7      70223.60      67952.17      3034.01 o                         
  -3   1   7     150574.52     152124.77      3416.96 o                         
  -1   1   7      94361.68      95291.01       803.85 o                         
   1   1   7      65492.08      68553.28       807.11 o                         
   3   1   7      88357.14      86023.13      2553.51 o                         
   5   1   7      75356.33      72107.16      1276.44 o                         
   7   1   7       6744.67       6748.37       231.35 o                         
   9   1   7      28407.41      27549.48       672.47 o                         
  11   1   7      19739.22      18742.31       415.28 o                         
  13   1   7       6153.68       6865.76       472.22 o                         
  15   1   7        323.74         -3.30       401.31 o                         
  17   1   7       4383.32       4518.15       673.87 o                         
  19   1   7        644.82        704.77       532.98 o                         
 -18   2   7         63.60       -348.18       262.17 o                         
 -16   2   7       3610.43       3629.54       301.73 o                         
 -14   2   7      17541.48      17949.06       409.07 o                         
 -12   2   7       8752.67       8426.25       493.00 o                         
 -10   2   7       6707.50       6504.18       394.02 o                         
  -8   2   7      51809.48      52388.83       509.25 o                         
  -6   2   7     108858.95     104739.20      1280.92 o                         
  -4   2   7        276.36        568.26       102.55 o                         
  -2   2   7      84506.52      84737.99       655.81 o                         
   0   2   7      68057.24      68070.67      1083.67 o                         
   2   2   7      51359.72      48954.05      1956.75 o                         
   4   2   7       4459.22       4962.03       314.19 o                         
   6   2   7      71138.06      66768.66      1323.34 o                         
   8   2   7      22627.01      22255.13       468.17 o                         
  10   2   7       2103.24       1841.21       266.60 o                         
  12   2   7      10292.25       9695.97       368.69 o                         
  14   2   7      15204.95      15299.55       603.79 o                         
  16   2   7       1337.94       1485.16       464.27 o                         
  18   2   7        245.33        413.44       490.02 o                         
 -19   3   7        121.12        219.87       281.09 o                         
 -17   3   7          1.02        -79.96       255.07 o                         
 -15   3   7         95.25        228.76       313.52 o                         
 -13   3   7        192.50       -104.89       299.20 o                         
 -11   3   7        745.34       1161.18       326.35 o                         
  -9   3   7        784.71        553.04       303.45 o                         
  -7   3   7        213.48        445.32       191.52 o                         
  -5   3   7         56.03        666.69       385.31 o                         
  -3   3   7       3013.10       3209.48       183.68 o                         
  -1   3   7       4881.79       4922.82       133.44 o                         
   1   3   7        670.87        689.23        97.25 o                         
   3   3   7        154.47        261.09        93.00 o                         
   5   3   7       2106.03       2164.58       298.16 o                         
   7   3   7       1053.28       1178.34       230.29 o                         
   9   3   7        983.80        908.53       238.54 o                         
  11   3   7        494.08        474.56       265.99 o                         
  13   3   7        438.63        367.12       293.11 o                         
  15   3   7          2.82        347.06       405.60 o                         
  17   3   7          8.13        347.08       476.17 o                         
 -18   4   7         12.04        -32.16       321.72 o                         
 -16   4   7        833.74        722.87       246.97 o                         
 -14   4   7      10694.51      11289.07       392.90 o                         
 -12   4   7       2100.53       1870.79       326.31 o                         
 -10   4   7       2434.66       2081.30       308.42 o                         
  -8   4   7      11448.70      11063.24       312.06 o                         
  -6   4   7      43891.09      43482.58      1067.36 o                         
  -4   4   7        303.86        519.95       149.65 o                         
  -2   4   7      34663.45      33308.61       875.30 o                         
   0   4   7      36117.02      34757.79       650.02 o                         
   2   4   7      40461.02      38825.00       443.13 o                         
   4   4   7      12708.34      13191.77       386.59 o                         
   6   4   7      61658.30      64916.12      1700.29 o                         
   8   4   7      12448.57      14139.32       532.45 o                         
  10   4   7       1658.51       1851.21       285.61 o                         
  12   4   7       7259.19       7259.07       514.59 o                         
  14   4   7       7034.11       7021.95       397.97 o                         
  16   4   7        269.73        191.34       566.84 o                         
 -17   5   7       3657.76       3735.70       403.54 o                         
 -15   5   7       1073.68       1171.23       313.04 o                         
 -13   5   7       3327.51       3569.71       374.20 o                         
 -11   5   7      25294.99      24820.79       911.85 o                         
  -9   5   7      17479.68      17619.44       659.47 o                         
  -7   5   7        526.85        649.67       214.01 o                         
  -5   5   7      23926.38      23516.43       707.77 o                         
  -3   5   7      65306.27      61586.25       687.41 o                         
  -1   5   7      23344.96      24065.79       543.06 o                         
   1   5   7       2605.75       2724.14       187.75 o                         
   3   5   7      36752.50      34112.12      1056.48 o                         
   5   5   7      25684.30      27529.29      1194.59 o                         
   7   5   7        198.54        437.46       242.87 o                         
   9   5   7       8521.15       8084.52       409.10 o                         
  11   5   7      11025.00      11340.30       422.54 o                         
  13   5   7       1855.68       2332.72       415.74 o                         
  15   5   7        150.87       -502.73       392.80 o                         
  17   5   7       1248.08       1062.53       664.30 o                         
 -16   6   7        796.20       1588.78       308.73 o                         
 -14   6   7        185.97        119.24       249.85 o                         
 -12   6   7         52.95       -302.61       313.88 o                         
 -10   6   7        157.08        623.83       299.53 o                         
  -8   6   7       1712.59       1811.10       241.84 o                         
  -6   6   7         84.94         -7.30       169.00 o                         
  -4   6   7         51.48        141.58       166.63 o                         
  -2   6   7         98.88        339.39       201.21 o                         
   0   6   7       1694.10       1744.49       195.51 o                         
   2   6   7         93.91        485.04       146.09 o                         
   4   6   7         27.53        354.13       210.22 o                         
   6   6   7        225.00        309.67       220.02 o                         
   8   6   7       1320.15       1542.81       259.85 o                         
  10   6   7          6.63       -107.36       445.76 o                         
  12   6   7        188.13         -4.13       432.01 o                         
  14   6   7        203.11        112.60       504.06 o                         
 -15   7   7        512.57        393.46       308.26 o                         
 -13   7   7        325.30        321.36       336.75 o                         
 -11   7   7       4856.60       4666.57       422.44 o                         
  -9   7   7       7688.80       8153.89       343.20 o                         
  -7   7   7         33.71        261.45       221.56 o                         
  -5   7   7       7460.42       7825.83       258.74 o                         
  -3   7   7      16126.89      15781.48       367.93 o                         
  -1   7   7       3026.16       3310.24       247.32 o                         
   1   7   7       6309.56       5851.20       268.86 o                         
   3   7   7      14326.35      15348.99       750.04 o                         
   5   7   7       7855.69       8286.98       318.77 o                         
   7   7   7         46.39        375.36       251.18 o                         
   9   7   7       4226.77       4047.02       833.52 o                         
  11   7   7       2569.71       3001.45       957.89 o                         
  13   7   7        276.53        461.12       437.59 o                         
 -12   8   7        239.39        301.78       347.51 o                         
 -10   8   7        783.98        629.23       276.85 o                         
  -8   8   7       5940.35       6018.82       394.33 o                         
  -6   8   7       6132.71       6104.92       274.33 o                         
  -4   8   7         13.45          5.13       182.90 o                         
  -2   8   7       4592.38       4580.42       286.30 o                         
   0   8   7       9568.59       9615.01       327.87 o                         
   2   8   7       3510.73       4277.42       353.26 o                         
   4   8   7       1018.70        727.75       306.83 o                         
   6   8   7       5744.14       5057.85       326.40 o                         
   8   8   7       4329.95       5222.30       908.56 o                         
  10   8   7        220.50         46.27       400.85 o                         
  12   8   7        987.92       1867.20       510.04 o                         
 -11   9   7        135.06        -75.26       385.59 o                         
  -9   9   7         47.64        741.14       550.98 o                         
  -7   9   7         67.31         87.15       223.62 o                         
  -5   9   7         36.67        220.17       212.37 o                         
  -3   9   7         45.04        -53.36       244.75 o                         
  -1   9   7          7.37        383.80       274.84 o                         
   1   9   7        333.89        252.62       293.33 o                         
   3   9   7        314.24         30.40       302.03 o                         
   5   9   7        116.84        167.11       328.36 o                         
   7   9   7         92.34        262.99       327.72 o                         
   9   9   7         88.85       -353.34       419.87 o                         
  -8  10   7        578.37        600.53       437.42 o                         
  -6  10   7       1230.48       1201.12       293.43 o                         
  -4  10   7         31.49        159.72       239.99 o                         
  -2  10   7        966.94        771.27       322.77 o                         
   0  10   7       1207.14        700.68       317.09 o                         
   2  10   7        687.16        292.45       326.76 o                         
   4  10   7        145.11       -558.68       361.69 o                         
   6  10   7        897.40        924.29       386.14 o                         
 -20   0   8       1863.34       1675.41       640.98 o                         
 -18   0   8       9013.66       8778.85       695.99 o                         
 -16   0   8        594.43       1113.35       513.62 o                         
 -14   0   8      12190.70      12039.23       671.18 o                         
 -12   0   8      37763.57      39501.11       589.78 o                         
 -10   0   8      42982.39      44883.84      1030.84 o                         
  -8   0   8        235.43        -68.16       338.43 o                         
  -6   0   8      74458.47      76179.05      1125.91 o                         
  -4   0   8     185393.55     193277.70      3670.47 o                         
  -2   0   8      86989.80      88171.82       535.56 o                         
   0   0   8      14097.02      14084.89       201.37 o                         
   2   0   8     123368.89     124570.11      1296.23 o                         
   4   0   8      81694.26      78971.76      1655.98 o                         
   6   0   8       2215.37       2218.52       231.70 o                         
   8   0   8      51118.31      47947.93      1088.54 o                         
  10   0   8      28889.37      28913.64       956.09 o                         
  12   0   8       1210.53       2367.22       614.68 o                         
  14   0   8       1091.06        652.34       614.08 o                         
  16   0   8       6788.82       6255.57       767.75 o                         
  18   0   8       1335.23       1831.47       761.17 o                         
 -19   1   8        165.39        619.43       402.07 o                         
 -17   1   8       2517.35       2966.69       459.24 o                         
 -15   1   8       7494.11       7563.64       608.60 o                         
 -13   1   8       1576.47       1517.07       173.54 o                         
 -11   1   8       7929.84       8131.27       414.21 o                         
  -9   1   8      19908.28      20713.07       509.53 o                         
  -7   1   8      15965.89      16295.92       423.88 o                         
  -5   1   8        157.12         50.32       151.74 o                         
  -3   1   8      63109.88      61254.65       829.17 o                         
  -1   1   8      79103.09      81526.90       649.88 o                         
   1   1   8      30944.27      31462.63       573.30 o                         
   3   1   8      16786.02      17217.91       558.39 o                         
   5   1   8      68161.34      67758.55      1314.44 o                         
   7   1   8      20408.54      21274.08       603.29 o                         
   9   1   8        685.74       1064.17       242.08 o                         
  11   1   8       7563.02       8433.31       505.22 o                         
  13   1   8       5640.46       4863.48       491.93 o                         
  15   1   8        325.02       1090.65       517.21 o                         
  17   1   8         47.24       -377.38       491.04 o                         
 -18   2   8       2294.83       1912.09       294.65 o                         
 -16   2   8        242.85        459.01       242.66 o                         
 -14   2   8        717.19        725.19       227.88 o                         
 -12   2   8       5030.86       4691.04       386.07 o                         
 -10   2   8      13662.17      14571.03       480.92 o                         
  -8   2   8        189.61        259.07       199.28 o                         
  -6   2   8      15462.53      14399.94       359.82 o                         
  -4   2   8      28718.71      30662.02       506.44 o                         
  -2   2   8       6058.43       6015.65       122.37 o                         
   0   2   8      24761.75      25051.44       250.06 o                         
   2   2   8      26151.28      25196.59       705.77 o                         
   4   2   8      15506.64      15548.49       443.76 o                         
   6   2   8       2417.88       2732.94       234.24 o                         
   8   2   8      11077.77      11023.36       339.97 o                         
  10   2   8       7289.88       8264.17       585.19 o                         
  12   2   8        449.08        867.76       396.55 o                         
  14   2   8        126.64         32.87       427.94 o                         
  16   2   8       1968.64       1632.51       474.53 o                         
  18   2   8         55.80       -259.50       527.83 o                         
 -19   3   8        171.90        127.76       286.73 o                         
 -17   3   8       4579.85       4379.43       321.33 o                         
 -15   3   8      14098.69      14343.04       655.53 o                         
 -13   3   8       5723.06       5900.44       425.77 o                         
 -11   3   8      18520.79      18597.42       769.24 o                         
  -9   3   8      72289.98      66281.20      2206.67 o                         
  -7   3   8      65658.86      63269.07      1014.59 o                         
  -5   3   8        662.75        731.10       184.13 o                         
  -3   3   8     153952.33     153101.98      1977.48 o                         
  -1   3   8     166819.88     168587.50      1441.32 o                         
   1   3   8      32369.59      31649.54       848.96 o                         
   3   3   8      25219.75      24707.18      1101.33 o                         
   5   3   8     120233.61     121799.07       851.71 o                         
   7   3   8      36385.02      37327.87       517.60 o                         
   9   3   8        364.30        695.03       251.51 o                         
  11   3   8      22843.97      23387.76      1766.29 o                         
  13   3   8      21166.45      22592.60      2005.77 o                         
  15   3   8       1189.49       1705.99       463.53 o                         
  17   3   8        360.49        -94.94       563.25 o                         
 -18   4   8        456.08       -164.90       283.43 o                         
 -16   4   8          0.30       -221.17       462.14 o                         
 -14   4   8       2797.78       2584.11       368.73 o                         
 -12   4   8       6274.36       6138.26       546.21 o                         
 -10   4   8       3353.23       3409.21       372.21 o                         
  -8   4   8        466.99        794.00       229.63 o                         
  -6   4   8      14510.22      14618.27       330.67 o                         
  -4   4   8      21178.88      21177.68       409.49 o                         
  -2   4   8       2480.19       2359.14       135.33 o                         
   0   4   8       6677.63       6576.12       227.09 o                         
   2   4   8      24661.74      25313.18       875.23 o                         
   4   4   8      18276.24      19080.74       361.64 o                         
   6   4   8         94.88       -182.28       211.97 o                         
   8   4   8       6076.63       6246.52       324.82 o                         
  10   4   8       4294.10       4386.00       326.74 o                         
  12   4   8       1262.61       1383.70       302.28 o                         
  14   4   8        288.05        117.82       322.16 o                         
  16   4   8        600.22       -193.73       584.18 o                         
 -17   5   8         65.22       -125.21       292.78 o                         
 -15   5   8       1051.98       1017.10       286.09 o                         
 -13   5   8       2378.28       2649.14       382.59 o                         
 -11   5   8        818.72       1138.00       298.47 o                         
  -9   5   8       4668.53       4196.34       321.32 o                         
  -7   5   8       6274.82       6547.75       282.34 o                         
  -5   5   8       1589.27       1585.55       218.21 o                         
  -3   5   8      18392.15      18232.67       339.91 o                         
  -1   5   8       6169.33       6580.84       266.93 o                         
   1   5   8       1033.80       1222.77       173.94 o                         
   3   5   8       3097.28       3304.93       161.88 o                         
   5   5   8      10398.96      11452.95       612.75 o                         
   7   5   8       1835.88       2095.13       257.09 o                         
   9   5   8          1.86        260.29       261.62 o                         
  11   5   8       2300.89       1985.16       320.21 o                         
  13   5   8       2041.95       1892.05       440.34 o                         
  15   5   8          1.94       -301.16       419.98 o                         
 -16   6   8        401.33        528.84       299.57 o                         
 -14   6   8        911.30        947.02       370.54 o                         
 -12   6   8       6428.20       7601.02       452.55 o                         
 -10   6   8       8946.38       9155.55       359.66 o                         
  -8   6   8        587.69        757.19       233.86 o                         
  -6   6   8      17862.88      17161.56       483.91 o                         
  -4   6   8      26772.62      27239.70       378.08 o                         
  -2   6   8       5723.72       5710.44       247.95 o                         
   0   6   8      15013.08      13985.57       319.13 o                         
   2   6   8      22049.45      21754.86      1082.17 o                         
   4   6   8      13768.29      14045.08       410.55 o                         
   6   6   8        154.71        113.20       256.69 o                         
   8   6   8      13802.85      13394.97       410.04 o                         
  10   6   8       7200.13       7524.11       389.48 o                         
  12   6   8       1122.19        900.47       434.57 o                         
  14   6   8        361.09        847.68       458.70 o                         
 -15   7   8        708.25        618.88       363.46 o                         
 -13   7   8          2.41        131.00       356.38 o                         
 -11   7   8       1265.46       1580.95       281.03 o                         
  -9   7   8       8270.09       7942.80       351.27 o                         
  -7   7   8       3402.24       3319.10       277.22 o                         
  -5   7   8        339.04        525.82       185.83 o                         
  -3   7   8       3651.38       3484.45       197.92 o                         
  -1   7   8      12711.01      12788.10       335.74 o                         
   1   7   8        950.83       1267.46       217.43 o                         
   3   7   8       1654.45       2029.23       252.88 o                         
   5   7   8       3652.77       3414.41       256.93 o                         
   7   7   8       4997.89       5152.23       333.55 o                         
   9   7   8          1.62         12.94       487.02 o                         
  11   7   8        907.86       1125.57       423.52 o                         
  13   7   8       1344.89        435.39       495.39 o                         
 -12   8   8        559.95        400.91       366.33 o                         
 -10   8   8       1531.58       1405.73       303.66 o                         
  -8   8   8        102.05        -39.75       264.21 o                         
  -6   8   8        346.62        502.40       206.36 o                         
  -4   8   8       1389.85       1226.15       200.94 o                         
  -2   8   8       2019.85       2141.27       262.68 o                         
   0   8   8        278.70        348.03       257.46 o                         
   2   8   8       1119.84       1028.28       434.70 o                         
   4   8   8        260.37        446.35       317.74 o                         
   6   8   8         38.42        323.50       323.92 o                         
   8   8   8       1298.78       1215.40       522.29 o                         
  10   8   8        163.83        358.55       486.12 o                         
  12   8   8         82.82        200.57       487.46 o                         
 -11   9   8        346.63        316.24       319.07 o                         
  -9   9   8       2637.79       3379.00       463.23 o                         
  -7   9   8       1913.68       2258.16       253.01 o                         
  -5   9   8         62.94        239.76       278.85 o                         
  -3   9   8       3210.41       3001.27       225.60 o                         
  -1   9   8       6887.54       7565.65       649.36 o                         
   1   9   8       1040.02       1338.79       320.95 o                         
   3   9   8       1993.97       1531.12       516.02 o                         
   5   9   8       4665.50       4439.60       434.55 o                         
   7   9   8       2553.25       2484.42       393.78 o                         
   9   9   8         13.51         16.74       614.68 o                         
  -6  10   8        557.68        264.81       266.22 o                         
  -4  10   8        724.33        365.27       245.99 o                         
  -2  10   8          0.53          5.78       328.77 o                         
   0  10   8        172.17        111.63       339.48 o                         
   2  10   8        551.35         28.85       328.52 o                         
   4  10   8        429.13        261.26       370.16 o                         
   6  10   8        139.40        -59.62       391.15 o                         
 -19   1   9       1693.21       1440.86       790.77 o                         
 -17   1   9         19.68        170.67       252.81 o                         
 -15   1   9       6491.98       6546.96       315.30 o                         
 -13   1   9      12621.50      12123.88       506.83 o                         
 -11   1   9      11423.70      12550.43       472.74 o                         
  -9   1   9      14416.21      14881.75       900.49 o                         
  -7   1   9      93499.05      91404.23      2876.18 o                         
  -5   1   9      21194.26      21839.90       595.21 o                         
  -3   1   9        286.07        306.08        93.58 o                         
  -1   1   9     131922.42     136833.83      1345.20 o                         
   1   1   9     152369.17     150243.17      1366.92 o                         
   3   1   9        428.31        710.03       135.67 o                         
   5   1   9       7570.63       8808.33       250.51 o                         
   7   1   9      57580.28      60453.13       851.46 o                         
   9   1   9      19265.45      19291.71       813.19 o                         
  11   1   9       1427.31       1451.54       403.15 o                         
  13   1   9       4465.10       4109.85       751.30 o                         
  15   1   9       6568.79       7694.67       569.09 o                         
  17   1   9        175.97        -98.63       515.16 o                         
 -18   2   9       3982.37       4237.95       324.72 o                         
 -16   2   9       5391.02       5511.71       689.72 o                         
 -14   2   9        439.06        455.89       388.66 o                         
 -12   2   9      20512.69      21902.94       586.07 o                         
 -10   2   9      53459.96      55970.70      1089.43 o                         
  -8   2   9      35170.92      35059.30      1729.24 o                         
  -6   2   9       5042.76       5040.21       227.69 o                         
  -4   2   9     155396.58     151685.14      3019.53 o                         
  -2   2   9     121961.12     118761.39      1960.69 o                         
   0   2   9       8208.65       7959.24       172.14 o                         
   2   2   9      49245.27      48219.98      2017.04 o                         
   4   2   9     112823.23     115045.90       779.70 o                         
   6   2   9      40464.68      40773.42       510.04 o                         
   8   2   9        441.50        553.60       273.43 o                         
  10   2   9      21724.80      20655.92       511.67 o                         
  12   2   9      24160.66      25082.93      1494.23 o                         
  14   2   9       1589.63       1994.30       472.69 o                         
  16   2   9       1198.67       1384.68       509.98 o                         
  18   2   9       2915.99       3091.58       705.86 o                         
 -19   3   9         99.30        148.38       292.43 o                         
 -17   3   9        410.90        103.85       269.23 o                         
 -15   3   9         68.96        225.36       510.34 o                         
 -13   3   9          0.38       -379.80       403.90 o                         
 -11   3   9        249.07       -107.51       333.30 o                         
  -9   3   9        837.89       1023.34       247.28 o                         
  -7   3   9        347.18        505.84       212.02 o                         
  -5   3   9         13.62          8.62       185.69 o                         
  -3   3   9       4671.70       5355.47       135.42 o                         
  -1   3   9       7428.49       7453.05       197.76 o                         
   1   3   9        548.52        593.94       112.34 o                         
   3   3   9       2759.74       2751.53       284.85 o                         
   5   3   9        205.25        582.65       208.01 o                         
   7   3   9         41.34        215.86       238.98 o                         
   9   3   9        490.61        145.12       262.77 o                         
  11   3   9       1148.53       1338.15       730.17 o                         
  13   3   9         10.50        -91.04       416.61 o                         
  15   3   9         29.79        915.31       478.51 o                         
  17   3   9         32.63       -533.94       511.99 o                         
 -18   4   9       2074.28       2638.64       324.09 o                         
 -16   4   9       4371.03       4426.70       320.62 o                         
 -14   4   9       1467.03       1790.63       372.07 o                         
 -12   4   9      12172.54      12108.94       496.65 o                         
 -10   4   9      16123.38      15212.31       892.18 o                         
  -8   4   9      12363.50      12293.10       410.50 o                         
  -6   4   9       1136.25       1641.47       224.20 o                         
  -4   4   9      65537.29      64868.59       859.26 o                         
  -2   4   9      40835.38      40372.07       688.75 o                         
   0   4   9       5618.74       5635.42       164.63 o                         
   2   4   9      20572.12      20451.81       511.42 o                         
   4   4   9      87571.48      89074.51      1434.95 o                         
   6   4   9      12792.66      14158.60       371.98 o                         
   8   4   9        581.10        729.04       263.28 o                         
  10   4   9      12838.87      13136.42       989.46 o                         
  12   4   9      12586.57      14465.60      1067.81 o                         
  14   4   9         85.46        288.94       892.41 o                         
  16   4   9        572.62        456.71       493.26 o                         
 -17   5   9         84.25          1.50       269.50 o                         
 -15   5   9       3482.68       3850.46       435.87 o                         
 -13   5   9       6368.28       6584.14       443.77 o                         
 -11   5   9       1385.66       1931.37       337.39 o                         
  -9   5   9       8130.20       7497.38       324.38 o                         
  -7   5   9      29069.69      28347.84       577.51 o                         
  -5   5   9      16674.55      16515.65       308.16 o                         
  -3   5   9         86.61        169.13       159.48 o                         
  -1   5   9      22692.16      23449.96      1001.58 o                         
   1   5   9      39312.29      38715.07       684.78 o                         
   3   5   9       2785.92       3305.16       212.58 o                         
   5   5   9      10372.83      11158.25       579.86 o                         
   7   5   9      19392.63      19728.81       438.17 o                         
   9   5   9       6223.18       6809.63       350.77 o                         
  11   5   9        157.99        -60.89       307.05 o                         
  13   5   9       3497.46       3485.08       398.18 o                         
  15   5   9       2091.86       2341.51       715.13 o                         
 -16   6   9         60.72       -320.82       313.36 o                         
 -14   6   9        362.30        462.75       471.17 o                         
 -12   6   9         14.21          6.36       325.52 o                         
 -10   6   9        339.31        290.06       247.34 o                         
  -8   6   9          1.17        278.76       241.20 o                         
  -6   6   9        702.54       1000.89       232.80 o                         
  -4   6   9         36.36        130.10       176.90 o                         
  -2   6   9        945.82        777.02       199.30 o                         
   0   6   9         23.95        -10.58       188.89 o                         
   2   6   9       1242.66       1352.27       292.38 o                         
   4   6   9        319.84        162.85       198.00 o                         
   6   6   9       1286.00       1419.64       266.17 o                         
   8   6   9         78.91        -57.80       267.17 o                         
  10   6   9        246.72       -115.55       314.18 o                         
  12   6   9         21.12        107.90       419.34 o                         
  14   6   9        347.75        158.81       444.80 o                         
 -15   7   9        796.89        735.53       471.17 o                         
 -13   7   9       2208.29       2445.87       391.21 o                         
 -11   7   9       2983.61       2736.43       295.80 o                         
  -9   7   9        455.17        338.31       267.02 o                         
  -7   7   9       8143.37       7565.95       334.67 o                         
  -5   7   9       4558.13       4396.43       240.15 o                         
  -3   7   9        239.32        510.90       185.53 o                         
  -1   7   9       7863.77       7845.87       303.46 o                         
   1   7   9      11887.03      12129.35       444.53 o                         
   3   7   9        400.93        712.78       254.33 o                         
   5   7   9       1783.69       1685.36       327.27 o                         
   7   7   9       5589.95       5657.41       336.45 o                         
   9   7   9       1627.76       1454.31       455.03 o                         
  11   7   9        197.37       -153.88       402.52 o                         
  13   7   9       1156.57       1093.22       490.51 o                         
 -12   8   9       1315.86       1637.14       408.39 o                         
 -10   8   9       3967.93       4655.05       361.20 o                         
  -8   8   9       2727.98       3519.04       373.95 o                         
  -6   8   9        531.62        695.45       211.20 o                         
  -4   8   9       8522.75       8345.22       380.86 o                         
  -2   8   9       9065.73       9367.35       349.17 o                         
   0   8   9       1114.25        998.25       301.17 o                         
   2   8   9       2841.77       2362.58       324.11 o                         
   4   8   9       7892.25       8028.83      1136.97 o                         
   6   8   9       2213.42       2450.14       604.21 o                         
   8   8   9         37.25       -371.68       414.54 o                         
  10   8   9       2558.56       3110.40       495.94 o                         
  -9   9   9        112.52         28.06       297.64 o                         
  -7   9   9          3.14        -44.63       229.77 o                         
  -5   9   9        105.11        -17.18       221.46 o                         
  -3   9   9        124.08        132.83       254.51 o                         
  -1   9   9         23.44       -294.88       337.53 o                         
   1   9   9         20.10        -59.09       274.68 o                         
   3   9   9        152.74        265.19       334.04 o                         
   5   9   9         76.59        164.42       370.75 o                         
   7   9   9          5.08       -198.66       387.43 o                         
   9   9   9         44.63        669.78       407.70 o                         
  -6  10   9          1.17        744.93       283.85 o                         
  -4  10   9       1430.66       1626.56       304.54 o                         
  -2  10   9       1099.37       1218.30       350.84 o                         
   0  10   9         89.58        519.41       363.76 o                         
   2  10   9        505.49        485.92       335.46 o                         
   4  10   9       1240.38       1146.01       400.35 o                         
 -18   0  10        100.54        654.14       512.43 o                         
 -16   0  10      13243.37      13756.64       803.02 o                         
 -14   0  10      10949.52      10958.30       384.15 o                         
 -12   0  10        494.61        563.85       483.13 o                         
 -10   0  10      26792.45      28179.38       894.51 o                         
  -8   0  10      83418.13      82221.75      1328.01 o                         
  -6   0  10      14617.34      15576.75       585.97 o                         
  -4   0  10      12963.67      13198.68       388.44 o                         
  -2   0  10     117753.88     119190.22      1185.55 o                         
   0   0  10      87323.51      86771.02       840.58 o                         
   2   0  10        161.65        165.09       133.39 o                         
   4   0  10      45062.23      43782.20       651.62 o                         
   6   0  10     106197.59     104898.48      6053.17 o                         
   8   0  10      19369.70      20887.59       837.11 o                         
  10   0  10       8494.77       8111.56       734.86 o                         
  12   0  10      20687.26      20686.68       977.02 o                         
  14   0  10      10865.54      12076.45       899.89 o                         
  16   0  10        622.49       1672.42       678.65 o                         
  18   0  10       1890.89       1699.92       792.86 o                         
 -19   1  10        839.31        415.13       406.30 o                         
 -17   1  10       1191.28       1194.09       267.44 o                         
 -15   1  10        114.72        486.49       232.19 o                         
 -13   1  10       6360.49       6088.29       510.93 o                         
 -11   1  10      11727.45      12284.49       482.83 o                         
  -9   1  10       2382.00       2654.69       330.39 o                         
  -7   1  10       2482.67       2043.61       217.48 o                         
  -5   1  10      32459.21      34258.06       789.28 o                         
  -3   1  10      14379.06      14214.08       209.42 o                         
  -1   1  10        996.12       1495.63       106.54 o                         
   1   1  10      20121.54      20263.36       355.42 o                         
   3   1  10      86540.71      82555.47      2001.26 o                         
   5   1  10       7502.12       7628.98       261.13 o                         
   7   1  10       1787.60       1706.29       244.35 o                         
   9   1  10       9991.76      10154.31       506.55 o                         
  11   1  10       8191.56       9242.53       882.85 o                         
  13   1  10         60.04         52.29       408.96 o                         
  15   1  10        701.63        721.81       490.44 o                         
  17   1  10        702.91       1277.86       542.30 o                         
 -18   2  10         16.56        -54.61       263.25 o                         
 -16   2  10       2620.80       2229.13       272.81 o                         
 -14   2  10       1304.19       1399.69       356.11 o                         
 -12   2  10       1183.89       1208.77       331.85 o                         
 -10   2  10       2167.81       2256.55       360.17 o                         
  -8   2  10      26841.13      25915.59       678.88 o                         
  -6   2  10       1786.85       1611.30       234.06 o                         
  -4   2  10        473.70        594.77       119.63 o                         
  -2   2  10      30533.10      29684.35       510.92 o                         
   0   2  10      21237.68      19466.59       218.47 o                         
   2   2  10         33.64        132.13        88.10 o                         
   4   2  10       3018.09       2595.60       216.24 o                         
   6   2  10      14026.59      14339.42       357.41 o                         
   8   2  10       6915.14       7506.48       340.02 o                         
  10   2  10       1019.51       1065.76       406.77 o                         
  12   2  10       1870.15       2185.38       446.49 o                         
  14   2  10       2062.55       1930.84       466.22 o                         
  16   2  10         82.94        -84.58       483.67 o                         
 -17   3  10       4584.99       4610.62       328.34 o                         
 -15   3  10        833.10       1173.92       348.95 o                         
 -13   3  10      12451.25      13159.91       533.29 o                         
 -11   3  10      40151.95      41060.86       799.74 o                         
  -9   3  10      16011.11      15926.63       596.13 o                         
  -7   3  10       6313.47       6492.07       282.24 o                         
  -5   3  10     125013.39     125742.09      1513.02 o                         
  -3   3  10      79834.76      81601.09       443.51 o                         
  -1   3  10       1101.11       1137.86       116.90 o                         
   1   3  10      30698.01      30170.05       683.93 o                         
   3   3  10     116452.09     118167.05      1285.16 o                         
   5   3  10      14892.78      14965.78       362.85 o                         
   7   3  10       5187.74       5787.14       319.96 o                         
   9   3  10      19711.16      20106.92       600.89 o                         
  11   3  10      22019.11      23214.75      1129.79 o                         
  13   3  10        129.56       -210.25       404.81 o                         
  15   3  10       2601.56       2198.38       530.82 o                         
  17   3  10       2321.52       2434.07       561.76 o                         
 -18   4  10        362.24        456.74       429.45 o                         
 -16   4  10       1260.27       1127.54       264.04 o                         
 -14   4  10       2151.79       2313.18       378.85 o                         
 -12   4  10        350.36        556.21       338.13 o                         
 -10   4  10       6814.77       6192.88       544.97 o                         
  -8   4  10       8206.74       7473.88       296.79 o                         
  -6   4  10       5795.93       6259.67       289.97 o                         
  -4   4  10       7330.20       7284.11       230.94 o                         
  -2   4  10      24398.34      24970.23       369.95 o                         
   0   4  10      10099.44      10058.30       267.59 o                         
   2   4  10         33.16         22.86       135.88 o                         
   4   4  10      11688.59      11551.08       336.62 o                         
   6   4  10      18051.84      18058.17       412.54 o                         
   8   4  10       2421.28       2971.91       292.94 o                         
  10   4  10        264.00         53.13       308.97 o                         
  12   4  10       3405.69       3541.97       743.53 o                         
  14   4  10       2127.01       2172.02       473.13 o                         
  16   4  10         39.34        103.49       504.19 o                         
 -17   5  10        920.26       1123.26       315.20 o                         
 -15   5  10        514.04        984.78       403.50 o                         
 -13   5  10       1201.94       1423.27       379.84 o                         
 -11   5  10       7539.67       7467.60       467.34 o                         
  -9   5  10       4218.24       4205.24       287.68 o                         
  -7   5  10         18.70         52.46       223.32 o                         
  -5   5  10      17054.27      17814.03       649.80 o                         
  -3   5  10      11810.50      12040.27       274.92 o                         
  -1   5  10        404.68        689.25       163.01 o                         
   1   5  10       1287.21       1210.51       152.55 o                         
   3   5  10      11147.18      11196.84       324.95 o                         
   5   5  10       1467.33       1894.31       314.44 o                         
   7   5  10        624.50        583.82       268.80 o                         
   9   5  10        844.89        977.25       294.23 o                         
  11   5  10       1964.81       2467.51       364.55 o                         
  13   5  10         25.88        547.68       743.23 o                         
  15   5  10        221.28       -432.90       689.42 o                         
 -16   6  10       2348.14       3057.26       400.95 o                         
 -14   6  10       3275.63       3276.85       454.53 o                         
 -12   6  10        341.83        461.32       358.76 o                         
 -10   6  10       5033.88       4956.47       306.23 o                         
  -8   6  10      19714.15      19609.32       444.00 o                         
  -6   6  10       6215.78       6053.38       291.34 o                         
  -4   6  10       2739.19       2931.32       209.38 o                         
  -2   6  10      34908.14      33251.31      1067.46 o                         
   0   6  10      22131.11      21884.88       917.76 o                         
   2   6  10        612.28        831.95       217.65 o                         
   4   6  10       5205.13       5266.38       261.95 o                         
   6   6  10      16170.43      17341.67       433.59 o                         
   8   6  10       5054.34       5698.36       436.20 o                         
  10   6  10        699.25        446.36       336.07 o                         
  12   6  10       2454.79       2609.33       495.08 o                         
  14   6  10       3154.44       3622.28       786.28 o                         
 -13   7  10        755.59       1121.02       405.41 o                         
 -11   7  10       2198.48       2076.22       287.85 o                         
  -9   7  10        834.83        791.91       269.44 o                         
  -7   7  10       1965.50       1762.54       273.90 o                         
  -5   7  10       5285.11       5428.86       257.70 o                         
  -3   7  10       3982.90       3977.88       224.53 o                         
  -1   7  10        360.34        726.78       284.07 o                         
   1   7  10       4739.70       4637.91       356.48 o                         
   3   7  10       1894.00       2426.21       281.69 o                         
   5   7  10        939.88       1130.37       244.24 o                         
   7   7  10         96.70        145.78       271.47 o                         
   9   7  10       1993.79       1435.13       666.99 o                         
  11   7  10       1087.45       1258.86       468.48 o                         
  13   7  10        196.49       -101.19       495.55 o                         
 -12   8  10        272.39        -43.29       318.54 o                         
 -10   8  10         43.23        399.04       313.87 o                         
  -8   8  10        988.80       1221.18       288.04 o                         
  -6   8  10        514.31        526.76       219.96 o                         
  -4   8  10        247.47        370.96       208.03 o                         
  -2   8  10        193.84        157.40       297.45 o                         
   0   8  10       1207.16       1420.65       317.08 o                         
   2   8  10         21.98       -267.68       511.83 o                         
   4   8  10         57.91         92.68       274.65 o                         
   6   8  10       1248.96       1446.07       384.83 o                         
   8   8  10        257.56        164.99       295.38 o                         
  10   8  10        179.43        869.01       526.78 o                         
  -9   9  10        957.99       1029.37       336.10 o                         
  -7   9  10        640.14        408.90       303.96 o                         
  -5   9  10       4414.49       4370.79       288.77 o                         
  -3   9  10       3282.79       3370.73       303.49 o                         
  -1   9  10        127.89         79.49       368.23 o                         
   1   9  10       3336.47       2744.70       361.83 o                         
   3   9  10       5754.66       6385.79       768.34 o                         
   5   9  10       1060.03       1723.12       890.02 o                         
   7   9  10        114.44       -269.43       403.81 o                         
  -6  10  10        304.39        250.51       333.88 o                         
  -4  10  10        252.26        454.05       309.60 o                         
  -2  10  10       1172.34       1158.79       261.55 o                         
   0  10  10        551.91        -84.96       366.90 o                         
   2  10  10         47.53       -244.22       337.44 o                         
   4  10  10        391.70        354.00       366.92 o                         
 -19   1  11        383.80        683.69       535.75 o                         
 -17   1  11       7443.57       7740.01       495.52 o                         
 -15   1  11       4226.98       4582.62       294.98 o                         
 -13   1  11        258.15        767.48       324.50 o                         
 -11   1  11      20678.90      22206.81       996.16 o                         
  -9   1  11      67624.54      71503.22       933.36 o                         
  -7   1  11       5094.07       5225.19       268.20 o                         
  -5   1  11      35018.89      36897.19      1063.87 o                         
  -3   1  11      86286.85      85778.61       538.07 o                         
  -1   1  11      79564.66      79641.82       932.86 o                         
   1   1  11       6566.18       6749.09       127.85 o                         
   3   1  11      83712.39      81469.49      1421.39 o                         
   5   1  11      60102.59      61122.77      2168.70 o                         
   7   1  11      16921.95      18980.87       599.11 o                         
   9   1  11      17859.25      16753.68       592.52 o                         
  11   1  11      21854.62      21534.15       697.83 o                         
  13   1  11       7278.68       8414.93       582.86 o                         
  15   1  11          0.32         18.48       516.12 o                         
  17   1  11       4103.00       4342.40      1305.89 o                         
 -18   2  11       1024.29       1087.20       300.45 o                         
 -16   2  11        155.17         12.19       252.92 o                         
 -14   2  11      10242.86      10703.60       506.33 o                         
 -12   2  11      18123.45      18253.46       565.13 o                         
 -10   2  11        584.84       1075.12       338.65 o                         
  -8   2  11       9788.91       9848.07       479.01 o                         
  -6   2  11      54918.08      52847.91       758.88 o                         
  -4   2  11      24277.12      24468.37       425.27 o                         
  -2   2  11       4398.58       4824.03       155.45 o                         
   0   2  11      36731.81      36237.96       557.94 o                         
   2   2  11      23851.94      22365.51       524.89 o                         
   4   2  11       2231.42       2266.86       351.79 o                         
   6   2  11      12825.12      12593.87       355.24 o                         
   8   2  11      19942.12      20988.00       457.96 o                         
  10   2  11       7670.83       9085.18       534.00 o                         
  12   2  11        660.46        562.48       417.93 o                         
  14   2  11       4838.12       4383.90       509.46 o                         
  16   2  11       2195.08       2110.82       545.02 o                         
 -17   3  11          0.94       -501.78       273.58 o                         
 -15   3  11         41.44        -75.01       374.90 o                         
 -13   3  11         54.99         25.61       365.82 o                         
 -11   3  11        274.46        543.24       327.03 o                         
  -9   3  11       1003.04        844.11       256.29 o                         
  -7   3  11          6.38       -213.92       316.15 o                         
  -5   3  11        136.26        336.57       243.69 o                         
  -3   3  11       1441.40       1555.85       144.16 o                         
  -1   3  11        566.96        525.65       115.90 o                         
   1   3  11        477.29        509.45       127.84 o                         
   3   3  11         73.97         36.93       175.46 o                         
   5   3  11         12.24        275.07       248.95 o                         
   7   3  11          1.74        -72.85       256.28 o                         
   9   3  11        238.39         52.02       302.36 o                         
  11   3  11         16.04       -180.77       408.43 o                         
  13   3  11        123.31        436.83       476.92 o                         
  15   3  11         13.62       -305.23       504.51 o                         
 -16   4  11         14.88        261.93       376.17 o                         
 -14   4  11       7232.47       6324.79       465.48 o                         
 -12   4  11      11295.48      12800.79       520.65 o                         
 -10   4  11        340.69        -11.51       247.90 o                         
  -8   4  11       4985.22       5117.48       272.26 o                         
  -6   4  11      29681.55      29554.96       633.86 o                         
  -4   4  11      15983.43      15965.01       348.82 o                         
  -2   4  11       7000.62       7221.33       209.76 o                         
   0   4  11      16612.20      15671.54       317.77 o                         
   2   4  11      47200.17      48577.46       516.15 o                         
   4   4  11       5688.17       5880.08       271.34 o                         
   6   4  11       8076.60       8681.37       360.87 o                         
   8   4  11      13772.65      14507.32       543.10 o                         
  10   4  11       5754.48       6389.18       386.80 o                         
  12   4  11        178.29       -221.59       410.45 o                         
  14   4  11       2785.34       2846.17       528.85 o                         
  16   4  11        493.41        157.49       543.59 o                         
 -17   5  11       3695.98       3978.18       353.55 o                         
 -15   5  11       2524.45       2366.14       431.22 o                         
 -13   5  11         74.32        -57.95       346.34 o                         
 -11   5  11      12317.24      12616.77       486.27 o                         
  -9   5  11      20426.60      19849.32       443.55 o                         
  -7   5  11        652.58        739.52       235.13 o                         
  -5   5  11      11449.27      11701.58       341.05 o                         
  -3   5  11      40392.26      39743.89       955.56 o                         
  -1   5  11      28589.33      27660.01       476.34 o                         
   1   5  11        404.27        439.49       183.44 o                         
   3   5  11      20592.76      20540.11       359.99 o                         
   5   5  11      33066.82      33893.24       809.53 o                         
   7   5  11       2993.54       3307.84       316.73 o                         
   9   5  11       4262.41       3515.48       354.86 o                         
  11   5  11      10337.47      10191.31       807.59 o                         
  13   5  11       3716.76       4819.69       631.72 o                         
  15   5  11          6.93       -698.98       679.85 o                         
 -14   6  11         13.63        171.34       411.71 o                         
 -12   6  11        200.35         -9.84       351.09 o                         
 -10   6  11         10.89        519.09       248.82 o                         
  -8   6  11       1300.76       1181.09       265.68 o                         
  -6   6  11         22.56         90.39       224.95 o                         
  -4   6  11        177.25        342.77       197.87 o                         
  -2   6  11          4.06        127.21       187.84 o                         
   0   6  11       1152.60       1261.13       231.38 o                         
   2   6  11          4.80        218.66       217.72 o                         
   4   6  11         12.64        319.30       217.02 o                         
   6   6  11         74.78       -311.63       262.33 o                         
   8   6  11        284.73        372.13       305.42 o                         
  10   6  11          4.05       -427.09       349.58 o                         
  12   6  11          1.96         11.08       383.76 o                         
  14   6  11         64.60       -542.92       685.83 o                         
 -13   7  11          2.31         92.50       406.12 o                         
 -11   7  11       2493.75       2360.08       390.40 o                         
  -9   7  11       7634.14       7192.99       512.89 o                         
  -7   7  11        662.40        754.13       269.77 o                         
  -5   7  11       2266.72       2522.84       284.11 o                         
  -3   7  11      10926.85       9935.80       287.19 o                         
  -1   7  11       8990.26       9443.70       491.20 o                         
   1   7  11        610.04        179.29       293.04 o                         
   3   7  11       7592.83       8239.91       330.55 o                         
   5   7  11       9165.08       9459.78       458.63 o                         
   7   7  11       1753.23       2244.02       279.54 o                         
   9   7  11       1746.00       1757.60       357.73 o                         
  11   7  11       2829.38       3374.00       757.28 o                         
 -12   8  11       1148.14       1141.39       334.67 o                         
 -10   8  11         27.02       -113.26       313.78 o                         
  -8   8  11       2115.26       1893.30       318.20 o                         
  -6   8  11       4573.43       4646.70       280.14 o                         
  -4   8  11       1679.66       2035.16       245.29 o                         
  -2   8  11        595.45        313.01       265.72 o                         
   0   8  11       5991.73       5622.03       401.64 o                         
   2   8  11       4771.77       4565.24       380.12 o                         
   4   8  11        436.55        948.13       297.37 o                         
   6   8  11        876.47        575.78       293.43 o                         
   8   8  11       3125.71       2238.87       421.44 o                         
  10   8  11        939.99        891.97       516.12 o                         
  -9   9  11          8.66       -150.07       488.62 o                         
  -7   9  11          3.29        363.08       318.04 o                         
  -5   9  11        187.30        306.63       277.21 o                         
  -3   9  11        172.72        369.87       271.90 o                         
  -1   9  11         24.10         26.24       375.63 o                         
   1   9  11         60.54        254.93       345.79 o                         
   3   9  11         62.44        -18.91       356.29 o                         
   5   9  11        281.75        329.66       825.15 o                         
   7   9  11          2.18        486.01       886.14 o                         
  -4  10  11        637.63        550.97       335.54 o                         
  -2  10  11          1.51        240.07       303.95 o                         
   0  10  11        585.73        447.12       653.54 o                         
   2  10  11        449.33        148.00       391.34 o                         
 -18   0  12       7781.08       7948.92       755.79 o                         
 -16   0  12       5523.16       7425.73       730.67 o                         
 -14   0  12       2699.76       2002.48       534.55 o                         
 -12   0  12      28932.39      28055.61      1004.53 o                         
 -10   0  12      47122.44      51071.24      1205.43 o                         
  -8   0  12        746.56       1054.75       433.50 o                         
  -6   0  12      31779.11      29083.19      2196.21 o                         
  -4   0  12      78832.04      79516.02      1263.92 o                         
  -2   0  12     105909.38     104695.47      1591.24 o                         
   0   0  12       3215.37       3593.47       196.45 o                         
   2   0  12      65437.36      61321.71      1254.76 o                         
   4   0  12      95515.75      96886.24      3236.31 o                         
   6   0  12      14286.62      14040.66       703.17 o                         
   8   0  12      18071.45      19303.07       874.18 o                         
  10   0  12      32624.88      33405.91      1131.89 o                         
  12   0  12       5623.68       6693.86       736.06 o                         
  14   0  12         11.46        309.13       617.66 o                         
  16   0  12       3208.68       2266.76       819.77 o                         
 -17   1  12        132.41        371.36       393.41 o                         
 -15   1  12       2251.82       2507.54       422.12 o                         
 -13   1  12       1761.16       1570.04       386.86 o                         
 -11   1  12       2076.89       1713.73       347.52 o                         
  -9   1  12      12653.83      12738.79       473.22 o                         
  -7   1  12      16425.01      16309.47       960.24 o                         
  -5   1  12       6813.75       7125.38       238.20 o                         
  -3   1  12       4834.37       4988.51       144.44 o                         
  -1   1  12       9704.76       9810.55       168.25 o                         
   1   1  12      25631.69      24740.79       555.66 o                         
   3   1  12        464.11        390.53       107.30 o                         
   5   1  12      14585.28      14718.91       329.81 o                         
   7   1  12      10397.21      10404.53       481.57 o                         
   9   1  12       1026.28        976.01       406.95 o                         
  11   1  12        628.24        984.05       449.32 o                         
  13   1  12       2209.53       1841.45       502.27 o                         
  15   1  12         51.33        753.27       501.10 o                         
  17   1  12         35.43       -438.08       543.87 o                         
 -18   2  12       1397.88       1698.62       312.97 o                         
 -16   2  12       1093.65       1551.57       271.52 o                         
 -14   2  12        516.29        828.87       357.10 o                         
 -12   2  12       2244.76       2248.00       376.26 o                         
 -10   2  12      12120.52      12957.77      1438.93 o                         
  -8   2  12        217.77        185.91       397.16 o                         
  -6   2  12       6546.58       5988.44       273.85 o                         
  -4   2  12      15318.99      15341.75       312.84 o                         
  -2   2  12      21293.69      19557.77       220.08 o                         
   0   2  12       2790.42       2789.28       134.18 o                         
   2   2  12      18743.26      18030.70       180.64 o                         
   4   2  12       9864.23      10563.87       213.31 o                         
   6   2  12       4587.66       4441.74       295.17 o                         
   8   2  12       4553.89       6033.96       521.40 o                         
  10   2  12       5782.40       5817.20       514.44 o                         
  12   2  12       1390.46       2163.88       474.02 o                         
  14   2  12         35.95        109.45       499.87 o                         
  16   2  12        886.73        958.17       920.82 o                         
 -17   3  12        534.49        195.16       286.66 o                         
 -15   3  12       7800.24       8807.73       535.83 o                         
 -13   3  12       9853.57      10737.45       513.91 o                         
 -11   3  12          1.69        386.91       491.20 o                         
  -9   3  12      11362.92      10494.97       721.43 o                         
  -7   3  12      36174.61      35925.72       677.92 o                         
  -5   3  12       8570.72       8546.02       322.26 o                         
  -3   3  12      14266.00      14081.91       227.16 o                         
  -1   3  12      47009.00      47930.29       724.53 o                         
   1   3  12      44990.81      42782.93      1117.09 o                         
   3   3  12         92.68        241.28       198.15 o                         
   5   3  12      40202.53      42214.38       568.97 o                         
   7   3  12      18789.26      19393.35       670.70 o                         
   9   3  12       2645.38       3236.60       426.45 o                         
  11   3  12       3655.13       2564.02       474.58 o                         
  13   3  12       9182.34       9561.03       592.69 o                         
  15   3  12        939.38       1649.42       669.39 o                         
 -16   4  12        387.30        531.45       799.74 o                         
 -14   4  12        315.30        266.04       381.07 o                         
 -12   4  12       6226.01       6613.11       466.21 o                         
 -10   4  12       3448.00       3548.49       290.52 o                         
  -8   4  12        117.16         15.10       326.72 o                         
  -6   4  12       5789.21       5842.65       298.05 o                         
  -4   4  12      19060.47      20066.74       492.03 o                         
  -2   4  12       6781.92       6843.81       204.26 o                         
   0   4  12        191.70        207.73       128.01 o                         
   2   4  12      11263.84      11869.37       304.05 o                         
   4   4  12      13411.11      13427.13       551.57 o                         
   6   4  12       1120.27       1453.06       296.86 o                         
   8   4  12       1826.98       1688.25       305.02 o                         
  10   4  12       4507.38       4621.37       460.79 o                         
  12   4  12       1543.91       1940.15       480.71 o                         
  14   4  12         15.37        315.64       674.77 o                         
 -15   5  12        618.85        975.58       415.19 o                         
 -13   5  12       2403.62       1694.77       380.63 o                         
 -11   5  12        830.52        593.13       262.93 o                         
  -9   5  12         95.59        320.49       247.95 o                         
  -7   5  12       4352.94       4324.86       290.34 o                         
  -5   5  12       3858.72       3978.57       293.44 o                         
  -3   5  12        238.52        162.70       182.15 o                         
  -1   5  12       3732.48       3933.33       411.54 o                         
   1   5  12       3989.76       4378.86       336.60 o                         
   3   5  12         64.95        125.19       200.78 o                         
   5   5  12       6265.67       6110.82       279.65 o                         
   7   5  12       1209.85       1710.13       310.14 o                         
   9   5  12        397.29        499.32       332.59 o                         
  11   5  12        538.14        286.59       460.71 o                         
  13   5  12       1543.59       1122.74       553.09 o                         
 -14   6  12        307.04        -33.35       419.19 o                         
 -12   6  12       5408.00       5474.11       363.81 o                         
 -10   6  12      10407.43      10570.81       402.07 o                         
  -8   6  12        547.23        396.93       259.19 o                         
  -6   6  12       6678.69       6087.29       313.05 o                         
  -4   6  12      20917.84      20167.18       506.49 o                         
  -2   6  12      12262.17      12358.92       372.57 o                         
   0   6  12       1586.85       1554.76       245.82 o                         
   2   6  12      21236.63      20701.13       504.52 o                         
   4   6  12      13710.12      14803.08       361.98 o                         
   6   6  12       2668.73       2862.57       265.78 o                         
   8   6  12       4165.93       3787.49       357.81 o                         
  10   6  12       7174.20       8292.10       571.92 o                         
  12   6  12       1917.20       2779.81       508.93 o                         
 -13   7  12        169.68        704.13       435.30 o                         
 -11   7  12          6.75        -21.28       288.79 o                         
  -9   7  12       1386.17       1161.93       299.00 o                         
  -7   7  12       2078.55       2639.49       299.21 o                         
  -5   7  12        220.82        616.51       281.44 o                         
  -3   7  12       1238.81       1345.38       252.90 o                         
  -1   7  12       4007.33       4049.99       251.21 o                         
   1   7  12       1051.29       1038.35       249.55 o                         
   3   7  12        778.26        691.62       315.32 o                         
   5   7  12       1561.98       1367.39       283.16 o                         
   7   7  12       1978.04       1783.18       288.85 o                         
   9   7  12        254.82        493.20       364.50 o                         
  11   7  12        435.72        343.31       510.01 o                         
 -10   8  12       1123.51       1610.55       329.95 o                         
  -8   8  12        120.63         -5.63       298.85 o                         
  -6   8  12        158.27        244.07       283.07 o                         
  -4   8  12        493.62        335.56       278.52 o                         
  -2   8  12       1976.00       1763.59       295.34 o                         
   0   8  12          2.67       -191.63       315.62 o                         
   2   8  12        449.60        750.89       328.78 o                         
   4   8  12        864.70       1371.12       299.05 o                         
   6   8  12        167.38        -16.85       303.61 o                         
   8   8  12        295.52        732.11       436.47 o                         
  10   8  12        415.67       1045.39       568.76 o                         
  -9   9  12       1142.87        609.48       350.74 o                         
  -7   9  12       2639.24       2537.51       437.37 o                         
  -5   9  12        516.55        492.21       429.40 o                         
  -3   9  12        419.50        723.66       300.27 o                         
  -1   9  12       2204.05       2324.88       287.96 o                         
   1   9  12       3371.19       3526.58       759.97 o                         
   3   9  12          1.08        244.40       366.55 o                         
   5   9  12       1478.42       1598.88       383.77 o                         
   7   9  12       1716.39       1599.32       465.84 o                         
  -2  10  12         86.27        246.65       317.75 o                         
   0  10  12         55.62        350.26       425.04 o                         
 -17   1  13        976.67       1492.73       419.41 o                         
 -15   1  13       1996.31       2596.53       415.89 o                         
 -13   1  13       6822.36       6890.55       466.22 o                         
 -11   1  13      17039.56      17392.24       994.66 o                         
  -9   1  13        677.68        454.02       338.82 o                         
  -7   1  13      33298.58      32033.91      1048.63 o                         
  -5   1  13      59443.93      61280.09      1275.43 o                         
  -3   1  13      28078.93      28483.33       373.21 o                         
  -1   1  13       5897.35       6508.98       160.39 o                         
   1   1  13      96049.21      96258.51      1562.04 o                         
   3   1  13      33085.83      31602.80       277.06 o                         
   5   1  13        639.81       1505.96       351.58 o                         
   7   1  13      20297.96      21231.75       640.47 o                         
   9   1  13      22763.86      22476.82       694.65 o                         
  11   1  13       1605.02       2102.15       512.73 o                         
  13   1  13        124.93       -276.75       458.87 o                         
  15   1  13       2667.81       2962.46       528.33 o                         
 -18   2  13       1825.00       1114.64       484.03 o                         
 -16   2  13       4529.40       5341.95       492.73 o                         
 -14   2  13       2549.36       2941.23       398.34 o                         
 -12   2  13       2755.61       3302.41       389.18 o                         
 -10   2  13      15539.61      16004.30       647.86 o                         
  -8   2  13      16254.05      16798.38       523.84 o                         
  -6   2  13        301.97        479.36       227.27 o                         
  -4   2  13      38927.23      40374.91       823.60 o                         
  -2   2  13      64749.52      64196.39       980.97 o                         
   0   2  13       9147.37       9539.33       266.08 o                         
   2   2  13      13199.48      14257.03       245.64 o                         
   4   2  13      62456.61      61746.32       603.82 o                         
   6   2  13      17851.08      18389.55       568.43 o                         
   8   2  13        224.68        330.90       394.89 o                         
  10   2  13       8440.08       8924.87       566.13 o                         
  12   2  13       9361.77       8757.85      1185.10 o                         
  14   2  13       1277.26       1856.21       549.21 o                         
  16   2  13        105.52       -571.42       538.10 o                         
 -17   3  13          8.63         25.36       287.10 o                         
 -15   3  13          8.44       -235.46       385.50 o                         
 -13   3  13        189.32        -52.50       352.99 o                         
 -11   3  13        811.59        756.53       354.73 o                         
  -9   3  13        869.18        482.74       255.44 o                         
  -7   3  13        546.71        653.13       244.86 o                         
  -5   3  13       1198.59       1281.16       234.64 o                         
  -3   3  13        268.92        407.42       169.49 o                         
  -1   3  13        192.59        185.22       129.20 o                         
   1   3  13         12.47         83.41       156.02 o                         
   3   3  13         37.99        -18.85       192.15 o                         
   5   3  13          0.91        108.41       257.05 o                         
   7   3  13         22.11       -347.39       281.71 o                         
   9   3  13         16.32       -176.21       392.52 o                         
  11   3  13        810.99        739.40       446.23 o                         
  13   3  13        125.97         -4.88       483.05 o                         
  15   3  13         16.42        454.00       548.99 o                         
 -16   4  13       2254.60       2328.24       719.31 o                         
 -14   4  13       2509.47       2485.54       435.93 o                         
 -12   4  13       2746.58       2920.88       584.18 o                         
 -10   4  13      14243.17      13191.14       409.89 o                         
  -8   4  13       9052.17       8583.36       347.42 o                         
  -6   4  13       3868.16       3720.82       278.53 o                         
  -4   4  13      18507.81      18192.92       383.51 o                         
  -2   4  13      24400.78      24032.12       308.64 o                         
   0   4  13      10082.78      10023.04       239.30 o                         
   2   4  13        828.79        933.50       197.81 o                         
   4   4  13      27007.06      26554.23       422.20 o                         
   6   4  13      10793.95      10716.96       401.86 o                         
   8   4  13        191.10        253.95       294.41 o                         
  10   4  13       4118.88       3751.33       496.71 o                         
  12   4  13       5951.69       5822.84       567.16 o                         
  14   4  13        140.19        -65.28       521.69 o                         
 -15   5  13       1154.04       1334.43       444.95 o                         
 -13   5  13       6963.00       8304.09       751.60 o                         
 -11   5  13       8310.58       7533.84       361.28 o                         
  -9   5  13        513.10        657.50       239.94 o                         
  -7   5  13       6649.29       7065.03       335.12 o                         
  -5   5  13      15199.12      15385.99       386.18 o                         
  -3   5  13       6112.88       6766.02       255.09 o                         
  -1   5  13       3596.72       3497.48       222.90 o                         
   1   5  13      18228.78      18618.86       821.04 o                         
   3   5  13      19553.78      19909.65       520.67 o                         
   5   5  13        120.64        413.21       231.86 o                         
   7   5  13       7753.91       7522.83       397.79 o                         
   9   5  13       5810.23       6279.42       420.98 o                         
  11   5  13        693.64       1364.61       545.02 o                         
  13   5  13        343.79        668.03       506.65 o                         
 -14   6  13        185.84        313.53       405.23 o                         
 -12   6  13        193.00         10.22       324.16 o                         
 -10   6  13        344.51        956.03       282.37 o                         
  -8   6  13         55.85        327.57       270.56 o                         
  -6   6  13        792.46        491.82       245.41 o                         
  -4   6  13         27.48        373.85       196.31 o                         
  -2   6  13        218.90        341.40       286.23 o                         
   0   6  13        155.61        277.23       245.52 o                         
   2   6  13        344.20        467.47       245.83 o                         
   4   6  13         28.03        -42.88       252.67 o                         
   6   6  13        215.58        111.25       252.49 o                         
   8   6  13         14.09       -210.18       339.80 o                         
  10   6  13         41.41       -198.73       379.00 o                         
  12   6  13          1.42        149.13       515.52 o                         
 -13   7  13       1494.36       1571.61       442.68 o                         
 -11   7  13       2893.62       2505.62       321.06 o                         
  -9   7  13        195.45        379.60       317.50 o                         
  -7   7  13       3836.67       3922.74       317.70 o                         
  -5   7  13       9590.29       9876.52       331.19 o                         
  -3   7  13       5252.27       5892.44       331.07 o                         
  -1   7  13        630.22        181.11       253.13 o                         
   1   7  13       8735.16       9268.13       369.91 o                         
   3   7  13       4748.37       5134.99       330.17 o                         
   5   7  13        104.87        120.09       371.38 o                         
   7   7  13       3838.04       3874.97       360.97 o                         
   9   7  13       2352.72       2585.25       405.60 o                         
  11   7  13        167.12      -1424.59       750.70 o                         
 -10   8  13       2571.21       2852.91       370.18 o                         
  -8   8  13       2512.67       2978.30       348.39 o                         
  -6   8  13         79.50       -446.82       333.59 o                         
  -4   8  13       1746.89       1245.96       285.99 o                         
  -2   8  13       5435.74       5265.74       341.61 o                         
   0   8  13       1707.76       1726.37       364.50 o                         
   2   8  13        514.24        275.53       348.28 o                         
   4   8  13       2899.52       2866.40       431.24 o                         
   6   8  13       2077.87       2043.10       334.33 o                         
   8   8  13         10.58       -588.84       462.50 o                         
  -7   9  13          9.81       -193.52       390.64 o                         
  -5   9  13          1.27        106.40       312.36 o                         
  -3   9  13         52.26         73.76       299.60 o                         
  -1   9  13          7.67       -131.96       303.93 o                         
   1   9  13        259.35        -62.80       350.41 o                         
   3   9  13         31.75       -559.02       342.87 o                         
   5   9  13         19.88         24.46       342.53 o                         
 -18   0  14        658.86        737.25       609.89 o                         
 -16   0  14       2409.50       2620.14       644.57 o                         
 -14   0  14      12798.28      12819.08       789.27 o                         
 -12   0  14      14343.17      15234.13       804.22 o                         
 -10   0  14        761.84        143.50       515.42 o                         
  -8   0  14      25359.37      25488.68       865.81 o                         
  -6   0  14      18099.55      17405.93       457.76 o                         
  -4   0  14       8599.00       7948.43       262.36 o                         
  -2   0  14      15332.63      16021.22       736.90 o                         
   0   0  14      54715.74      53034.15       493.06 o                         
   2   0  14       7022.54       6702.86       538.09 o                         
   4   0  14       1539.18       1786.15       285.47 o                         
   6   0  14      17963.83      16663.19       782.10 o                         
   8   0  14      17500.72      18569.40       907.06 o                         
  10   0  14         35.22        362.95       565.05 o                         
  12   0  14       1299.14        730.08       652.94 o                         
  14   0  14       3467.38       3032.12       821.56 o                         
  16   0  14       1055.20       2051.51       896.30 o                         
 -17   1  14       1411.99       1387.56       454.26 o                         
 -15   1  14       1180.84       1625.49       422.11 o                         
 -13   1  14        491.08        391.48       357.71 o                         
 -11   1  14       5698.65       5935.35       438.20 o                         
  -9   1  14       3026.74       3476.41       364.78 o                         
  -7   1  14          7.36        -18.02       248.60 o                         
  -5   1  14      16869.82      17482.33       377.54 o                         
  -3   1  14      22827.04      22301.01       479.56 o                         
  -1   1  14       6229.39       6073.65       214.55 o                         
   1   1  14        691.64        546.36       138.72 o                         
   3   1  14      11537.42      11668.00       203.35 o                         
   5   1  14       8007.27       8073.64       288.85 o                         
   7   1  14       1529.55       1657.22       390.86 o                         
   9   1  14       4587.13       4276.99       715.73 o                         
  11   1  14       6055.45       6837.63       574.14 o                         
  13   1  14        531.60        642.68       486.64 o                         
  15   1  14        222.45       -133.89       491.91 o                         
 -16   2  14        378.11        637.05       412.91 o                         
 -14   2  14       1396.86       1080.85       387.72 o                         
 -12   2  14       1593.59       1639.73       355.60 o                         
 -10   2  14        121.02        162.44       338.49 o                         
  -8   2  14      12717.53      12237.48       387.29 o                         
  -6   2  14      13864.69      13605.54       371.41 o                         
  -4   2  14       3671.73       3321.73       197.00 o                         
  -2   2  14       1603.50       1671.97       146.86 o                         
   0   2  14      26811.66      25995.92       534.11 o                         
   2   2  14       1208.37       1341.58       209.23 o                         
   4   2  14         91.45        -29.22       163.32 o                         
   6   2  14       1805.77       1194.49       398.13 o                         
   8   2  14       2936.84       3470.18       575.81 o                         
  10   2  14         50.29        -76.77       411.81 o                         
  12   2  14         47.75         74.10       816.78 o                         
  14   2  14        314.55        235.99       504.32 o                         
 -17   3  14       2790.09       4467.09       511.59 o                         
 -15   3  14       1883.37       1890.72       468.48 o                         
 -13   3  14       2807.33       2704.09       426.83 o                         
 -11   3  14      17048.25      17704.13       590.00 o                         
  -9   3  14      21449.50      21633.41       602.16 o                         
  -7   3  14       2585.03       2708.79       286.93 o                         
  -5   3  14      34818.56      33012.65       574.07 o                         
  -3   3  14      59892.69      59726.02      1191.17 o                         
  -1   3  14       6768.90       6375.66       198.35 o                         
   1   3  14      10441.30      10142.91       240.20 o                         
   3   3  14      61652.64      61261.42       852.08 o                         
   5   3  14      23469.91      22474.22       926.99 o                         
   7   3  14        193.69        215.19       390.76 o                         
   9   3  14       7269.62       7368.63       718.72 o                         
  11   3  14      11414.19      11885.49       636.46 o                         
  13   3  14       1422.48       1731.69       505.34 o                         
  15   3  14        662.65        531.34       567.69 o                         
 -16   4  14        311.02       -185.53       408.94 o                         
 -14   4  14       1336.65       1556.07       637.10 o                         
 -12   4  14       1081.75       1734.67       426.25 o                         
 -10   4  14        703.10        771.72       284.34 o                         
  -8   4  14       2196.32       2148.79       272.37 o                         
  -6   4  14       3534.83       3868.68       288.63 o                         
  -4   4  14        903.94       1179.14       270.31 o                         
  -2   4  14       4297.59       4406.11       187.76 o                         
   0   4  14       5126.51       5265.84       239.79 o                         
   2   4  14       1388.89       1452.59       223.23 o                         
   4   4  14        452.42        153.89       232.66 o                         
   6   4  14       3578.21       3588.99       278.06 o                         
   8   4  14       1718.91       1811.34       413.83 o                         
  10   4  14        144.83        726.35       454.23 o                         
  12   4  14        286.28         23.90       473.58 o                         
  14   4  14        700.73        489.86       562.07 o                         
 -15   5  14        577.22        769.87       453.95 o                         
 -13   5  14        108.96        279.42       401.06 o                         
 -11   5  14       1143.61       1602.66       335.66 o                         
  -9   5  14       2661.99       2489.22       284.41 o                         
  -7   5  14        948.97        970.33       253.37 o                         
  -5   5  14       5039.51       4760.95       545.61 o                         
  -3   5  14       9153.36       8092.88       367.45 o                         
  -1   5  14       1110.25       1276.35       202.86 o                         
   1   5  14        515.18        843.24       182.99 o                         
   3   5  14       8440.02       8276.03       300.96 o                         
   5   5  14       2226.75       2790.19       262.71 o                         
   7   5  14         48.35       -221.73       289.81 o                         
   9   5  14        315.03       -526.94       405.01 o                         
  11   5  14       1271.42       1235.61       485.28 o                         
  13   5  14         71.85        209.02       513.31 o                         
 -14   6  14       2071.80       2368.53       465.97 o                         
 -12   6  14       2304.81       2218.47       342.60 o                         
 -10   6  14        233.22        779.22       297.20 o                         
  -8   6  14       9952.66       9312.94       494.19 o                         
  -6   6  14      12758.63      13264.49       406.57 o                         
  -4   6  14       3225.56       3894.35       302.71 o                         
  -2   6  14       5420.79       4836.00       312.48 o                         
   0   6  14      20877.65      19873.24       502.55 o                         
   2   6  14       3732.85       4095.35       279.70 o                         
   4   6  14         19.90        130.91       254.87 o                         
   6   6  14       3091.58       3708.76       509.22 o                         
   8   6  14       3309.78       3471.49       331.53 o                         
  10   6  14        215.68        -61.40       480.98 o                         
  12   6  14        162.55       -711.66       492.44 o                         
 -11   7  14       1351.40       1441.54       327.31 o                         
  -9   7  14       1972.56       2134.37       314.03 o                         
  -7   7  14         82.01        472.09       472.06 o                         
  -5   7  14       2320.41       2309.89       387.96 o                         
  -3   7  14       3369.32       3397.82       319.03 o                         
  -1   7  14        633.87        826.85       293.88 o                         
   1   7  14       1580.70       1401.40       338.56 o                         
   3   7  14       3606.27       3633.55       380.64 o                         
   5   7  14       1204.17       1266.54       287.68 o                         
   7   7  14        370.93        720.98       330.57 o                         
   9   7  14        629.11        727.93       332.19 o                         
 -10   8  14        205.19        -97.49       330.12 o                         
  -8   8  14        385.80        264.06       345.91 o                         
  -6   8  14        302.07       -151.36       380.31 o                         
  -4   8  14        448.70        475.50       290.17 o                         
  -2   8  14        168.68         90.59       281.36 o                         
   0   8  14        886.17       1031.40       251.50 o                         
   2   8  14        138.62       -140.39       356.47 o                         
   4   8  14         11.87         36.17       314.50 o                         
   6   8  14        332.31         20.03       326.46 o                         
   8   8  14        455.69        550.25       754.32 o                         
  -5   9  14       2673.88       2052.23       519.79 o                         
  -3   9  14       3316.15       3291.54       360.87 o                         
  -1   9  14       1206.80       1403.19       333.61 o                         
   1   9  14        350.70        517.65       641.58 o                         
   3   9  14       2640.03       1858.83       425.53 o                         
 -17   1  15       2546.19       2541.26       497.03 o                         
 -15   1  15       5050.35       4805.82       500.77 o                         
 -13   1  15       2332.11       2233.48       405.14 o                         
 -11   1  15        775.48        675.49       317.38 o                         
  -9   1  15      27049.00      26568.55       654.85 o                         
  -7   1  15      23671.25      22781.63       533.20 o                         
  -5   1  15          0.19        115.13       146.27 o                         
  -3   1  15      23786.33      24603.89       269.78 o                         
  -1   1  15      48233.50      45806.48       536.94 o                         
   1   1  15       4708.63       4672.91       239.47 o                         
   3   1  15       4718.99       5096.45       232.45 o                         
   5   1  15      13791.88      14697.84       433.95 o                         
   7   1  15       8810.28       8473.92       500.48 o                         
   9   1  15        214.82        377.47       440.98 o                         
  11   1  15       4754.74       4157.16       517.04 o                         
  13   1  15       3095.33       2021.94       527.05 o                         
  15   1  15        610.07        955.20       574.59 o                         
 -16   2  15        361.72        735.30       433.98 o                         
 -14   2  15       4183.84       4329.98       469.72 o                         
 -12   2  15      21269.46      21979.86       657.90 o                         
 -10   2  15      14592.15      15265.46       566.38 o                         
  -8   2  15        146.86        239.90       306.42 o                         
  -6   2  15      33242.67      34603.77       531.69 o                         
  -4   2  15      46218.37      45672.20      1223.34 o                         
  -2   2  15       1628.19       1546.19       167.86 o                         
   0   2  15      13237.54      13965.92       285.70 o                         
   2   2  15      46541.55      44493.56       725.13 o                         
   4   2  15       8938.60       9047.41       269.06 o                         
   6   2  15        162.32        424.13       338.34 o                         
   8   2  15       6411.17       6891.61       514.20 o                         
  10   2  15      10030.58       9869.04       587.51 o                         
  12   2  15       1055.72       1578.49      1078.67 o                         
  14   2  15        925.19        183.88       539.07 o                         
 -15   3  15         42.24          3.27       431.99 o                         
 -13   3  15         64.51       -379.24       365.72 o                         
 -11   3  15         97.26        235.56       401.51 o                         
  -9   3  15          6.95        267.91       274.21 o                         
  -7   3  15        703.92        867.70       265.49 o                         
  -5   3  15        105.71        213.87       241.89 o                         
  -3   3  15        155.78        178.54       188.59 o                         
  -1   3  15        724.31        487.79       185.85 o                         
   1   3  15        411.02        572.15       172.23 o                         
   3   3  15        785.60        931.42       191.10 o                         
   5   3  15        629.95        521.27       286.05 o                         
   7   3  15       1144.04       1430.51       400.16 o                         
   9   3  15          1.84         35.62       447.66 o                         
  11   3  15          3.27       -430.46       471.77 o                         
  13   3  15          1.09        376.96       521.73 o                         
 -16   4  15        465.08        314.83       417.86 o                         
 -14   4  15       1300.29       2242.39       434.25 o                         
 -12   4  15      12488.35      12305.78       592.16 o                         
 -10   4  15       2677.05       3548.28       515.01 o                         
  -8   4  15       2651.14       2992.64       305.11 o                         
  -6   4  15      26849.42      26918.79      1352.44 o                         
  -4   4  15      29119.36      27882.92       474.36 o                         
  -2   4  15        340.92        574.21       228.71 o                         
   0   4  15       9012.65       9661.03       275.12 o                         
   2   4  15      24132.72      22740.30       376.19 o                         
   4   4  15      10381.88      11896.11       338.39 o                         
   6   4  15       1267.05       1082.62       263.26 o                         
   8   4  15       5538.80       5397.84       494.85 o                         
  10   4  15       8437.58       7824.33       579.03 o                         
  12   4  15        643.90       1482.40       503.17 o                         
 -15   5  15       2416.10       1437.39       777.61 o                         
 -13   5  15        665.28         81.93       408.36 o                         
 -11   5  15       1253.26       1189.77       298.88 o                         
  -9   5  15      10420.22      10412.53       741.74 o                         
  -7   5  15       6690.14       6639.09       341.23 o                         
  -5   5  15         51.68        197.99       232.02 o                         
  -3   5  15       9534.43       9784.48       442.72 o                         
  -1   5  15       9543.93       9215.85       291.74 o                         
   1   5  15        859.24        936.76       215.62 o                         
   3   5  15       4191.29       4171.52       337.62 o                         
   5   5  15      12165.00      12150.85       370.51 o                         
   7   5  15       6624.03       7110.06       350.36 o                         
   9   5  15          0.78       -397.75       441.27 o                         
  11   5  15       1305.45        943.09       512.60 o                         
 -12   6  15         26.89       -245.06       317.40 o                         
 -10   6  15          5.59        194.31       281.55 o                         
  -8   6  15        124.82        127.55       455.88 o                         
  -6   6  15        172.04       -234.82       264.52 o                         
  -4   6  15          5.83        297.00       327.21 o                         
  -2   6  15       1200.52       1142.36       258.22 o                         
   0   6  15         14.02        197.67       220.51 o                         
   2   6  15         20.99        215.65       258.65 o                         
   4   6  15         30.37         22.69       248.61 o                         
   6   6  15        131.62        104.54       266.01 o                         
   8   6  15         32.71       -127.32       302.54 o                         
  10   6  15         16.99       -147.15       511.45 o                         
 -11   7  15         67.64       -493.02       328.30 o                         
  -9   7  15       2915.33       2965.35       336.86 o                         
  -7   7  15       2314.59       2312.66       422.01 o                         
  -5   7  15         31.18        607.66       359.06 o                         
  -3   7  15       3797.05       3399.10       323.57 o                         
  -1   7  15       7433.16       7195.13       380.09 o                         
   1   7  15        592.67        683.83       225.87 o                         
   3   7  15        687.61        519.68       281.24 o                         
   5   7  15       3259.78       2996.61       344.63 o                         
   7   7  15       1765.75       2299.45       353.49 o                         
   9   7  15         57.27        252.15       335.67 o                         
  -8   8  15        307.14        -90.78       420.47 o                         
  -6   8  15       3435.21       3603.22       867.60 o                         
  -4   8  15       2801.31       2516.24       383.37 o                         
  -2   8  15        220.88         79.00       291.68 o                         
   0   8  15       2444.79       2048.72       328.62 o                         
   2   8  15       4621.03       5345.78       390.49 o                         
   4   8  15       1305.55       1383.13       347.26 o                         
   6   8  15          6.75       -183.33       329.09 o                         
  -5   9  15        122.97         28.71       400.46 o                         
  -3   9  15        217.01       -159.55       341.61 o                         
  -1   9  15         36.23         -1.46       320.90 o                         
   1   9  15          1.64       -232.48       286.93 o                         
 -16   0  16       4946.78       4923.38       725.89 o                         
 -14   0  16        280.99        226.02       575.81 o                         
 -12   0  16       8798.25       8627.57       719.31 o                         
 -10   0  16      41842.27      43449.39      1213.80 o                         
  -8   0  16       9315.55       8433.84       635.00 o                         
  -6   0  16       8675.35       8918.26       590.68 o                         
  -4   0  16      31086.68      31565.55       451.22 o                         
  -2   0  16      37539.99      38423.45       477.14 o                         
   0   0  16        545.35        449.03       287.22 o                         
   2   0  16      27113.75      27952.90       535.66 o                         
   4   0  16      29868.94      30134.19       595.63 o                         
   6   0  16      24259.04      24700.60       704.07 o                         
   8   0  16        839.37       1579.14       578.80 o                         
  10   0  16       9939.06      10207.91       850.86 o                         
  12   0  16       4988.83       5859.14       873.58 o                         
  14   0  16        144.51        333.65       718.12 o                         
 -17   1  16          1.10        278.66       463.40 o                         
 -15   1  16       1320.71       1430.27       430.59 o                         
 -13   1  16       5468.80       6314.86       516.35 o                         
 -11   1  16        935.05       1190.95       351.34 o                         
  -9   1  16       1634.08       2421.18       422.44 o                         
  -7   1  16      11119.51      10521.21       492.14 o                         
  -5   1  16       9653.61       9660.55       223.85 o                         
  -3   1  16        113.99        207.48       144.35 o                         
  -1   1  16       6470.41       6848.96       191.98 o                         
   1   1  16      12092.88      12600.36       496.45 o                         
   3   1  16      15798.56      14993.42       388.12 o                         
   5   1  16        174.13        521.92       270.86 o                         
   7   1  16       2424.15       2827.00       918.72 o                         
   9   1  16       2894.20       3164.81       464.50 o                         
  11   1  16        123.42       -396.89       461.80 o                         
  13   1  16        631.75        -12.32       503.56 o                         
 -16   2  16       1358.25        937.36       621.85 o                         
 -14   2  16        234.50        310.84       417.06 o                         
 -12   2  16        341.85        555.17       372.15 o                         
 -10   2  16       4629.02       5263.15       457.21 o                         
  -8   2  16       2896.24       2878.27       290.38 o                         
  -6   2  16       2435.22       2642.39       282.01 o                         
  -4   2  16       4466.29       4280.98       240.38 o                         
  -2   2  16      11714.87      11404.15       273.70 o                         
   0   2  16        407.51        648.61       186.67 o                         
   2   2  16       3723.93       3861.14       240.36 o                         
   4   2  16       1344.90       1156.72       273.84 o                         
   6   2  16       1025.33       1530.04       291.21 o                         
   8   2  16        579.75        293.53       430.93 o                         
  10   2  16       2921.16       3346.46       490.13 o                         
  12   2  16        665.83       1150.36       521.10 o                         
  14   2  16         63.47       -351.89       830.83 o                         
 -15   3  16       2694.05       2990.03       652.05 o                         
 -13   3  16      12294.35      12524.84       581.41 o                         
 -11   3  16       3262.81       3600.24       428.83 o                         
  -9   3  16       1122.08        783.09       281.47 o                         
  -7   3  16      25218.72      24764.54      1194.55 o                         
  -5   3  16      32411.90      30601.91      1149.39 o                         
  -3   3  16        268.52        412.76       202.18 o                         
  -1   3  16       9382.05       9361.84       270.01 o                         
   1   3  16      27047.23      27235.01       353.33 o                         
   3   3  16      14088.48      13044.96       286.40 o                         
   5   3  16       1194.02       1110.99       303.51 o                         
   7   3  16      11889.67      11387.77       434.01 o                         
   9   3  16       9457.53       9685.13       586.65 o                         
  11   3  16        944.82       1326.72       495.71 o                         
  13   3  16       1719.05       1758.97       546.58 o                         
 -14   4  16          4.23        819.39       459.00 o                         
 -12   4  16       2463.79       1875.69       455.82 o                         
 -10   4  16       5775.17       5455.03       364.89 o                         
  -8   4  16        645.24        736.37       281.71 o                         
  -6   4  16       1144.20       1243.93       274.68 o                         
  -4   4  16      10819.65      11807.15       784.49 o                         
  -2   4  16       8497.99       8798.75       512.19 o                         
   0   4  16        309.90        341.79       202.13 o                         
   2   4  16       1616.98       1310.57       202.73 o                         
   4   4  16       7402.43       7546.27       308.79 o                         
   6   4  16       1982.27       1859.55       318.61 o                         
   8   4  16        106.59       -412.82       310.34 o                         
  10   4  16       1417.68        950.21       573.12 o                         
  12   4  16       1322.85       1104.94       566.54 o                         
 -13   5  16       1676.15       1972.11       458.13 o                         
 -11   5  16        639.26       1074.65       318.71 o                         
  -9   5  16        169.13        351.60       313.15 o                         
  -7   5  16       1727.99       1570.37       285.36 o                         
  -5   5  16       3447.24       3514.58       394.22 o                         
  -3   5  16          3.41       -149.36       388.36 o                         
  -1   5  16        514.81        625.82       221.11 o                         
   1   5  16       2353.96       2636.35       242.78 o                         
   3   5  16        867.39       1117.27       307.60 o                         
   5   5  16        986.75        979.15       264.40 o                         
   7   5  16       1274.03       1169.34       368.49 o                         
   9   5  16        818.80       1179.97       485.10 o                         
  11   5  16         28.86        298.44       517.09 o                         
 -12   6  16       1292.09       1159.52       353.00 o                         
 -10   6  16       6941.01       6864.48       398.22 o                         
  -8   6  16       2581.20       2804.61       320.37 o                         
  -6   6  16       1154.64       1445.62       362.97 o                         
  -4   6  16       7913.09       7387.62       450.88 o                         
  -2   6  16       9118.27       8693.19       456.45 o                         
   0   6  16         56.60        155.54       242.47 o                         
   2   6  16       4255.42       4482.67       271.21 o                         
   4   6  16       5885.77       6349.58       360.43 o                         
   6   6  16       1430.11       1530.89       324.88 o                         
   8   6  16        476.62       -228.19       509.11 o                         
  10   6  16       2683.36       2691.50       429.77 o                         
 -11   7  16        276.56        -56.79       329.96 o                         
  -9   7  16        126.07       -125.60       302.42 o                         
  -7   7  16       1529.94       2215.39       422.55 o                         
  -5   7  16       1052.56       1503.95       391.22 o                         
  -3   7  16          2.11         67.90       293.06 o                         
  -1   7  16        878.70       1267.49       309.77 o                         
   1   7  16       1507.73       1739.33       276.73 o                         
   3   7  16         28.71        186.38       298.65 o                         
   5   7  16        134.26        115.37       318.82 o                         
   7   7  16       1027.90       1292.71       342.31 o                         
  -8   8  16        134.10        251.55       437.02 o                         
  -6   8  16         27.92       -198.57       418.56 o                         
  -4   8  16         72.75         94.88       412.75 o                         
  -2   8  16        191.57       -137.77       325.12 o                         
   0   8  16         21.30        389.96       319.16 o                         
   2   8  16        332.46        -28.36       412.01 o                         
   4   8  16        205.02       -301.03       360.71 o                         
 -15   1  17        427.96        681.18       450.40 o                         
 -13   1  17       6045.80       5790.82       508.28 o                         
 -11   1  17      13262.66      14408.66       807.51 o                         
  -9   1  17       3831.77       3987.44       425.32 o                         
  -7   1  17       8113.55       8908.34       503.64 o                         
  -5   1  17      27248.56      26705.35       442.91 o                         
  -3   1  17      28236.85      26398.43       308.95 o                         
  -1   1  17          5.83        220.01       190.19 o                         
   1   1  17      26246.09      26704.91       836.89 o                         
   3   1  17      35085.68      34962.96       552.71 o                         
   5   1  17       9298.80      10007.15       394.09 o                         
   7   1  17       2838.83       2483.65       343.13 o                         
   9   1  17      16488.42      17907.57       732.81 o                         
  11   1  17       4292.37       4620.31       547.20 o                         
  13   1  17         13.54       -182.50       523.56 o                         
 -16   2  17       2858.85       2769.23       489.76 o                         
 -14   2  17       5048.96       6115.42       539.65 o                         
 -12   2  17        131.50        704.38       370.32 o                         
 -10   2  17       6096.07       6397.84       480.37 o                         
  -8   2  17      16984.56      16619.70       548.06 o                         
  -6   2  17       9806.52       9108.89       397.01 o                         
  -4   2  17       2727.97       2776.46       233.80 o                         
  -2   2  17      18767.05      18271.16       671.53 o                         
   0   2  17      22820.20      22245.50       428.59 o                         
   2   2  17       1230.48       1337.70       226.06 o                         
   4   2  17      12696.91      13273.01       411.56 o                         
   6   2  17      15234.59      14587.87       457.73 o                         
   8   2  17       4539.27       4155.21       498.60 o                         
  10   2  17         19.48         -7.99       456.06 o                         
  12   2  17       3113.24       3453.76       588.66 o                         
 -15   3  17         13.10        205.03       439.19 o                         
 -13   3  17        247.68        441.89       433.62 o                         
 -11   3  17          0.75         88.84       394.80 o                         
  -9   3  17         15.06       -236.04       298.02 o                         
  -7   3  17          4.42       -129.39       271.65 o                         
  -5   3  17        632.53        477.50       252.77 o                         
  -3   3  17         73.18         13.52       218.24 o                         
  -1   3  17        215.98        338.55       238.26 o                         
   1   3  17        467.57        560.20       264.52 o                         
   3   3  17        685.12        501.82       203.78 o                         
   5   3  17          3.96        265.33       304.13 o                         
   7   3  17         41.34       -364.29       317.41 o                         
   9   3  17         33.04         35.09       467.26 o                         
  11   3  17         18.81        774.05       542.62 o                         
  13   3  17         24.41        586.55       553.16 o                         
 -14   4  17       5311.47       5414.28       542.41 o                         
 -12   4  17        659.83        799.29       448.78 o                         
 -10   4  17       4372.43       4314.99       592.42 o                         
  -8   4  17      10971.41      11296.75       429.98 o                         
  -6   4  17       6830.91       6510.53       354.15 o                         
  -4   4  17        427.06        670.09       253.39 o                         
  -2   4  17      10891.85      11059.18       360.84 o                         
   0   4  17      11535.40      10910.02       307.77 o                         
   2   4  17       5874.12       5792.18       255.64 o                         
   4   4  17       2371.19       2144.05       235.03 o                         
   6   4  17       5215.08       5106.68       380.80 o                         
   8   4  17       1509.63       1982.11       367.51 o                         
  10   4  17        192.70       -881.88       469.84 o                         
  12   4  17       2232.02       2473.58       550.79 o                         
 -13   5  17       3627.90       3760.89       496.97 o                         
 -11   5  17       6723.37       6234.24       406.74 o                         
  -9   5  17        757.08        922.49       300.24 o                         
  -7   5  17       3077.10       3080.87       316.63 o                         
  -5   5  17      14057.85      14849.65      1139.96 o                         
  -3   5  17      10080.36       9937.91       424.13 o                         
  -1   5  17         29.08        -22.70       213.88 o                         
   1   5  17       7433.38       7721.30       384.08 o                         
   3   5  17      11387.32      11633.98       349.18 o                         
   5   5  17       4416.94       4915.36       324.32 o                         
   7   5  17       1735.71       1329.60       361.74 o                         
   9   5  17       5741.81       5591.80       434.06 o                         
  11   5  17       2323.21       1889.92       574.21 o                         
 -12   6  17         89.02         61.32       352.50 o                         
 -10   6  17        106.04        387.69       322.68 o                         
  -8   6  17        143.53         67.34       349.49 o                         
  -6   6  17        393.43        439.02       534.25 o                         
  -4   6  17        107.57        654.12       363.77 o                         
  -2   6  17        190.79        306.32       272.10 o                         
   0   6  17        352.49        542.97       222.49 o                         
   2   6  17          2.67        -80.18       232.16 o                         
   4   6  17         49.19       -151.12       292.06 o                         
   6   6  17          1.48        334.84       381.23 o                         
   8   6  17         26.72        198.35       374.99 o                         
  -9   7  17        514.85        487.11       395.61 o                         
  -7   7  17        544.47        677.58       398.71 o                         
  -5   7  17       2711.35       2720.90       423.30 o                         
  -3   7  17       3702.43       3239.71       370.82 o                         
  -1   7  17         10.77         65.10       300.39 o                         
   1   7  17       2205.89       2627.92       299.40 o                         
   3   7  17       3160.95       3489.37       358.12 o                         
   5   7  17       1116.81       1268.35       341.71 o                         
   7   7  17        468.99        496.15       468.77 o                         
  -6   8  17        758.31        866.88       413.30 o                         
  -4   8  17         23.70        391.32       443.52 o                         
  -2   8  17       1194.68       1360.35       346.55 o                         
   0   8  17       2248.54       2645.68       371.18 o                         
   2   8  17         59.74       -320.06       289.41 o                         
   4   8  17        503.27       1207.21       514.41 o                         
 -16   0  18        271.71       -318.70       642.18 o                         
 -14   0  18       5591.47       6180.83       723.50 o                         
 -12   0  18      11576.57      13514.48       848.47 o                         
 -10   0  18       1204.39       1888.27       601.52 o                         
  -8   0  18      15012.49      16547.79       839.50 o                         
  -6   0  18      32376.90      32700.98      1457.41 o                         
  -4   0  18      14693.59      14404.64       365.00 o                         
  -2   0  18         46.97       -186.30       233.17 o                         
   0   0  18      36800.18      34926.83       598.23 o                         
   2   0  18      24774.27      25337.80       560.20 o                         
   4   0  18       2195.22       1762.71       514.82 o                         
   6   0  18       8904.97       8191.08       754.59 o                         
   8   0  18      19904.21      18338.00       965.06 o                         
  10   0  18       3209.56       4466.56       736.06 o                         
  12   0  18         43.97        456.82       766.55 o                         
 -15   1  18        814.32       1316.01       490.70 o                         
 -13   1  18         56.61       -238.46       420.88 o                         
 -11   1  18       3378.31       3224.61       428.60 o                         
  -9   1  18       4178.65       4027.28       588.07 o                         
  -7   1  18       1052.25        871.15       288.19 o                         
  -5   1  18        659.62        715.87       178.81 o                         
  -3   1  18       6246.11       6666.73       233.44 o                         
  -1   1  18       2332.79       2267.66       215.63 o                         
   1   1  18         31.24        -15.93       264.21 o                         
   3   1  18       3530.61       3272.60       292.20 o                         
   5   1  18       4686.69       4528.81       334.85 o                         
   7   1  18        512.96        471.81       324.78 o                         
   9   1  18        790.90        307.42       459.49 o                         
  11   1  18       1218.00        596.75       514.31 o                         
  13   1  18        234.51        425.14       554.50 o                         
 -14   2  18       1504.67       1239.45       457.12 o                         
 -12   2  18       2183.88       2220.92       426.67 o                         
 -10   2  18        904.32        716.96       494.49 o                         
  -8   2  18       1623.61       1221.75       303.95 o                         
  -6   2  18       6540.02       5825.00       347.69 o                         
  -4   2  18       3463.39       3163.94       425.04 o                         
  -2   2  18         10.19       -383.51       191.76 o                         
   0   2  18      10654.24      10521.53       372.06 o                         
   2   2  18       8344.01       8043.19       356.26 o                         
   4   2  18        322.85        642.66       300.01 o                         
   6   2  18        550.57        378.63       309.77 o                         
   8   2  18       2842.79       3172.36       601.44 o                         
  10   2  18        160.98        232.33       472.58 o                         
  12   2  18         30.16        325.02       497.79 o                         
 -15   3  18       2272.93       2401.13       507.56 o                         
 -13   3  18         62.95       -235.54       394.22 o                         
 -11   3  18       5409.13       5713.29       498.70 o                         
  -9   3  18       6020.11       6476.78       387.76 o                         
  -7   3  18       3958.78       3428.75       438.07 o                         
  -5   3  18       3225.84       3325.99       962.37 o                         
  -3   3  18      20560.04      20664.51       432.69 o                         
  -1   3  18      11238.25      10794.51       360.42 o                         
   1   3  18         81.71       -160.07       218.20 o                         
   3   3  18      12189.00      11308.97       419.62 o                         
   5   3  18      13628.24      14275.93       474.84 o                         
   7   3  18        746.98        935.70       361.09 o                         
   9   3  18       1415.01       1247.52       377.06 o                         
  11   3  18       3820.69       2737.33       570.87 o                         
 -14   4  18       1274.29       1464.27       501.37 o                         
 -12   4  18       1973.23       2042.68       491.30 o                         
 -10   4  18         31.09        393.07       335.18 o                         
  -8   4  18       2451.69       2074.45       338.95 o                         
  -6   4  18       3988.77       4773.56       400.29 o                         
  -4   4  18       2288.43       2755.46       271.50 o                         
  -2   4  18        522.49        545.42       242.25 o                         
   0   4  18       5428.96       5584.12       464.95 o                         
   2   4  18       5586.16       5853.00       290.51 o                         
   4   4  18        631.05       1237.92       331.69 o                         
   6   4  18       1258.45       1401.43       349.98 o                         
   8   4  18       1898.36       1419.19       474.74 o                         
  10   4  18        663.04        743.14       385.59 o                         
 -13   5  18         78.47        170.27       702.27 o                         
 -11   5  18        145.05         51.30       332.24 o                         
  -9   5  18        258.17        485.72       315.71 o                         
  -7   5  18       1595.12       1417.80       508.54 o                         
  -5   5  18         20.77        188.91       355.06 o                         
  -3   5  18       1942.31       2166.50       287.53 o                         
  -1   5  18       1450.74       1540.24       285.77 o                         
   1   5  18        730.06        687.66       292.67 o                         
   3   5  18        994.12        700.73       251.82 o                         
   5   5  18       1429.89       1854.20       384.75 o                         
   7   5  18         34.93       -309.27       353.65 o                         
   9   5  18         39.36         56.12       383.63 o                         
 -10   6  18        441.24        761.37       538.44 o                         
  -8   6  18       3074.75       3157.09       413.93 o                         
  -6   6  18       8425.24       8172.52       520.78 o                         
  -4   6  18       5250.71       5448.74       441.76 o                         
  -2   6  18         60.85        393.52       357.22 o                         
   0   6  18       9145.33       8778.74       393.89 o                         
   2   6  18       8350.93       8662.38       501.60 o                         
   4   6  18        493.17        635.17       257.77 o                         
   6   6  18       1706.57       1575.80       430.18 o                         
   8   6  18       2933.57       2436.23       473.78 o                         
  -7   7  18          3.02        190.89       532.46 o                         
  -5   7  18       1276.06        710.71       424.07 o                         
  -3   7  18       2313.62       2200.82       496.28 o                         
  -1   7  18       1405.00       1314.60       329.80 o                         
   1   7  18        194.17       -110.40       284.43 o                         
   3   7  18       1380.50       1424.27       289.62 o                         
   5   7  18        854.80        844.43       511.63 o                         
  -4   8  18        246.41        231.59       455.05 o                         
  -2   8  18         39.00       -495.33       352.31 o                         
   0   8  18        459.57        983.15       367.04 o                         
 -15   1  19       3901.75       3938.38       535.89 o                         
 -13   1  19       2745.77       2858.49       498.68 o                         
 -11   1  19        204.57        537.98       414.90 o                         
  -9   1  19       7870.13       7630.16      1397.97 o                         
  -7   1  19      15910.99      15458.50       456.20 o                         
  -5   1  19       7523.64       7149.60       306.10 o                         
  -3   1  19       1025.06       1401.64       217.04 o                         
  -1   1  19      25077.11      25340.19       463.98 o                         
   1   1  19      13463.81      12746.58       599.50 o                         
   3   1  19         78.10        206.21       283.53 o                         
   5   1  19       4793.42       4644.81       374.38 o                         
   7   1  19       9464.25       8998.87       587.03 o                         
   9   1  19       1420.84       1214.96       487.99 o                         
  11   1  19        129.91        783.20       497.28 o                         
 -14   2  19        639.83         39.76       702.57 o                         
 -12   2  19       6096.47       5428.57       522.58 o                         
 -10   2  19       6184.06       5947.43       509.82 o                         
  -8   2  19        463.38        282.39       307.53 o                         
  -6   2  19      12041.07      12445.40       536.53 o                         
  -4   2  19      27445.57      26054.30       476.67 o                         
  -2   2  19       6851.63       7042.00       424.96 o                         
   0   2  19       2139.23       2332.82       234.27 o                         
   2   2  19      22451.92      21494.79       601.47 o                         
   4   2  19      12759.40      12575.63       434.57 o                         
   6   2  19        169.73       -222.93       313.62 o                         
   8   2  19       2933.58       2671.05       623.89 o                         
  10   2  19       4587.39       4543.05       457.59 o                         
  12   2  19       1018.78       1405.20       526.60 o                         
 -13   3  19          0.79        120.26       433.54 o                         
 -11   3  19        262.02        -64.75       448.63 o                         
  -9   3  19          8.14         68.66       309.76 o                         
  -7   3  19        116.89        390.71       313.46 o                         
  -5   3  19        196.06        255.35       290.33 o                         
  -3   3  19         84.91         79.41       243.57 o                         
  -1   3  19        113.43        121.77       257.68 o                         
   1   3  19          1.04          0.37       228.45 o                         
   3   3  19         87.73       -291.49       295.09 o                         
   5   3  19         29.58       -239.97       310.39 o                         
   7   3  19         90.07        539.21       344.29 o                         
   9   3  19          2.48        -27.71       372.14 o                         
  11   3  19         40.00        431.61       682.24 o                         
 -12   4  19       4121.26       4010.33       553.26 o                         
 -10   4  19       6056.74       5299.72       418.85 o                         
  -8   4  19        658.15        775.54       373.33 o                         
  -6   4  19       4022.68       4777.29       520.20 o                         
  -4   4  19      11896.44      11482.64       393.20 o                         
  -2   4  19       2280.28       2057.91       352.80 o                         
   0   4  19       1122.00       1484.10       502.16 o                         
   2   4  19      10492.36       9630.91       354.97 o                         
   4   4  19       7341.45       7324.81       404.92 o                         
   6   4  19         22.07       -209.70       358.67 o                         
   8   4  19       1918.32       1411.00       385.09 o                         
  10   4  19       2590.54       3469.59       442.95 o                         
 -11   5  19          5.08       -174.14       340.44 o                         
  -9   5  19       2918.17       2826.29       482.83 o                         
  -7   5  19       5039.71       4821.73       439.22 o                         
  -5   5  19       1424.28        824.27       581.19 o                         
  -3   5  19       1812.80       1818.82       397.74 o                         
  -1   5  19       8975.50       8945.81       386.16 o                         
   1   5  19       4024.01       4110.81       360.58 o                         
   3   5  19        160.08        221.64       266.34 o                         
   5   5  19       2268.69       1173.77       533.95 o                         
   7   5  19       3609.81       4052.66       426.71 o                         
   9   5  19        603.31       1327.13       441.79 o                         
 -10   6  19         70.77        169.29       481.04 o                         
  -8   6  19         84.30        490.92       391.21 o                         
  -6   6  19        168.87       -176.99       392.89 o                         
  -4   6  19          3.60        -34.36       372.42 o                         
  -2   6  19         22.41         24.90       290.52 o                         
   0   6  19         61.93        -11.75       261.45 o                         
   2   6  19        100.83        148.46       321.22 o                         
   4   6  19          3.39        107.17       281.91 o                         
   6   6  19        150.96        354.26       412.66 o                         
  -7   7  19       2122.20       2336.50       498.08 o                         
  -5   7  19       1330.63       1199.39       466.69 o                         
  -3   7  19        168.69        158.54       410.07 o                         
  -1   7  19       3544.11       3334.13       402.10 o                         
   1   7  19       2090.54       2668.21       406.58 o                         
   3   7  19         47.26        -32.25       304.83 o                         
 -14   0  20       1617.45       1520.54       698.39 o                         
 -12   0  20         16.59         67.57       675.07 o                         
 -10   0  20       8553.72       7981.21       783.29 o                         
  -8   0  20      12259.10      12196.63       838.90 o                         
  -6   0  20         54.13        -55.79       269.60 o                         
  -4   0  20       9205.51       9258.01       346.05 o                         
  -2   0  20      23495.61      23858.12       802.43 o                         
   0   0  20       7047.14       8119.93       640.39 o                         
   2   0  20       1200.35       1060.14       528.57 o                         
   4   0  20       6867.44       6514.48       665.50 o                         
   6   0  20       6938.68       6846.33       740.84 o                         
   8   0  20        306.29         -1.79       702.57 o                         
  10   0  20       1824.24       2174.08       794.65 o                         
 -13   1  20       2225.90       2197.96       505.74 o                         
 -11   1  20       1716.05       1764.60       453.55 o                         
  -9   1  20         94.31        294.60       399.78 o                         
  -7   1  20       3343.53       3528.33       345.79 o                         
  -5   1  20       5572.02       5559.90       347.03 o                         
  -3   1  20        600.33        521.01       219.33 o                         
  -1   1  20       1226.92       1238.39       273.11 o                         
   1   1  20       4238.61       4018.55       326.14 o                         
   3   1  20       2057.27       2051.05       323.92 o                         
   5   1  20         14.21        193.57       394.77 o                         
   7   1  20       1750.95       1470.40       440.29 o                         
   9   1  20       2447.49       3478.08       529.34 o                         
  11   1  20        559.81        233.96       808.41 o                         
 -14   2  20        394.42        663.10       513.36 o                         
 -12   2  20         13.72       1061.46       956.69 o                         
 -10   2  20       1496.48       1439.46       875.07 o                         
  -8   2  20       4381.18       4149.11       367.00 o                         
  -6   2  20        985.67        244.47       353.33 o                         
  -4   2  20        449.55        754.03       270.90 o                         
  -2   2  20       3181.07       3486.02       295.77 o                         
   0   2  20       1802.36       1844.36       303.05 o                         
   2   2  20        752.97       1248.10       314.54 o                         
   4   2  20       1635.72       1962.29       452.43 o                         
   6   2  20       1046.13        716.17       336.20 o                         
   8   2  20         48.80        195.75       411.72 o                         
  10   2  20        204.96       -130.74       915.44 o                         
 -13   3  20       4810.35       4786.49       562.58 o                         
 -11   3  20       2729.94       2754.15      1025.45 o                         
  -9   3  20         82.60        -86.60       345.14 o                         
  -7   3  20       6873.12       7025.15       477.69 o                         
  -5   3  20      17228.40      16419.12       557.28 o                         
  -3   3  20       2090.27       1715.91       301.00 o                         
  -1   3  20       3889.38       3912.06       385.12 o                         
   1   3  20      14388.12      14823.05      1447.89 o                         
   3   3  20       8116.03       8915.82       412.78 o                         
   5   3  20         14.73        190.40       447.40 o                         
   7   3  20       3213.92       3170.77       410.94 o                         
   9   3  20       4744.68       4245.96       445.52 o                         
 -12   4  20        337.57       1020.58       528.02 o                         
 -10   4  20       2119.68       1099.84       506.60 o                         
  -8   4  20       1351.49       1727.29       403.52 o                         
  -6   4  20          4.05       -104.51       459.21 o                         
  -4   4  20       1735.12       1811.04       281.49 o                         
  -2   4  20       2949.36       3250.61       518.98 o                         
   0   4  20        436.32        217.26       290.59 o                         
   2   4  20        271.71        -24.77       359.06 o                         
   4   4  20       1765.67       1772.43       354.14 o                         
   6   4  20       1593.47       1791.66       371.16 o                         
   8   4  20         50.57       -373.32       452.49 o                         
  -9   5  20         76.40         29.66       423.50 o                         
  -7   5  20        108.35         99.48       397.49 o                         
  -5   5  20       2114.24       1921.68       408.13 o                         
  -3   5  20         90.06         44.26       292.02 o                         
  -1   5  20        228.40        188.66       274.88 o                         
   1   5  20       1276.07       1453.91       326.43 o                         
   3   5  20       1090.94        115.48       367.63 o                         
   5   5  20         41.38        -17.91       419.88 o                         
   7   5  20        235.78       1029.13       405.54 o                         
  -8   6  20       3495.19       4206.19       494.73 o                         
  -6   6  20        461.83         16.89       677.76 o                         
  -4   6  20       1256.15        981.36       424.39 o                         
  -2   6  20       4760.38       4304.95       361.95 o                         
   0   6  20       1551.93       2144.92       328.96 o                         
   2   6  20        270.34         73.15       288.92 o                         
   4   6  20       2141.03       1484.46       441.14 o                         
  -3   7  20        186.25        961.63       705.86 o                         
  -1   7  20        612.34        889.85       450.22 o                         
   1   7  20       1822.39       2105.80       342.71 o                         
 -13   1  21        733.14        626.11       505.91 o                         
 -11   1  21       4725.79       4374.62       815.28 o                         
  -9   1  21       4342.54       4167.81       493.57 o                         
  -7   1  21        142.66        246.21       324.87 o                         
  -5   1  21       4996.10       5356.68       632.56 o                         
  -3   1  21      10017.43       9760.27       357.54 o                         
  -1   1  21       2005.60       2342.95       308.81 o                         
   1   1  21       3569.38       3427.78       329.16 o                         
   3   1  21       5713.77       5494.28       463.55 o                         
   5   1  21       3672.91       3227.16       677.76 o                         
   7   1  21          1.65       -203.55       452.32 o                         
   9   1  21       2692.81       1999.13       548.36 o                         
 -12   2  21       1339.20       1272.14       509.63 o                         
 -10   2  21        270.69        765.27       597.04 o                         
  -8   2  21       7129.88       6702.81       416.77 o                         
  -6   2  21      11879.99      11197.23       535.58 o                         
  -4   2  21        350.64        195.95       337.50 o                         
  -2   2  21       6660.52       6925.62       887.93 o                         
   0   2  21      13806.63      13917.03       477.94 o                         
   2   2  21       7990.25       7116.63       403.16 o                         
   4   2  21        438.76        745.46       341.48 o                         
   6   2  21       5556.44       5887.69       434.06 o                         
   8   2  21       3608.40       3825.00       553.86 o                         
 -11   3  21         20.80       -381.18       491.05 o                         
  -9   3  21        117.09        -37.79       575.51 o                         
  -7   3  21         23.70         23.32       403.18 o                         
  -5   3  21         56.44        463.40       418.86 o                         
  -3   3  21          8.69        -35.66       258.54 o                         
  -1   3  21         75.98       -153.73       368.33 o                         
   1   3  21         11.27        -28.07       413.92 o                         
   3   3  21        189.42       -247.26       319.85 o                         
   5   3  21         82.40        630.24       378.68 o                         
   7   3  21        271.55        499.50       372.89 o                         
   9   3  21         18.12       -119.21       527.57 o                         
 -10   4  21         33.24       -448.27       574.91 o                         
  -8   4  21       5601.36       5195.61       492.49 o                         
  -6   4  21       8846.91       8643.60       524.43 o                         
  -4   4  21        629.37        298.97       288.02 o                         
  -2   4  21       2537.28       2558.46       303.53 o                         
   0   4  21       5715.92       4795.26       438.63 o                         
   2   4  21       3410.74       3391.41       503.16 o                         
   4   4  21        176.16        727.87       400.17 o                         
   6   4  21       3662.29       3161.55       430.45 o                         
   8   4  21       2809.14       3387.24       451.71 o                         
  -9   5  21        934.15        590.04       442.92 o                         
  -7   5  21        386.65        209.43       426.43 o                         
  -5   5  21       3358.06       3687.72       443.72 o                         
  -3   5  21       4643.46       4406.43       367.48 o                         
  -1   5  21        265.30         47.03       304.28 o                         
   1   5  21       1320.44       1099.31       336.50 o                         
   3   5  21       3266.17       2680.11       452.91 o                         
   5   5  21       2052.82       1993.39       474.94 o                         
  -6   6  21         19.12       -165.35       447.65 o                         
  -4   6  21         38.35        -69.22       447.21 o                         
  -2   6  21         25.44        104.88       331.74 o                         
   0   6  21          2.87         14.27       336.32 o                         
   2   6  21         64.15        206.11       501.37 o                         
 -12   0  22       3746.37       4502.44       784.49 o                         
 -10   0  22       3082.14       3412.40       724.69 o                         
  -8   0  22       1649.61       2461.69       679.85 o                         
  -4   0  22       8445.26       8368.07       566.24 o                         
  -2   0  22        116.53       -178.78       456.22 o                         
   0   0  22       7870.64       7863.42       694.20 o                         
   2   0  22      11710.97      11472.54       773.13 o                         
   4   0  22       3335.91       3384.30       684.04 o                         
   6   0  22        287.95       -344.41       635.00 o                         
   8   0  22       5542.03       5105.15       838.30 o                         
 -11   1  22        289.86        610.48       499.83 o                         
  -9   1  22       1942.02       1695.93       451.94 o                         
  -7   1  22       1321.16       1267.13       418.57 o                         
  -5   1  22          0.07       -376.96       316.30 o                         
  -3   1  22        939.51        901.86       351.11 o                         
  -1   1  22       1460.00       1414.51       376.26 o                         
   1   1  22        248.59        179.57       632.02 o                         
   3   1  22        234.46         50.95       412.44 o                         
   5   1  22       1057.52        725.02       445.74 o                         
   7   1  22        766.87       1289.45       508.90 o                         
   9   1  22         11.43        471.25       513.88 o                         
 -10   2  22        937.17       1579.81       490.19 o                         
  -8   2  22         15.32         -1.11       426.12 o                         
  -6   2  22       1344.66       2186.56       755.19 o                         
  -4   2  22       2068.61       1987.76       305.96 o                         
  -2   2  22        260.61        -85.15       352.70 o                         
   0   2  22        956.26        908.07       400.30 o                         
   2   2  22       1997.79       2306.69       364.63 o                         
   4   2  22        238.90          5.54       348.60 o                         
   6   2  22        361.74       -635.18       452.29 o                         
   8   2  22       1389.10        640.68       511.35 o                         
 -11   3  22        767.77        675.26       508.19 o                         
  -9   3  22       3626.26       3982.15       562.36 o                         
  -7   3  22       3457.89       3536.70       472.28 o                         
  -5   3  22         10.86       -111.87       308.59 o                         
  -3   3  22       4407.03       4160.84       325.40 o                         
  -1   3  22       6564.96       6921.96       461.25 o                         
   1   3  22       2339.42       2204.02       416.41 o                         
   3   3  22        709.91        666.69       360.64 o                         
   5   3  22       3503.52       4116.75       436.82 o                         
   7   3  22       1759.88       1808.17       504.40 o                         
  -8   4  22        339.65        450.40       436.48 o                         
  -6   4  22       2002.17       2139.33       433.01 o                         
  -4   4  22       1330.98       1247.87       411.66 o                         
  -2   4  22          2.90        132.07       291.99 o                         
   0   4  22       1212.46       1436.84       423.62 o                         
   2   4  22       1595.53       1796.95       461.69 o                         
   4   4  22        512.85        179.12       414.68 o                         
   6   4  22        255.74        402.87       413.42 o                         
  -7   5  22       1103.46       1741.81       718.12 o                         
  -5   5  22        148.20        736.99       433.33 o                         
  -3   5  22        520.88        248.64       314.22 o                         
  -1   5  22        738.41        269.57       341.10 o                         
   1   5  22        615.01        921.32       428.99 o                         
   3   5  22         28.24        -46.10       422.01 o                         
 -11   1  23       1106.96       1117.26       536.85 o                         
  -9   1  23        942.37        660.72       699.58 o                         
  -7   1  23       6075.04       6513.49       731.87 o                         
  -5   1  23       3676.11       3556.18       446.71 o                         
  -3   1  23        232.40       -440.68       401.81 o                         
  -1   1  23       5107.52       5474.07       533.06 o                         
   1   1  23       7131.44       7570.91       512.39 o                         
   3   1  23        881.07        722.31       452.78 o                         
   5   1  23        589.11       -503.30       483.05 o                         
   7   1  23       3579.06       4115.93       577.79 o                         
 -10   2  23       2538.69       2019.82       653.54 o                         
  -8   2  23       2566.52       1880.81       682.54 o                         
  -6   2  23         26.94         78.80       423.01 o                         
  -4   2  23       5639.32       5384.48       427.64 o                         
  -2   2  23       5030.12       5128.08       451.63 o                         
   0   2  23        691.40        979.23       397.31 o                         
   2   2  23       1560.77       2000.11       451.07 o                         
   4   2  23       4881.63       5051.10       551.77 o                         
   6   2  23        753.25       1191.08       536.89 o                         
  -9   3  23         36.58        372.50       449.82 o                         
  -7   3  23        131.23         -5.89       454.89 o                         
  -5   3  23         57.04        271.50       324.29 o                         
  -3   3  23          1.53        158.27       350.19 o                         
  -1   3  23         18.48         95.74       376.24 o                         
   1   3  23          7.62       -538.52       440.38 o                         
   3   3  23          2.06       -412.77      1012.60 o                         
   5   3  23        150.69        -31.91       413.52 o                         
  -6   4  23          3.46        610.30       437.32 o                         
  -4   4  23       3268.39       3287.99       352.50 o                         
  -2   4  23       2933.89       2738.97       428.40 o                         
   0   4  23        549.17        160.88       583.28 o                         
   2   4  23        671.54        463.24       482.12 o                         
   4   4  23       2713.10       1940.52       612.28 o                         
  -3   5  23          0.27        -94.47       373.62 o                         
  -1   5  23       2605.93       2660.65       435.90 o                         
   1   5  23       3003.29       3335.80       470.27 o                         
  -4   0  24         92.62        -68.76       476.55 o                         
  -2   0  24       7198.40       6405.06       657.73 o                         
   0   0  24       8025.56       7072.95       724.10 o                         
   2   0  24        974.76       1557.02       689.42 o                         
   4   0  24        587.93        285.21       639.79 o                         
  -9   1  24        394.62       -453.23       666.10 o                         
  -5   1  24       1522.08       1567.18       621.25 o                         
  -3   1  24        659.73        494.49       481.34 o                         
  -1   1  24          0.59         64.71       395.74 o                         
   1   1  24        621.45        363.82       421.83 o                         
   3   1  24        582.88        541.84       485.38 o                         
   5   1  24         39.26        906.28       539.08 o                         
  -8   2  24       1115.60       1147.65       488.89 o                         
  -6   2  24        852.76        493.89       690.01 o                         
  -4   2  24          4.82         36.85       378.79 o                         
  -2   2  24       1328.18       1380.07       385.75 o                         
   0   2  24       1561.77       1747.16       639.19 o                         
   2   2  24         62.13       -219.52       527.38 o                         
   4   2  24        572.39        341.87       505.84 o                         
  -7   3  24        950.68        902.06       626.33 o                         
  -5   3  24       4396.05       5424.45       778.51 o                         
  -3   3  24       2217.31       2428.92       412.26 o                         
  -1   3  24         13.34       -290.32       394.06 o                         
   1   3  24       2552.27       2923.31       492.08 o                         
   3   3  24       3304.79       3103.34       566.01 o                         
  -4   4  24         19.17        -64.43       484.03 o                         
  -2   4  24        942.66        636.17       380.04 o                         
   0   4  24        954.94        703.61       445.82 o                         
  -5   1  25        430.52        679.85       621.85 o                         
  -3   1  25       3666.99       4145.47       582.39 o                         
  -1   1  25       4100.26       4043.22       669.09 o                         
   1   1  25         66.11        317.97       462.94 o                         
   3   1  25       1267.13       1597.08       527.09 o                         
  -4   2  25       2698.35       1865.55       701.38 o                         
  -2   2  25        208.77         -6.58       530.96 o                         
   0   2  25       3928.71       3845.31       693.00 o                         
   2   2  25       5067.83       4238.15       766.55 o                         
                                                                                
